# Supplementary material for: Long-Term Enhancement of NMDA Receptor Function in Inhibitory Neurons Preferentially Modulates Potassium Channels and Cell Adhesion Molecules
Source: Front Pharmacol. 2022 Jan 4;12:796179. doi: 10.3389/fphar.2021.796179 (PMC8764260; doi:10.3389/fphar.2021.796179)
Supplement: Supplementary file 1 [file Table1.XLS]

## Sheet: All the 15345 genes  detected
Gene ID	Gene Symbol	GeneBank Desc	Au1_Veh Expression	Au1_M8324 Expression	PrL_Veh Expression	PrL_M8324 Expression	log2 (PrL_Veh / Au1_Veh)	log2 (Au1_M8324 / Au1_Veh)	log2 (PrL_M8324 / PrL_Veh)	Qvalue (PrL_Veh / Au1_Veh)	Qvalue (Au1_M8324 / Au1_Veh)	Qvalue (PrL_M8324 / PrL_Veh)	KEGG Pathway Desc	GO_C Desc	GO_F Desc	GO_P Desc	Pfam Desc	InterPro Desc
74277	Chic2	cysteine-rich hydrophobic domain 2	0.0166667	0.91	0.696667	2.64667	5.4185	5.68589	1.91147	0.536322	0.622225	0.99993		GO:0043231///intracellular membrane-bounded organelle+++GO:0005794///Golgi apparatus+++GO:0005886///plasma membrane+++GO:0016020///membrane+++GO:0005798///Golgi-associated vesicle	GO:0003674///molecular_function	GO:0006893///Golgi to plasma membrane transport	PF10256///Golgin subfamily A member 7/ERF4 family	IPR019383///Golgin subfamily A member 7/ERF4+++IPR039735///Cysteine-rich hydrophobic domain-containing protein 1/2
67836	Wdr83	WD repeat domain containing 83	90.5533	23.6833	40.5733	23.7667	-1.08529	-1.91613	-0.773975	0.531368	0.96972	0.99993		GO:0005634///nucleus+++GO:0071013///catalytic step 2 spliceosome+++GO:0005681///spliceosomal complex+++GO:0005737///cytoplasm	GO:0003674///molecular_function	GO:0008380///RNA splicing+++GO:0000375///RNA splicing, via transesterification reactions+++GO:0000398///mRNA splicing, via spliceosome+++GO:0006397///mRNA processing	PF00400///WD domain, G-beta repeat	IPR015943///WD40/YVTN repeat-like-containing domain superfamily+++IPR036322///WD40-repeat-containing domain superfamily+++IPR019775///WD40 repeat, conserved site+++IPR017986///WD40-repeat-containing domain+++IPR001680///WD40 repeat+++IPR020472///G-protein beta WD-40 repeat
432552	Fam71b	family with sequence similarity 71, member B	0	0.193333	0	0		5.06916			0.751099			GO:0005634///nucleus	GO:0003674///molecular_function	GO:0008150///biological_process	PF12480///Protein of unknown function (DUF3699)	IPR022168///Domain of unknown function DUF3699
28109	D10Wsu102e	DNA segment, Chr 10, Wayne State University 102, expressed	2.77667	1.24333	10.6433	19.47	1.91187	-1.42939	0.94284	0.93566	0.999866	0.99993		GO:0005575///cellular_component	GO:0003674///molecular_function	GO:0008150///biological_process	PF15370///Domain of unknown function (DUF4598)	IPR027921///Protein of unknown function DUF4598
240427	Setbp1	SET binding protein 1	0.683333	1.00667	0.596667	3.77333	-0.014213	0.537016	2.65091	0.999599	0.999866	0.98989		GO:0016604///nuclear body+++GO:0005634///nucleus+++GO:0005829///cytosol	GO:0003677///DNA binding+++GO:0003674///molecular_function	GO:0008150///biological_process		IPR017956///AT hook, DNA-binding motif
93685	Entpd7	ectonucleoside triphosphate diphosphohydrolase 7	3.35667	14.4467	2.51333	4.91667	-0.334016	2.00668	0.981381	0.971568	0.194554	0.99993		GO:0031410///cytoplasmic vesicle+++GO:0016021///integral component of membrane+++GO:0030659///cytoplasmic vesicle membrane+++GO:0016020///membrane+++GO:0005634///nucleus	GO:0016787///hydrolase activity+++GO:0017110///nucleoside-diphosphatase activity+++GO:0017111///nucleoside-triphosphatase activity+++GO:0046872///metal ion binding	GO:0009191///ribonucleoside diphosphate catabolic process+++GO:0009203///ribonucleoside triphosphate catabolic process	PF01150///GDA1/CD39 (nucleoside phosphatase) family	IPR000407///Nucleoside phosphatase GDA1/CD39
78929	Polr3h	polymerase (RNA) III (DNA directed) polypeptide H	19.7167	21.5567	18.2733	19.8033	0.18251	0.156354	0.0481424	0.990207	0.999866	0.99993	03020///RNA polymerase+++04623///Cytosolic DNA-sensing pathway+++01100///Metabolic pathways+++00240///Pyrimidine metabolism+++00230///Purine metabolism	GO:0005813///centrosome+++GO:0005666///RNA polymerase III complex+++GO:0005654///nucleoplasm+++GO:0005634///nucleus+++GO:0043231///intracellular membrane-bounded organelle	GO:0001056///RNA polymerase III activity+++GO:0003677///DNA binding+++GO:0003899///DNA-directed 5'-3' RNA polymerase activity	GO:0006384///transcription initiation from RNA polymerase III promoter+++GO:0006139///nucleobase-containing compound metabolic process+++GO:0045087///innate immune response+++GO:0051607///defense response to virus+++GO:0006383///transcription by RNA polymerase III+++GO:0006351///transcription, DNA-templated+++GO:0002376///immune system process	PF03876///SHS2 domain found in N terminus of Rpb7p/Rpc25p/MJ0397+++PF08292///RNA polymerase III subunit Rpc25	IPR012340///Nucleic acid-binding, OB-fold+++IPR005576///RNA polymerase Rpb7, N-terminal+++IPR036898///RNA polymerase Rpb7-like, N-terminal domain superfamily+++IPR004519///DNA-directed RNA polymerase, subunit E/RPC8+++IPR013238///RNA polymerase III, subunit Rpc25
107889	Gcm2	glial cells missing homolog 2	0	0	0	0.00666667			1.05684			0.99993	04928///Parathyroid hormone synthesis, secretion and action	GO:0005667///transcription factor complex+++GO:0005634///nucleus	GO:0000978///RNA polymerase II proximal promoter sequence-specific DNA binding+++GO:0000981///DNA-binding transcription factor activity, RNA polymerase II-specific+++GO:0042826///histone deacetylase binding+++GO:0043565///sequence-specific DNA binding+++GO:0046872///metal ion binding+++GO:0001228///DNA-binding transcription activator activity, RNA polymerase II-specific+++GO:0003677///DNA binding…	GO:0055062///phosphate ion homeostasis+++GO:0060143///positive regulation of syncytium formation by plasma membrane fusion+++GO:0010467///gene expression+++GO:0030154///cell differentiation+++GO:0007275///multicellular organism development+++GO:0060706///cell differentiation involved in embryonic placenta development+++GO:1900122///positive regulation of receptor binding+++GO:0060670///branching …	PF03615///GCM motif protein	IPR039791///Chorion-specific transcription factor GCM+++IPR036115///GCM domain superfamily+++IPR003902///Transcription regulator GCM domain
408067	Zfp874b	zinc finger protein 874b	0.296667	0.613333	3.16667	0.0466667	3.79285	1.10112	-6.11152	0.0442863	0.97708	0.000114404		GO:0005575///cellular_component	GO:0046872///metal ion binding+++GO:0003676///nucleic acid binding	GO:0006355///regulation of transcription, DNA-templated	PF16622///zinc-finger C2H2-type+++PF01352///KRAB box+++PF00096///Zinc finger, C2H2 type	IPR036051///KRAB domain superfamily+++IPR036236///Zinc finger C2H2 superfamily+++IPR001909///Krueppel-associated box+++IPR013087///Zinc finger C2H2-type
19042	Ppm1a	protein phosphatase 1A, magnesium dependent, alpha isoform	21.2233	17.55	11.25	11.0933	-0.338062	-0.0198744	-0.371163	0.981239	0.999866	0.99993	04010///MAPK signaling pathway	GO:0005829///cytosol+++GO:0005634///nucleus+++GO:0005886///plasma membrane+++GO:0005737///cytoplasm+++GO:0043005///neuron projection+++GO:0016020///membrane	GO:0004721///phosphoprotein phosphatase activity+++GO:0044325///ion channel binding+++GO:0008022///protein C-terminus binding+++GO:0016787///hydrolase activity+++GO:0003824///catalytic activity+++GO:0030145///manganese ion binding+++GO:0004722///protein serine/threonine phosphatase activity+++GO:0070412///R-SMAD binding+++GO:0043169///cation binding+++GO:0033192///calmodulin-dependent protein pho…	GO:0035970///peptidyl-threonine dephosphorylation+++GO:0030512///negative regulation of transforming growth factor beta receptor signaling pathway+++GO:0006499///N-terminal protein myristoylation+++GO:0010991///negative regulation of SMAD protein complex assembly+++GO:0030514///negative regulation of BMP signaling pathway+++GO:0090263///positive regulation of canonical Wnt signaling pathway+++GO:…	PF00481///Protein phosphatase 2C+++PF07830///Protein serine/threonine phosphatase 2C, C-terminal domain	IPR015655///Protein phosphatase 2C family+++IPR000222///PPM-type phosphatase, divalent cation binding+++IPR001932///PPM-type phosphatase domain+++IPR012911///Protein serine/threonine phosphatase 2C, C-terminal+++IPR036580///Phosphatase 2C, C-terminal domain superfamily+++IPR036457///PPM-type phosphatase domain superfamily
22127	Tsx	testis specific X-linked gene	0	0	0	0.0133333			1.05684			0.99993		GO:0005737///cytoplasm+++GO:0005634///nucleus	GO:0003674///molecular_function	GO:0008584///male gonad development+++GO:0030534///adult behavior+++GO:0009566///fertilization	PF17397///Family of unknown function (DUF5404)	IPR035352///TSX
619605	Zcchc17	zinc finger, CCHC domain containing 17	63.9367	67.72	68.78	90.28	0.133982	-0.0469109	0.39991	0.981393	0.999866	0.99993		GO:0005634///nucleus+++GO:0022625///cytosolic large ribosomal subunit+++GO:0005730///nucleolus	GO:0046872///metal ion binding+++GO:0003723///RNA binding+++GO:0008270///zinc ion binding+++GO:0003676///nucleic acid binding		PF00575///S1 RNA binding domain	IPR012340///Nucleic acid-binding, OB-fold+++IPR003029///S1 domain+++IPR037320///Nucleolar protein of 40kDa+++IPR001878///Zinc finger, CCHC-type+++IPR022967///RNA-binding domain, S1
100042165	BC005561	cDNA sequence BC005561	5.99333	17.69	3.16	0.01	-0.757069	1.56365	-8.30948	0.970295	0.999866	0.0010747		GO:0000347///THO complex+++GO:0000445///THO complex part of transcription export complex	GO:0003729///mRNA binding	GO:0006406///mRNA export from nucleus+++GO:0006397///mRNA processing	PF16134///THO complex subunit 2 N-terminus+++PF11262///Transcription factor/nuclear export subunit protein 2+++PF11732///Transcription- and export-related complex subunit	IPR032302///THO complex subunit 2, N-terminal domain+++IPR021418///THO complex, subunitTHOC2, C-terminal+++IPR040007///THO complex subunit 2+++IPR021726///THO complex, subunitTHOC2, N-terminal
108168219	Gm46500	predicted gene, 46500	0.0233333	0.05	0.0733333	0.00333333	1.76593	0.705342	-4.27337	0.935939	0.999866	0.972585		GO:0016021///integral component of membrane	GO:0005525///GTP binding	GO:0007049///cell cycle	PF00735///Septin	IPR030379///Septin-type guanine nucleotide-binding (G) domain+++IPR027417///P-loop containing nucleoside triphosphate hydrolase+++IPR016491///Septin+++IPR008114///Septin 3
22694	Zfp35	zinc finger protein 35	19.46	0.67	13.3867	10.0367	-0.375438	-4.84765	-0.439757	0.983276	0.561165	0.99993		GO:0005634///nucleus	GO:0003677///DNA binding+++GO:0000976///transcription regulatory region sequence-specific DNA binding+++GO:0003676///nucleic acid binding+++GO:0046872///metal ion binding	GO:0045629///negative regulation of T-helper 2 cell differentiation+++GO:0002829///negative regulation of type 2 immune response+++GO:0007275///multicellular organism development+++GO:0030154///cell differentiation+++GO:0007283///spermatogenesis+++GO:0002437///inflammatory response to antigenic stimulus	PF00096///Zinc finger, C2H2 type	IPR036236///Zinc finger C2H2 superfamily+++IPR013087///Zinc finger C2H2-type+++IPR017125///PR-domain zinc finger protein PRDM5-like
54648	Ccdc120	coiled-coil domain containing 120	3.87	4.10333	7.11	7.3	0.91882	0.0539985	0.027929	0.95687	0.999866	0.99993		GO:0120103///centriolar subdistal appendage+++GO:0005737///cytoplasm+++GO:0030426///growth cone+++GO:0005768///endosome+++GO:0042995///cell projection+++GO:0005814///centriole+++GO:0005856///cytoskeleton	GO:0003674///molecular_function	GO:0034454///microtubule anchoring at centrosome+++GO:0007275///multicellular organism development+++GO:0008104///protein localization	PF11819///Domain of unknown function (DUF3338)	IPR021774///Domain of unknown function DUF3338+++IPR039108///Coiled-coil domain-containing protein 120
53380	Psmd10	proteasome (prosome, macropain) 26S subunit, non-ATPase, 10	0.766667	35.36	17.51	16.47	4.58435	5.61877	-0.0204616	0.397074	0.581265	0.99993		GO:0008540///proteasome regulatory particle, base subcomplex+++GO:0005829///cytosol+++GO:0045111///intermediate filament cytoskeleton+++GO:0005737///cytoplasm+++GO:0005634///nucleus+++GO:0000502///proteasome complex	GO:0005515///protein binding+++GO:0008134///transcription factor binding	GO:0007253///cytoplasmic sequestering of NF-kappaB+++GO:0043066///negative regulation of apoptotic process+++GO:0031398///positive regulation of protein ubiquitination+++GO:0045737///positive regulation of cyclin-dependent protein serine/threonine kinase activity+++GO:0006915///apoptotic process+++GO:0032088///negative regulation of NF-kappaB transcription factor activity+++GO:0070682///proteasom…	PF12796///Ankyrin repeats (3 copies)+++PF13637///Ankyrin repeats (many copies)	IPR002110///Ankyrin repeat+++IPR039334///26S proteasome non-ATPase regulatory subunit 10-like+++IPR020683///Ankyrin repeat-containing domain+++IPR036770///Ankyrin repeat-containing domain superfamily
68092	Ncbp2	nuclear cap binding protein subunit 2	0.786667	6.12333	22.3467	29.61	4.96687	3.09197	0.433048	0.20528	0.999866	0.99993	03015///mRNA surveillance pathway+++03040///Spliceosome+++03013///RNA transport	GO:0005634///nucleus+++GO:0005654///nucleoplasm+++GO:0005846///nuclear cap binding complex+++GO:0005737///cytoplasm+++GO:0034518///RNA cap binding complex+++GO:0005845///mRNA cap binding complex	GO:0003676///nucleic acid binding+++GO:0000339///RNA cap binding+++GO:0003729///mRNA binding+++GO:0017069///snRNA binding+++GO:0003723///RNA binding+++GO:0000340///RNA 7-methylguanosine cap binding	GO:0006417///regulation of translation+++GO:0008380///RNA splicing+++GO:0000398///mRNA splicing, via spliceosome+++GO:0046833///positive regulation of RNA export from nucleus+++GO:0006408///snRNA export from nucleus+++GO:0006446///regulation of translational initiation+++GO:0031442///positive regulation of mRNA 3'-end processing+++GO:0045292///mRNA cis splicing, via spliceosome+++GO:0098789///pre…	PF00076///RNA recognition motif. (a.k.a. RRM, RBD, or RNP domain)	IPR034148///NCBP2, RNA recognition motif+++IPR000504///RNA recognition motif domain+++IPR012677///Nucleotide-binding alpha-beta plait domain superfamily+++IPR035979///RNA-binding domain superfamily+++IPR027157///Nuclear cap-binding protein subunit 2
667250	Gm12657	predicted gene 12657	0.03	1.60333	1.61333	0.396667	6.0412	5.96086	-2.03403	0.456841	0.583539	0.99993		GO:0032991///protein-containing complex+++GO:0000228///nuclear chromosome+++GO:0001740///Barr body+++GO:0005654///nucleoplasm+++GO:0000784///nuclear chromosome, telomeric region+++GO:0000788///nuclear nucleosome+++GO:0005634///nucleus+++GO:0000786///nucleosome	GO:0031492///nucleosomal DNA binding+++GO:0000979///RNA polymerase II core promoter sequence-specific DNA binding+++GO:0046982///protein heterodimerization activity+++GO:0000980///RNA polymerase II distal enhancer sequence-specific DNA binding	GO:0006334///nucleosome assembly+++GO:1902340///negative regulation of chromosome condensation+++GO:0006997///nucleus organization+++GO:0090230///regulation of centromere complex assembly+++GO:0031509///telomeric heterochromatin assembly+++GO:0035264///multicellular organism growth+++GO:0007283///spermatogenesis+++GO:0042692///muscle cell differentiation+++GO:0048477///oogenesis+++GO:0008584///ma…	PF00125///Core histone H2A/H2B/H3/H4	IPR000164///Histone H3/CENP-A+++IPR009072///Histone-fold+++IPR007125///Histone H2A/H2B/H3
14221	Fjx1	four jointed box 1	5.43	0.0133333	1	4.54333	-2.32107	-8.42241	2.19036	0.930499	0.2001	0.99993	04391///Hippo signaling pathway - fly	GO:0005615///extracellular space+++GO:0005576///extracellular region		GO:0007267///cell-cell signaling+++GO:0010842///retina layer formation		IPR024868///Four-jointed box protein 1/four-jointed protein
83921	Cemip2	cell migration inducing hyaluronidase 2	4.56	0.07	7.48667	2.21	0.916358	-6.03422	-1.84193	0.802593	1.14028e-06	0.728991		GO:0005887///integral component of plasma membrane+++GO:0016021///integral component of membrane+++GO:0016020///membrane+++GO:0005886///plasma membrane	GO:0016787///hydrolase activity+++GO:0004415///hyalurononglucosaminidase activity+++GO:0016798///hydrolase activity, acting on glycosyl bonds+++GO:0005509///calcium ion binding	GO:0008152///metabolic process+++GO:0030214///hyaluronan catabolic process+++GO:0001525///angiogenesis+++GO:1903670///regulation of sprouting angiogenesis+++GO:0007275///multicellular organism development	PF15711///Interleukin-like EMT inducer+++PF10162///G8 domain	IPR011050///Pectin lyase fold/virulence factor+++IPR019316///G8 domain+++IPR039477///ILEI/PANDER domain+++IPR039473///Cell surface hyaluronidase, PANDER-like domain
56726	Sh3bgrl	SH3-binding domain glutamic acid-rich protein like	24.1867	2.78667	9.54667	8.86333	-1.31136	-3.24355	-0.0689615	0.870722	0.477405	0.99993		GO:0005737///cytoplasm	GO:0003674///molecular_function+++GO:0017124///SH3 domain binding	GO:0008150///biological_process	PF04908///SH3-binding, glutamic acid-rich protein	IPR036249///Thioredoxin-like superfamily+++IPR006993///SH3-binding, glutamic acid-rich protein
192174	Rwdd4a	RWD domain containing 4A	5.18333	6.17667	13.87	10.11	1.58219	0.341354	-0.443969	0.845873	0.999866	0.99993		GO:0005575///cellular_component	GO:0003674///molecular_function	GO:0008150///biological_process	PF05773///RWD domain	IPR016135///Ubiquitin-conjugating enzyme/RWD-like+++IPR006575///RWD domain
234967	Slc36a4	solute carrier family 36 (proton/amino acid symporter), member 4	5.81333	5.26667	14.66	16.2167	1.5028	-0.153179	0.132178	0.557923	0.999866	0.99993	04138///Autophagy - yeast	GO:0016021///integral component of membrane+++GO:0016020///membrane	GO:0015171///amino acid transmembrane transporter activity+++GO:0022857///transmembrane transporter activity+++GO:0015293///symporter activity+++GO:0015196///L-tryptophan transmembrane transporter activity+++GO:0015180///L-alanine transmembrane transporter activity+++GO:0015193///L-proline transmembrane transporter activity	GO:0006865///amino acid transport+++GO:0015808///L-alanine transport+++GO:0015824///proline transport+++GO:0035524///proline transmembrane transport+++GO:0055085///transmembrane transport+++GO:0015827///tryptophan transport+++GO:0003333///amino acid transmembrane transport	PF01490///Transmembrane amino acid transporter protein	IPR013057///Amino acid transporter, transmembrane domain
13602	Sparcl1	SPARC-like 1	371.06	596.03	497.84	733.653	0.588751	0.712388	0.581251	0.385409	0.850242	0.220914		GO:0005576///extracellular region+++GO:0016020///membrane+++GO:0062023///collagen-containing extracellular matrix+++GO:0016021///integral component of membrane+++GO:0005615///extracellular space+++GO:0098965///extracellular matrix of synaptic cleft+++GO:0045202///synapse+++GO:0005614///interstitial matrix+++GO:0098978///glutamatergic synapse+++GO:0031012///extracellular matrix	GO:0008201///heparin binding+++GO:0050840///extracellular matrix binding+++GO:0070052///collagen V binding+++GO:0005509///calcium ion binding+++GO:0005518///collagen binding+++GO:0046872///metal ion binding	GO:0007165///signal transduction+++GO:0099560///synaptic membrane adhesion+++GO:0010811///positive regulation of cell-substrate adhesion+++GO:0030198///extracellular matrix organization+++GO:0050807///regulation of synapse organization	PF07648///Kazal-type serine protease inhibitor domain+++PF10591///Secreted protein acidic and rich in cysteine Ca binding region+++PF09289///Follistatin/Osteonectin-like EGF domain	IPR002350///Kazal domain+++IPR018247///EF-Hand 1, calcium-binding site+++IPR036058///Kazal domain superfamily+++IPR037641///SPARC+++IPR016359///SPARC-like protein 1+++IPR019577///SPARC/Testican, calcium-binding domain+++IPR003645///Follistatin-like, N-terminal+++IPR011992///EF-hand domain pair+++IPR015369///Follistatin/Osteonectin EGF domain+++IPR002048///EF-hand domain+++IPR001999///Osteonectin-…
245877	Map7d1	MAP7 domain containing 1	62.4167	83.7267	19.3533	35.1367	-1.56264	0.385007	0.887874	0.00497472	0.999866	0.552523		GO:0005737///cytoplasm+++GO:0005856///cytoskeleton+++GO:0015630///microtubule cytoskeleton+++GO:0005829///cytosol+++GO:0005819///spindle	GO:0005198///structural molecule activity	GO:0000226///microtubule cytoskeleton organization	PF05672///MAP7 (E-MAP-115) family	IPR008604///Microtubule-associated protein 7 family
72461	Prcp	prolylcarboxypeptidase (angiotensinase C)	0	0	6.64	0.00666667	10.8055		-10.1079	0.0473242		0.0217397	04614///Renin-angiotensin system+++04974///Protein digestion and absorption	GO:0005764///lysosome+++GO:0045178///basal part of cell	GO:0008239///dipeptidyl-peptidase activity+++GO:0008233///peptidase activity+++GO:0016787///hydrolase activity+++GO:0004180///carboxypeptidase activity+++GO:0008236///serine-type peptidase activity	GO:0002155///regulation of thyroid hormone mediated signaling pathway+++GO:0042593///glucose homeostasis+++GO:0060055///angiogenesis involved in wound healing+++GO:0043535///regulation of blood vessel endothelial cell migration+++GO:0097009///energy homeostasis+++GO:0006508///proteolysis+++GO:0002353///plasma kallikrein-kinin cascade+++GO:2000377///regulation of reactive oxygen species metabolic …	PF05577///Serine carboxypeptidase S28	IPR029058///Alpha/Beta hydrolase fold+++IPR008758///Peptidase S28
66191	Ier3ip1	immediate early response 3 interacting protein 1	120.217	57.64	91.7667	81.3967	-0.355938	-1.11322	-0.16173	0.93566	0.967032	0.99993		GO:0016020///membrane+++GO:0030134///COPII-coated ER to Golgi transport vesicle+++GO:0005783///endoplasmic reticulum+++GO:0016021///integral component of membrane+++GO:0030173///integral component of Golgi membrane+++GO:0005789///endoplasmic reticulum membrane+++GO:0005794///Golgi apparatus	GO:0003674///molecular_function	GO:2000269///regulation of fibroblast apoptotic process+++GO:0006888///ER to Golgi vesicle-mediated transport	PF08571///Yos1-like	IPR013880///Yos1-like
20926	Supt6	suppressor of Ty 6	19.8367	20.0133	26.9267	18.0867	0.543389	-0.127092	-0.571388	0.93566	0.999866	0.99993		GO:0008023///transcription elongation factor complex+++GO:0005634///nucleus+++GO:0035327///transcriptionally active chromatin	GO:0031491///nucleosome binding+++GO:0003677///DNA binding+++GO:0005515///protein binding+++GO:0042393///histone binding+++GO:0003676///nucleic acid binding	GO:0008380///RNA splicing+++GO:0050684///regulation of mRNA processing+++GO:0034728///nucleosome organization+++GO:0032968///positive regulation of transcription elongation from RNA polymerase II promoter+++GO:0001825///blastocyst formation+++GO:0042789///mRNA transcription by RNA polymerase II+++GO:0006139///nucleobase-containing compound metabolic process+++GO:0006368///transcription elongation…	PF14632///Acidic N-terminal SPT6+++PF14639///Holliday-junction resolvase-like of SPT6 +++PF14635///Helix-hairpin-helix motif +++PF14633///SH2 domain+++PF00575///S1 RNA binding domain+++PF14641///Helix-turn-helix DNA-binding domain of SPT6	IPR012340///Nucleic acid-binding, OB-fold+++IPR003029///S1 domain+++IPR012337///Ribonuclease H-like superfamily+++IPR036860///SH2 domain superfamily+++IPR028088///Helix-turn-helix DNA-binding domain of Spt6+++IPR035018///Spt6, SH2 domain, C terminus+++IPR028083///Spt6 acidic, N-terminal domain+++IPR022967///RNA-binding domain, S1+++IPR028231///Transcription elongation factor Spt6, YqgF domain+++I…
108167614	Gm46084	predicted gene, 46084	0.0466667	3.73333	0.00333333	0.0333333	-3.72969	6.31233	3.4431	0.795932	0.0462501	0.99993
93885	Pcdhb14	protocadherin beta 14	0.8	0	0	2.89	-22.2316	-21.9296	10.1648	2.90878e-07	2.84025e-07	0.108672		GO:0005887///integral component of plasma membrane	GO:0005509///calcium ion binding	GO:0007416///synapse assembly+++GO:0007155///cell adhesion+++GO:0007156///homophilic cell adhesion via plasma membrane adhesion molecules+++GO:0007268///chemical synaptic transmission	PF00028///Cadherin domain+++PF08266///Cadherin-like+++PF16492///Cadherin cytoplasmic C-terminal	IPR013164///Cadherin, N-terminal+++IPR020894///Cadherin conserved site+++IPR032455///Cadherin, cytoplasmic C-terminal domain+++IPR015919///Cadherin-like superfamily+++IPR002126///Cadherin-like
17299	Mettl1	methyltransferase like 1	10.9933	9.21667	3.66333	19.6833	-1.56359	-0.189024	2.6974	0.934357	0.999866	0.684617		GO:0005634///nucleus+++GO:0005730///nucleolus+++GO:0005829///cytosol+++GO:0005654///nucleoplasm+++GO:0043527///tRNA methyltransferase complex	GO:0003723///RNA binding+++GO:0008168///methyltransferase activity+++GO:0016740///transferase activity+++GO:0008176///tRNA (guanine-N7-)-methyltransferase activity+++GO:0000049///tRNA binding	GO:0106004///tRNA (guanine-N7)-methylation+++GO:0006400///tRNA modification+++GO:0030488///tRNA methylation+++GO:0036265///RNA (guanine-N7)-methylation+++GO:0008033///tRNA processing+++GO:0032259///methylation	PF02390///Putative methyltransferase	IPR029063///S-adenosyl-L-methionine-dependent methyltransferase+++IPR025763///tRNA (guanine-N-7) methyltransferase catalytic subunit Trm8, eukaryote+++IPR003358///tRNA (guanine-N-7) methyltransferase, Trmb type
68067	Mrnip	MRN complex interacting protein	4.53667	17.9667	24.0167	12.1167	2.34605	1.78729	-0.993995	0.8353	0.999866	0.99993		GO:0005654///nucleoplasm+++GO:0005634///nucleus+++GO:0005575///cellular_component+++GO:0030870///Mre11 complex	GO:0003674///molecular_function+++GO:0003682///chromatin binding	GO:0007095///mitotic G2 DNA damage checkpoint+++GO:2001032///regulation of double-strand break repair via nonhomologous end joining+++GO:0071168///protein localization to chromatin+++GO:0010212///response to ionizing radiation+++GO:0045860///positive regulation of protein kinase activity+++GO:0006974///cellular response to DNA damage stimulus+++GO:0006281///DNA repair+++GO:0008150///biological_pr…	PF15749///MRN-interacting protein	IPR032739///MRN complex-interacting protein
381823	Apold1	apolipoprotein L domain containing 1	0	0.00666667	3.54	0	23.2971	0.904596	-24.2573	9.10703e-08	0.999866	8.57389e-08		GO:0005829///cytosol+++GO:0016021///integral component of membrane+++GO:0016020///membrane+++GO:0005576///extracellular region+++GO:0005654///nucleoplasm	GO:0008289///lipid binding	GO:0042118///endothelial cell activation+++GO:0001666///response to hypoxia+++GO:0045601///regulation of endothelial cell differentiation+++GO:0042157///lipoprotein metabolic process+++GO:0006869///lipid transport+++GO:0001525///angiogenesis	PF05461///Apolipoprotein L	IPR008405///Apolipoprotein L
228368	Slc35c1	solute carrier family 35, member C1	21.3733	1.43333	8.14333	17	-1.17602	-3.99621	1.0461	0.970295	0.783364	0.99993		GO:0000139///Golgi membrane+++GO:0016020///membrane+++GO:0016021///integral component of membrane+++GO:0005794///Golgi apparatus	GO:0005457///GDP-fucose transmembrane transporter activity	GO:0008643///carbohydrate transport+++GO:0030259///lipid glycosylation+++GO:0045746///negative regulation of Notch signaling pathway+++GO:0036085///GDP-fucose import into Golgi lumen+++GO:0036066///protein O-linked fucosylation	PF03151///Triose-phosphate Transporter family	IPR029666///GDP-fucose transporter+++IPR004853///Sugar phosphate transporter domain
233020	Hipk4	homeodomain interacting protein kinase 4	0	11.31	1.04667	2.55333	20.7178	10.7343	1.28336	1.75287e-06	0.0381558	0.99993	04218///Cellular senescence	GO:0005634///nucleus+++GO:0005737///cytoplasm	GO:0004674///protein serine/threonine kinase activity+++GO:0004672///protein kinase activity+++GO:0016740///transferase activity+++GO:0016301///kinase activity+++GO:0000166///nucleotide binding+++GO:0005524///ATP binding	GO:0006468///protein phosphorylation+++GO:1901796///regulation of signal transduction by p53 class mediator+++GO:0018105///peptidyl-serine phosphorylation+++GO:0016572///histone phosphorylation+++GO:0046777///protein autophosphorylation+++GO:0016310///phosphorylation	PF00069///Protein kinase domain	IPR011009///Protein kinase-like domain superfamily+++IPR017441///Protein kinase, ATP binding site+++IPR000719///Protein kinase domain+++IPR008271///Serine/threonine-protein kinase, active site
243816	Gp6	glycoprotein 6 (platelet)	2.91667	2.17667	0.136667	0.296667	-4.28042	-0.338052	1.16994	0.052934	0.999866	0.99993	04611///Platelet activation+++04512///ECM-receptor interaction	GO:0016021///integral component of membrane+++GO:0016020///membrane+++GO:0097197///tetraspanin-enriched microdomain+++GO:0005886///plasma membrane+++GO:0005887///integral component of plasma membrane	GO:0038064///collagen receptor activity+++GO:0005518///collagen binding	GO:0007599///hemostasis+++GO:0007596///blood coagulation+++GO:0038065///collagen-activated signaling pathway+++GO:0038063///collagen-activated tyrosine kinase receptor signaling pathway	PF13895///Immunoglobulin domain	IPR003599///Immunoglobulin subtype+++IPR007110///Immunoglobulin-like domain+++IPR003598///Immunoglobulin subtype 2+++IPR036179///Immunoglobulin-like domain superfamily+++IPR013783///Immunoglobulin-like fold
11475	Acta2	actin, alpha 2, smooth muscle, aorta	0	0.91	0.05	1.01	3.49747	7.66413	4.22075	0.829264	0.304508	0.957363	04371///Apelin signaling pathway+++04270///Vascular smooth muscle contraction+++04926///Relaxin signaling pathway	GO:0005737///cytoplasm+++GO:0030175///filopodium+++GO:0044297///cell body+++GO:0030485///smooth muscle contractile fiber+++GO:0005856///cytoskeleton+++GO:0030027///lamellipodium+++GO:0032991///protein-containing complex+++GO:0001725///stress fiber+++GO:0015629///actin cytoskeleton	GO:0005524///ATP binding+++GO:0000166///nucleotide binding+++GO:0019901///protein kinase binding+++GO:0005515///protein binding	GO:0006936///muscle contraction+++GO:0061874///positive regulation of hepatic stellate cell contraction+++GO:0014829///vascular smooth muscle contraction+++GO:0061041///regulation of wound healing+++GO:0008217///regulation of blood pressure+++GO:0070374///positive regulation of ERK1 and ERK2 cascade+++GO:0009615///response to virus+++GO:0061870///positive regulation of hepatic stellate cell migra…	PF00022///Actin	IPR004001///Actin, conserved site+++IPR020902///Actin/actin-like conserved site+++IPR004000///Actin family
244144	Usp35	ubiquitin specific peptidase 35	2.84	0	3.3	3.40667	0.375425	-23.6516	0.0488686	0.98675	3.99543e-08	0.99993		GO:0005575///cellular_component	GO:0036459///thiol-dependent ubiquitinyl hydrolase activity+++GO:0004843///thiol-dependent ubiquitin-specific protease activity+++GO:0004197///cysteine-type endopeptidase activity	GO:0016579///protein deubiquitination+++GO:0006511///ubiquitin-dependent protein catabolic process	PF00443///Ubiquitin carboxyl-terminal hydrolase	IPR018200///Ubiquitin specific protease, conserved site+++IPR028889///Ubiquitin specific protease domain+++IPR016024///Armadillo-type fold+++IPR001394///Peptidase C19, ubiquitin carboxyl-terminal hydrolase+++IPR038765///Papain-like cysteine peptidase superfamily
16803	Lbp	lipopolysaccharide binding protein	0	0	2.48667	0	22.3978		-23.1981	2.38317e-07		1.3435e-07	04620///Toll-like receptor signaling pathway+++04064///NF-kappa B signaling pathway	GO:0005576///extracellular region+++GO:0005615///extracellular space+++GO:0016020///membrane+++GO:0009986///cell surface	GO:0008289///lipid binding+++GO:0070891///lipoteichoic acid binding+++GO:0005102///signaling receptor binding+++GO:0001530///lipopolysaccharide binding+++GO:0071723///lipopeptide binding	GO:0002281///macrophage activation involved in immune response+++GO:0032760///positive regulation of tumor necrosis factor production+++GO:0032757///positive regulation of interleukin-8 production+++GO:0008228///opsonization+++GO:0043032///positive regulation of macrophage activation+++GO:0002232///leukocyte chemotaxis involved in inflammatory response+++GO:0045919///positive regulation of cytoly…	PF01273///LBP / BPI / CETP family, N-terminal domain+++PF02886///LBP / BPI / CETP family, C-terminal domain	IPR030180///Lipopolysaccharide-binding protein+++IPR017954///Lipid-binding serum glycoprotein, conserved site+++IPR001124///Lipid-binding serum glycoprotein, C-terminal+++IPR017942///Lipid-binding serum glycoprotein, N-terminal+++IPR017943///Bactericidal permeability-increasing protein, alpha/beta domain superfamily+++IPR032942///BPI/LBP/Plunc family+++IPR030675///Lipid binding protein BPI/LBP
229214	Qrfpr	pyroglutamylated RFamide peptide receptor	22.3867	0	0	0	-26.0503	-25.8		5.72072e-09	6.73595e-09			GO:0097730///non-motile cilium+++GO:0016021///integral component of membrane+++GO:0005886///plasma membrane+++GO:0016020///membrane	GO:0004930///G protein-coupled receptor activity+++GO:0004983///neuropeptide Y receptor activity	GO:0007186///G protein-coupled receptor signaling pathway+++GO:0007165///signal transduction+++GO:0007218///neuropeptide signaling pathway	PF00001///7 transmembrane receptor (rhodopsin family)	IPR017452///GPCR, rhodopsin-like, 7TM+++IPR000276///G protein-coupled receptor, rhodopsin-like+++IPR000611///Neuropeptide Y receptor family
15898	Icam5	intercellular adhesion molecule 5, telencephalin	25.0967	24.47	17.62	21.4433	-0.368027	0.000804517	0.312433	0.970295	0.999979	0.99993		GO:0016021///integral component of membrane+++GO:0005887///integral component of plasma membrane+++GO:0005886///plasma membrane+++GO:0016020///membrane	GO:0005515///protein binding+++GO:0005178///integrin binding	GO:0006909///phagocytosis+++GO:0098609///cell-cell adhesion+++GO:0007155///cell adhesion	PF03921///Intercellular adhesion molecule (ICAM), N-terminal domain+++PF13927///Immunoglobulin domain	IPR003598///Immunoglobulin subtype 2+++IPR007110///Immunoglobulin-like domain+++IPR003987///Intercellular adhesion molecule/vascular cell adhesion molecule, N-terminal+++IPR036179///Immunoglobulin-like domain superfamily+++IPR013783///Immunoglobulin-like fold+++IPR003988///Intercellular adhesion molecule+++IPR013768///Intercellular adhesion molecule, N-terminal+++IPR003599///Immunoglobulin subtype
108900	Fam72a	family with sequence similarity 72, member A	0	3.18333	0	0.626667		21.6803	6.54505		3.89965e-07	0.578004		GO:0016020///membrane+++GO:0005739///mitochondrion+++GO:0005829///cytosol+++GO:0005737///cytoplasm+++GO:0043231///intracellular membrane-bounded organelle	GO:0003674///molecular_function	GO:0031552///negative regulation of brain-derived neurotrophic factor-activated receptor activity+++GO:0043065///positive regulation of apoptotic process	PF14976///FAM72 protein	IPR026768///Protein FAM72
27973	Vkorc1	vitamin K epoxide reductase complex, subunit 1	13.57	36.62	20.7033	24.7233	0.51497	1.25582	0.27754	0.982125	0.999866	0.99993	00130///Ubiquinone and other terpenoid-quinone biosynthesis+++01110///Biosynthesis of secondary metabolites	GO:0043231///intracellular membrane-bounded organelle+++GO:0005783///endoplasmic reticulum+++GO:0005789///endoplasmic reticulum membrane+++GO:0016021///integral component of membrane+++GO:0016020///membrane	GO:0047057///vitamin-K-epoxide reductase (warfarin-sensitive) activity+++GO:0048038///quinone binding+++GO:0047058///vitamin-K-epoxide reductase (warfarin-insensitive) activity+++GO:0016491///oxidoreductase activity	GO:0055114///oxidation-reduction process+++GO:0042371///vitamin K biosynthetic process+++GO:0007596///blood coagulation+++GO:0042373///vitamin K metabolic process+++GO:0060348///bone development+++GO:0030193///regulation of blood coagulation+++GO:0014070///response to organic cyclic compound+++GO:0010243///response to organonitrogen compound+++GO:0046677///response to antibiotic+++GO:0050820///po…	PF07884///Vitamin K epoxide reductase family	IPR012932///Vitamin K epoxide reductase+++IPR038354///VKOR domain superfamily
66156	Anapc11	anaphase promoting complex subunit 11	30.0467	34.92	24.6967	24.2667	-0.141255	0.219683	0.00857264	0.981239	0.999866	0.99993	04110///Cell cycle+++04113///Meiosis - yeast+++04914///Progesterone-mediated oocyte maturation+++04114///Oocyte meiosis+++04111///Cell cycle - yeast+++04120///Ubiquitin mediated proteolysis	GO:0005654///nucleoplasm+++GO:0031461///cullin-RING ubiquitin ligase complex+++GO:0005737///cytoplasm+++GO:0005730///nucleolus+++GO:0005634///nucleus+++GO:0005680///anaphase-promoting complex	GO:0097602///cullin family protein binding+++GO:0034450///ubiquitin-ubiquitin ligase activity+++GO:0004842///ubiquitin-protein transferase activity+++GO:0061630///ubiquitin protein ligase activity+++GO:0046872///metal ion binding	GO:0007049///cell cycle+++GO:0051301///cell division+++GO:0045842///positive regulation of mitotic metaphase/anaphase transition+++GO:0006511///ubiquitin-dependent protein catabolic process+++GO:0070979///protein K11-linked ubiquitination+++GO:0016567///protein ubiquitination	PF12861///Anaphase-promoting complex subunit 11 RING-H2 finger	IPR001841///Zinc finger, RING-type+++IPR013083///Zinc finger, RING/FYVE/PHD-type+++IPR024991///Anaphase-promoting complex subunit 11
18992	Pou3f2	POU domain, class 3, transcription factor 2	0.01	0.00666667	0.0366667	0.643333	1.6296	-0.921453	4.07447	0.970295	0.999866	0.973008		GO:0005634///nucleus+++GO:0005667///transcription factor complex	GO:0003677///DNA binding+++GO:0043565///sequence-specific DNA binding+++GO:0042802///identical protein binding+++GO:0003700///DNA-binding transcription factor activity+++GO:0005515///protein binding+++GO:0003713///transcription coactivator activity+++GO:0000978///RNA polymerase II proximal promoter sequence-specific DNA binding+++GO:0001228///DNA-binding transcription activator activity, RNA poly…	GO:0008284///positive regulation of cell proliferation+++GO:0048663///neuron fate commitment+++GO:0022011///myelination in peripheral nervous system+++GO:0010629///negative regulation of gene expression+++GO:0048666///neuron development+++GO:0021869///forebrain ventricular zone progenitor cell division+++GO:0006355///regulation of transcription, DNA-templated+++GO:0007420///brain development+++GO…	PF00046///Homeodomain+++PF00157///Pou domain - N-terminal to homeobox domain	IPR013847///POU domain+++IPR017970///Homeobox, conserved site+++IPR001356///Homeobox domain+++IPR010982///Lambda repressor-like, DNA-binding domain superfamily+++IPR000327///POU-specific domain+++IPR016362///POU-domain transcription factor, class 3+++IPR009057///Homeobox-like domain superfamily
97541	Qars	glutaminyl-tRNA synthetase	24.4033	37.14	16.8367	24.4333	-0.449094	0.528974	0.553265	0.959452	0.999866	0.99993	00970///Aminoacyl-tRNA biosynthesis+++01100///Metabolic pathways	GO:0017101///aminoacyl-tRNA synthetase multienzyme complex+++GO:0005737///cytoplasm+++GO:0005829///cytosol+++GO:0032991///protein-containing complex	GO:0003723///RNA binding+++GO:0004860///protein kinase inhibitor activity+++GO:0016874///ligase activity+++GO:0019901///protein kinase binding+++GO:0005524///ATP binding+++GO:0000166///nucleotide binding+++GO:0004819///glutamine-tRNA ligase activity+++GO:0004812///aminoacyl-tRNA ligase activity	GO:0007420///brain development+++GO:0043066///negative regulation of apoptotic process+++GO:0032873///negative regulation of stress-activated MAPK cascade+++GO:0006418///tRNA aminoacylation for protein translation+++GO:0006469///negative regulation of protein kinase activity+++GO:2001234///negative regulation of apoptotic signaling pathway+++GO:0006425///glutaminyl-tRNA aminoacylation+++GO:000641…	PF00749///tRNA synthetases class I (E and Q), catalytic domain+++PF03950///tRNA synthetases class I (E and Q), anti-codon binding domain+++PF04558///Glutaminyl-tRNA synthetase, non-specific RNA binding region part 1 +++PF04557///Glutaminyl-tRNA synthetase, non-specific RNA binding region part 2	IPR000924///Glutamyl/glutaminyl-tRNA synthetase+++IPR007639///Glutaminyl-tRNA synthetase, class Ib, non-specific RNA-binding domain, N-terminal+++IPR020058///Glutamyl/glutaminyl-tRNA synthetase, class Ib, catalytic domain+++IPR020059///Glutamyl/glutaminyl-tRNA synthetase, class Ib, anti-codon binding domain+++IPR001412///Aminoacyl-tRNA synthetase, class I, conserved site+++IPR020056///Ribosomal p…
67186	Rplp2	ribosomal protein, large P2	250.483	120.79	95.2133	75.55	-1.44937	-1.03406	-0.282967	0.0993444	0.623701	0.99993	03010///Ribosome	GO:0045202///synapse+++GO:0022625///cytosolic large ribosomal subunit+++GO:0005840///ribosome	GO:0003735///structural constituent of ribosome	GO:0006414///translational elongation	PF00428///60s Acidic ribosomal protein	IPR038716///Ribosomal protein P1/P2, N-terminal domain+++IPR027534///Ribosomal protein L12 family
15377	Foxa3	forkhead box A3	0	0	0	0.01			1.05684			0.99993		GO:0005634///nucleus+++GO:0015629///actin cytoskeleton+++GO:0005829///cytosol+++GO:0005654///nucleoplasm	GO:0003700///DNA-binding transcription factor activity+++GO:0000981///DNA-binding transcription factor activity, RNA polymerase II-specific+++GO:0044212///transcription regulatory region DNA binding+++GO:0019904///protein domain specific binding+++GO:0043565///sequence-specific DNA binding+++GO:0008134///transcription factor binding+++GO:0003677///DNA binding	GO:0070368///positive regulation of hepatocyte differentiation+++GO:0001678///cellular glucose homeostasis+++GO:0007283///spermatogenesis+++GO:0045944///positive regulation of transcription by RNA polymerase II+++GO:0009653///anatomical structure morphogenesis+++GO:0006355///regulation of transcription, DNA-templated+++GO:0007275///multicellular organism development+++GO:0009267///cellular respon…	PF00250///Forkhead domain+++PF08430///Forkhead N-terminal region+++PF09354///HNF3 C-terminal domain	IPR018122///Fork head domain conserved site1+++IPR018533///Forkhead box protein, C-terminal+++IPR030456///Fork head domain conserved site 2+++IPR036388///Winged helix-like DNA-binding domain superfamily+++IPR036390///Winged helix DNA-binding domain superfamily+++IPR013638///Fork-head N-terminal+++IPR001766///Fork head domain
213019	Pdlim2	PDZ and LIM domain 2	0	7.63667	0	3.92667		21.5772	22.5682		4.40186e-07	2.32842e-07		GO:0001725///stress fiber+++GO:0005737///cytoplasm+++GO:0030864///cortical actin cytoskeleton+++GO:0005856///cytoskeleton	GO:0032036///myosin heavy chain binding+++GO:0046872///metal ion binding+++GO:0051371///muscle alpha-actinin binding+++GO:0051393///alpha-actinin binding+++GO:0031005///filamin binding	GO:0007155///cell adhesion+++GO:0007015///actin filament organization	PF00412///LIM domain+++PF15936///Domain of unknown function (DUF4749)+++PF00595///PDZ domain	IPR036034///PDZ superfamily+++IPR001781///Zinc finger, LIM-type+++IPR031847///Domain of unknown function DUF4749+++IPR001478///PDZ domain
105245406	LOC105245406	hippocalcin-like protein 1	1.27667	0.946667	0.8	0.25	-0.593728	-0.432792	-1.67328	0.981239	0.999866	0.99993		GO:0016020///membrane	GO:0005509///calcium ion binding		PF13499///EF-hand domain pair	IPR018247///EF-Hand 1, calcium-binding site+++IPR011992///EF-hand domain pair+++IPR002048///EF-hand domain
327826	Frs2	fibroblast growth factor receptor substrate 2	8.80667	12.2633	14.3867	9.44333	0.761433	0.330763	-0.615463	0.903531	0.999866	0.99993	04722///Neurotrophin signaling pathway+++04714///Thermogenesis	GO:0005829///cytosol+++GO:0005737///cytoplasm+++GO:0005886///plasma membrane+++GO:0005913///cell-cell adherens junction+++GO:0005911///cell-cell junction+++GO:0016020///membrane	GO:0005068///transmembrane receptor protein tyrosine kinase adaptor activity+++GO:0005168///neurotrophin TRKA receptor binding+++GO:0005515///protein binding+++GO:0005104///fibroblast growth factor receptor binding	GO:0046619///optic placode formation involved in camera-type eye formation+++GO:0044344///cellular response to fibroblast growth factor stimulus+++GO:2000726///negative regulation of cardiac muscle cell differentiation+++GO:0003281///ventricular septum development+++GO:1904707///positive regulation of vascular smooth muscle cell proliferation+++GO:0030900///forebrain development+++GO:0008543///fi…	PF02174///PTB domain (IRS-1 type)	IPR038742///FRS2, PTB domain+++IPR002404///IRS-type PTB domain
18619	Penk	preproenkephalin	0	0	21.8267	26.6967	11.4038		0.276023	0.0010645		0.99993		GO:0099013///neuronal dense core vesicle lumen+++GO:0034592///synaptic vesicle lumen+++GO:0043025///neuronal cell body+++GO:0030424///axon+++GO:0030425///dendrite+++GO:0043679///axon terminus+++GO:0070852///cell body fiber+++GO:0032280///symmetric synapse+++GO:0043204///perikaryon+++GO:0005886///plasma membrane+++GO:0005576///extracellular region	GO:0005184///neuropeptide hormone activity+++GO:0001515///opioid peptide activity+++GO:0031628///opioid receptor binding	GO:0007626///locomotory behavior+++GO:0071560///cellular response to transforming growth factor beta stimulus+++GO:0007568///aging+++GO:0071305///cellular response to vitamin D+++GO:0002118///aggressive behavior+++GO:0009617///response to bacterium+++GO:0001964///startle response+++GO:0035641///locomotory exploration behavior+++GO:0007218///neuropeptide signaling pathway+++GO:0001649///osteoblast…	PF01160///Vertebrate endogenous opioids neuropeptide	IPR000703///Proenkephalin A+++IPR006024///Opioid neuropeptide precursor
13660	Ehd1	EH-domain containing 1	13.3067	13.6833	0.483333	8.88333	-4.69123	0.0208884	4.25914	0.293923	0.999866	0.744022	04144///Endocytosis	GO:0005886///plasma membrane+++GO:0005623///cell+++GO:0005768///endosome+++GO:0043209///myelin sheath+++GO:0020018///ciliary pocket membrane+++GO:0005769///early endosome+++GO:0010008///endosome membrane+++GO:0060170///ciliary membrane+++GO:0016020///membrane+++GO:0031410///cytoplasmic vesicle+++GO:0055038///recycling endosome membrane+++GO:0031901///early endosome membrane+++GO:0005811///lipid d…	GO:0005515///protein binding+++GO:0046872///metal ion binding+++GO:0005525///GTP binding+++GO:0005524///ATP binding+++GO:0000166///nucleotide binding+++GO:0042802///identical protein binding+++GO:0005509///calcium ion binding+++GO:0017137///Rab GTPase binding	GO:1901741///positive regulation of myoblast fusion+++GO:0032456///endocytic recycling+++GO:0034383///low-density lipoprotein particle clearance+++GO:0016197///endosomal transport+++GO:0015031///protein transport+++GO:2001137///positive regulation of endocytic recycling+++GO:0031175///neuron projection development+++GO:1990090///cellular response to nerve growth factor stimulus+++GO:0061512///pro…	PF00350///Dynamin family+++PF16880///N-terminal EH-domain containing protein+++PF12763///Cytoskeletal-regulatory complex EF hand	IPR031692///EH domain-containing protein, N-terminal+++IPR029951///EH domain-containing protein 1/3+++IPR018247///EF-Hand 1, calcium-binding site+++IPR011992///EF-hand domain pair+++IPR027417///P-loop containing nucleoside triphosphate hydrolase+++IPR030381///Dynamin-type guanine nucleotide-binding (G) domain+++IPR000261///EH domain+++IPR002048///EF-hand domain+++IPR022812///Dynamin superfamily
224630	Bnip1	BCL2/adenovirus E1B interacting protein 1	12.9267	38.58	33.82	4.56333	1.61836	1.84424	-2.58514	0.942109	0.999866	0.99993	04130///SNARE interactions in vesicular transport	GO:0005635///nuclear envelope+++GO:0005783///endoplasmic reticulum+++GO:0031966///mitochondrial membrane+++GO:0005739///mitochondrion+++GO:0016021///integral component of membrane+++GO:0005789///endoplasmic reticulum membrane+++GO:0005737///cytoplasm+++GO:0016020///membrane+++GO:0031201///SNARE complex+++GO:0043231///intracellular membrane-bounded organelle	GO:0005484///SNAP receptor activity	GO:0016192///vesicle-mediated transport+++GO:0007029///endoplasmic reticulum organization+++GO:0006915///apoptotic process+++GO:0016320///endoplasmic reticulum membrane fusion+++GO:0015031///protein transport	PF03908///Sec20	IPR005606///Sec20
103142	Rdh9	retinol dehydrogenase 9	2.84333	3.47667	0.476667	0.803333	-2.41842	0.274238	0.737239	0.229304	0.999866	0.99993	00830///Retinol metabolism+++01100///Metabolic pathways	GO:0005575///cellular_component	GO:0004745///retinol dehydrogenase activity+++GO:0016491///oxidoreductase activity	GO:0042904///9-cis-retinoic acid biosynthetic process+++GO:0055114///oxidation-reduction process	PF00106///short chain dehydrogenase	IPR020904///Short-chain dehydrogenase/reductase, conserved site+++IPR036291///NAD(P)-binding domain superfamily+++IPR002347///Short-chain dehydrogenase/reductase SDR
105000	Dnal1	dynein, axonemal, light chain 1	3.21333	0.0233333	1.12	3.91667	-1.37086	-7.05213	1.85431	0.950056	0.054876	0.99993		GO:0005874///microtubule+++GO:0036157///outer dynein arm+++GO:0005737///cytoplasm+++GO:0042995///cell projection+++GO:0005856///cytoskeleton+++GO:0030286///dynein complex	GO:0045504///dynein heavy chain binding+++GO:0043014///alpha-tubulin binding+++GO:0003774///motor activity	GO:0036158///outer dynein arm assembly	PF12799///Leucine Rich repeats (2 copies)	IPR032675///Leucine-rich repeat domain superfamily+++IPR001611///Leucine-rich repeat
258657	Olfr733	olfactory receptor 733	0.0166667	0	0	0	-1.33355	-1.01896		0.970295	0.999866		04740///Olfactory transduction	GO:0016021///integral component of membrane+++GO:0016020///membrane+++GO:0005886///plasma membrane	GO:0004984///olfactory receptor activity+++GO:0004930///G protein-coupled receptor activity	GO:0007165///signal transduction+++GO:0007186///G protein-coupled receptor signaling pathway+++GO:0007608///sensory perception of smell+++GO:0050911///detection of chemical stimulus involved in sensory perception of smell+++GO:0050896///response to stimulus	PF13853///Olfactory receptor	IPR000276///G protein-coupled receptor, rhodopsin-like+++IPR000725///Olfactory receptor+++IPR017452///GPCR, rhodopsin-like, 7TM
101055854	Gm29733	predicted gene, 29733	15.1833	20.8633	1.80333	10.6767	-3.12372	0.297809	2.63284	0.851264	0.999866	0.99993	04714///Thermogenesis	GO:0016021///integral component of membrane+++GO:0005739///mitochondrion+++GO:0031966///mitochondrial membrane		GO:0033617///mitochondrial respiratory chain complex IV assembly	PF14880///Cytochrome oxidase c assembly	IPR029208///Cytochrome c oxidase assembly protein COX14
93886	Pcdhb15	protocadherin beta 15	0	0	9.41667	5.14667	24.4677		-0.904484	2.64326e-08		0.99993		GO:0005887///integral component of plasma membrane	GO:0005509///calcium ion binding	GO:0007155///cell adhesion+++GO:0007156///homophilic cell adhesion via plasma membrane adhesion molecules+++GO:0007416///synapse assembly+++GO:0007268///chemical synaptic transmission	PF08266///Cadherin-like+++PF00028///Cadherin domain+++PF16492///Cadherin cytoplasmic C-terminal	IPR032455///Cadherin, cytoplasmic C-terminal domain+++IPR030741///Protocadherin beta-7+++IPR013164///Cadherin, N-terminal+++IPR015919///Cadherin-like superfamily+++IPR002126///Cadherin-like+++IPR020894///Cadherin conserved site
73149	Clec4a3	C-type lectin domain family 4, member a3	20.84	0	0	0	-25.4343	-25.1794		1.0058e-08	1.10981e-08			GO:0005575///cellular_component+++GO:0016021///integral component of membrane+++GO:0016020///membrane	GO:0030246///carbohydrate binding+++GO:0004190///aspartic-type endopeptidase activity+++GO:0003674///molecular_function	GO:0008150///biological_process+++GO:0006508///proteolysis	PF00059///Lectin C-type domain	IPR001304///C-type lectin-like+++IPR016187///C-type lectin fold+++IPR033989///CD209-like, C-type lectin-like domain+++IPR001969///Aspartic peptidase, active site+++IPR018378///C-type lectin, conserved site+++IPR016186///C-type lectin-like/link domain superfamily
18129	Notch2	notch 2	2.04667	0.37	0.476667	0.266667	-2.1282	-2.70493	-0.860115	0.900138	0.999866	0.99993	04320///Dorso-ventral axis formation+++04330///Notch signaling pathway+++04919///Thyroid hormone signaling pathway+++04658///Th1 and Th2 cell differentiation	GO:0005737///cytoplasm+++GO:0005829///cytosol+++GO:0009986///cell surface+++GO:0005886///plasma membrane+++GO:0043235///receptor complex+++GO:0005887///integral component of plasma membrane+++GO:0005576///extracellular region+++GO:0016021///integral component of membrane+++GO:0005634///nucleus+++GO:0005654///nucleoplasm+++GO:0016020///membrane+++GO:0005929///cilium	GO:0005515///protein binding+++GO:0019899///enzyme binding+++GO:0038023///signaling receptor activity+++GO:0051059///NF-kappaB binding+++GO:0005509///calcium ion binding+++GO:0046872///metal ion binding	GO:0061073///ciliary body morphogenesis+++GO:0072104///glomerular capillary formation+++GO:0046579///positive regulation of Ras protein signal transduction+++GO:0000122///negative regulation of transcription by RNA polymerase II+++GO:0072602///interleukin-4 secretion+++GO:0070986///left/right axis specification+++GO:0006959///humoral immune response+++GO:0060413///atrial septum morphogenesis+++GO…	PF00066///LNR domain+++PF00023///Ankyrin repeat+++PF07684///NOTCH protein+++PF00008///EGF-like domain+++PF11936///Domain of unknown function (DUF3454)+++PF12796///Ankyrin repeats (3 copies)+++PF06816///NOTCH protein+++PF12661///Human growth factor-like EGF+++PF07645///Calcium-binding EGF domain	IPR000800///Notch domain+++IPR036770///Ankyrin repeat-containing domain superfamily+++IPR010660///Notch, NOD domain+++IPR022336///Neurogenic locus Notch 2+++IPR002110///Ankyrin repeat+++IPR001881///EGF-like calcium-binding domain+++IPR008297///Notch+++IPR011656///Notch, NODP domain+++IPR000742///EGF-like domain+++IPR000152///EGF-type aspartate/asparagine hydroxylation site+++IPR024600///Domain of…
213211	Rnf26	ring finger protein 26	0.83	14.2433	9.16333	14.3133	3.6397	4.08999	0.678275	0.615345	0.628438	0.99993		GO:0005783///endoplasmic reticulum+++GO:0016020///membrane+++GO:0016021///integral component of membrane+++GO:0005789///endoplasmic reticulum membrane	GO:0016740///transferase activity+++GO:0061630///ubiquitin protein ligase activity+++GO:0046872///metal ion binding	GO:0007032///endosome organization+++GO:0016567///protein ubiquitination+++GO:0032479///regulation of type I interferon production+++GO:0070979///protein K11-linked ubiquitination+++GO:0050687///negative regulation of defense response to virus+++GO:1905719///protein localization to perinuclear region of cytoplasm	PF13920///Zinc finger, C3HC4 type (RING finger)	IPR001841///Zinc finger, RING-type+++IPR013083///Zinc finger, RING/FYVE/PHD-type
320709	Tmem117	transmembrane protein 117	19.3	5.11667	13.7933	7.86667	-0.50254	-2.15919	-0.806169	0.981239	0.999866	0.99993		GO:0016020///membrane+++GO:0016021///integral component of membrane+++GO:0005783///endoplasmic reticulum+++GO:0005886///plasma membrane	GO:0003674///molecular_function	GO:0070059///intrinsic apoptotic signaling pathway in response to endoplasmic reticulum stress	PF15113///TMEM117 protein family	IPR029370///TMEM117 protein
625018	C4a	complement component 4A (Rodgers blood group)	0.00333333	0	3.23	0	9.65107	-1.01896	-10.8996	0.0238571	0.999866	0.0683502	04610///Complement and coagulation cascades	GO:0005576///extracellular region+++GO:0005615///extracellular space	GO:0004866///endopeptidase inhibitor activity	GO:0010951///negative regulation of endopeptidase activity+++GO:0006956///complement activation+++GO:0006954///inflammatory response	PF01821///Anaphylotoxin-like domain+++PF07678///A-macroglobulin TED domain+++PF07677///A-macroglobulin receptor binding domain+++PF00207///Alpha-2-macroglobulin family+++PF07703///Alpha-2-macroglobulin bait region domain+++PF01835///MG2 domain+++PF01759///UNC-6/NTR/C345C module	IPR019565///Alpha-2-macroglobulin, thiol-ester bond-forming+++IPR013783///Immunoglobulin-like fold+++IPR000020///Anaphylatoxin/fibulin+++IPR002890///Alpha-2-macroglobulin, N-terminal+++IPR009048///Alpha-macroglobulin, receptor-binding+++IPR008993///Tissue inhibitor of metalloproteinases-like, OB-fold+++IPR001134///Netrin domain+++IPR019742///Alpha-2-macroglobulin, conserved site+++IPR011626///Alp…
14422	B4galnt2	beta-1,4-N-acetyl-galactosaminyl transferase 2	1.92667	3.78333	0.13	0.213333	-3.82177	0.906709	0.798295	0.0168875	0.999866	0.99993		GO:0016020///membrane+++GO:0030027///lamellipodium+++GO:0043197///dendritic spine+++GO:0000139///Golgi membrane+++GO:0042995///cell projection+++GO:0005829///cytosol+++GO:0005634///nucleus+++GO:1990904///ribonucleoprotein complex+++GO:0030424///axon+++GO:0005654///nucleoplasm+++GO:0030425///dendrite+++GO:0030173///integral component of Golgi membrane+++GO:0010494///cytoplasmic stress granule+++GO…	GO:0003676///nucleic acid binding+++GO:0008376///acetylgalactosaminyltransferase activity+++GO:0003729///mRNA binding+++GO:0003723///RNA binding+++GO:0016758///transferase activity, transferring hexosyl groups+++GO:0016757///transferase activity, transferring glycosyl groups+++GO:0048027///mRNA 5'-UTR binding+++GO:0003730///mRNA 3'-UTR binding+++GO:0016740///transferase activity+++GO:0045182///tr…	GO:0006486///protein glycosylation+++GO:0006047///UDP-N-acetylglucosamine metabolic process+++GO:0006403///RNA localization+++GO:0051028///mRNA transport+++GO:0097150///neuronal stem cell population maintenance+++GO:0022013///pallium cell proliferation in forebrain+++GO:0070934///CRD-mediated mRNA stabilization+++GO:0022408///negative regulation of cell-cell adhesion+++GO:0019276///UDP-N-acetylga…	PF00535///Glycosyl transferase family 2	IPR011143///Ganglioside GM2 synthase+++IPR029044///Nucleotide-diphospho-sugar transferases+++IPR001173///Glycosyltransferase 2-like
20311	Cxcl5	chemokine (C-X-C motif) ligand 5	0	0	0	0.263333			5.60846			0.747772	04062///Chemokine signaling pathway+++04657///IL-17 signaling pathway+++04060///Cytokine-cytokine receptor interaction	GO:0005615///extracellular space+++GO:0005576///extracellular region	GO:0008009///chemokine activity+++GO:0005125///cytokine activity	GO:0070951///regulation of neutrophil mediated killing of gram-negative bacterium+++GO:0030593///neutrophil chemotaxis+++GO:0010469///regulation of signaling receptor activity+++GO:0001816///cytokine production+++GO:0006935///chemotaxis+++GO:0071222///cellular response to lipopolysaccharide+++GO:0031100///animal organ regeneration+++GO:0046427///positive regulation of JAK-STAT cascade+++GO:001097…	PF00048///Small cytokines (intecrine/chemokine), interleukin-8 like	IPR036048///Chemokine interleukin-8-like superfamily+++IPR001811///Chemokine interleukin-8-like domain+++IPR018048///CXC chemokine, conserved site+++IPR001089///CXC chemokine+++IPR033899///CXC Chemokine domain
18813	Pa2g4	proliferation-associated 2G4	14.86	41.33	44.99	21.3933	1.75674	1.50958	-1.04238	0.478631	0.812108	0.474718		GO:0005634///nucleus+++GO:0005737///cytoplasm+++GO:0005730///nucleolus+++GO:1990904///ribonucleoprotein complex	GO:0003677///DNA binding+++GO:0031625///ubiquitin protein ligase binding+++GO:0003723///RNA binding+++GO:0003700///DNA-binding transcription factor activity	GO:0045892///negative regulation of transcription, DNA-templated+++GO:0000055///ribosomal large subunit export from nucleus+++GO:0006364///rRNA processing+++GO:0043066///negative regulation of apoptotic process+++GO:0045597///positive regulation of cell differentiation+++GO:0006417///regulation of translation	PF00557///Metallopeptidase family M24	IPR036005///Creatinase/aminopeptidase-like+++IPR018349///Peptidase M24A, methionine aminopeptidase, subfamily 2, binding site+++IPR036388///Winged helix-like DNA-binding domain superfamily+++IPR036390///Winged helix DNA-binding domain superfamily+++IPR004545///PA2G4 family+++IPR000994///Peptidase M24
280411	Lix1l	Lix1-like	0	1.28667	0.00666667	0	0.589999	8.04798	-0.866716	0.981239	0.172703	0.99993	04391///Hippo signaling pathway - fly	GO:0005575///cellular_component+++GO:0005737///cytoplasm	GO:0003674///molecular_function	GO:0006914///autophagy+++GO:0097352///autophagosome maturation+++GO:0008150///biological_process	PF14954///Limb expression 1	IPR029270///Limb expression 1
60533	Cd274	CD274 antigen	6.47	0.05	0.0166667	0.01	-8.60219	-7.40258	-0.770877	0.0315535	0.0325002	0.99993	04514///Cell adhesion molecules (CAMs)	GO:0009897///external side of plasma membrane+++GO:0005768///endosome+++GO:0055038///recycling endosome membrane+++GO:0005886///plasma membrane+++GO:0016020///membrane+++GO:0016021///integral component of membrane+++GO:0031901///early endosome membrane+++GO:0070062///extracellular exosome+++GO:0009986///cell surface	GO:0005515///protein binding	GO:0034097///response to cytokine+++GO:0007166///cell surface receptor signaling pathway+++GO:0042130///negative regulation of T cell proliferation+++GO:2001181///positive regulation of interleukin-10 secretion+++GO:2001186///negative regulation of CD8-positive, alpha-beta T cell activation+++GO:0032689///negative regulation of interferon-gamma production+++GO:0030335///positive regulation of cel…	PF07686///Immunoglobulin V-set domain+++PF08205///CD80-like C2-set immunoglobulin domain	IPR036179///Immunoglobulin-like domain superfamily+++IPR013162///CD80-like, immunoglobulin C2-set+++IPR013106///Immunoglobulin V-set domain+++IPR003599///Immunoglobulin subtype+++IPR007110///Immunoglobulin-like domain+++IPR013783///Immunoglobulin-like fold
68939	Rasl11b	RAS-like, family 11, member B	105.013	47.3967	69.1633	35.1033	-0.537321	-1.26002	-0.935738	0.846046	0.999866	0.694512		GO:0016020///membrane	GO:0003924///GTPase activity+++GO:0005515///protein binding+++GO:0005525///GTP binding+++GO:0005160///transforming growth factor beta receptor binding+++GO:0000166///nucleotide binding	GO:0007165///signal transduction+++GO:0030512///negative regulation of transforming growth factor beta receptor signaling pathway	PF00071///Ras family	IPR005225///Small GTP-binding protein domain+++IPR020849///Small GTPase superfamily, Ras-type+++IPR027417///P-loop containing nucleoside triphosphate hydrolase+++IPR001806///Small GTPase
83945	Dnaja3	DnaJ heat shock protein family (Hsp40) member A3	32.44	20.74	83.6067	51.2	1.46891	-0.648719	-0.663602	0.202264	0.999866	0.99993		GO:0045211///postsynaptic membrane+++GO:0043231///intracellular membrane-bounded organelle+++GO:0042645///mitochondrial nucleoid+++GO:0005759///mitochondrial matrix+++GO:0005886///plasma membrane+++GO:0045202///synapse+++GO:0031594///neuromuscular junction+++GO:0005829///cytosol+++GO:0016020///membrane+++GO:0005884///actin filament+++GO:0005634///nucleus+++GO:0005737///cytoplasm+++GO:0019897///ex…	GO:0030695///GTPase regulator activity+++GO:0030971///receptor tyrosine kinase binding+++GO:0106137///IkappaB kinase complex binding+++GO:0031072///heat shock protein binding+++GO:0044877///protein-containing complex binding+++GO:0030544///Hsp70 protein binding+++GO:0046872///metal ion binding+++GO:0051059///NF-kappaB binding+++GO:0005515///protein binding+++GO:0051082///unfolded protein binding+…	GO:0043066///negative regulation of apoptotic process+++GO:0007264///small GTPase mediated signal transduction+++GO:0006457///protein folding+++GO:0006915///apoptotic process+++GO:0033077///T cell differentiation in thymus+++GO:0000122///negative regulation of transcription by RNA polymerase II+++GO:0050821///protein stabilization+++GO:0009408///response to heat+++GO:0031398///positive regulation…	PF00226///DnaJ domain+++PF01556///DnaJ C terminal domain+++PF00684///DnaJ central domain	IPR012724///Chaperone DnaJ+++IPR001623///DnaJ domain+++IPR018253///DnaJ domain, conserved site+++IPR001305///Heat shock protein DnaJ, cysteine-rich domain+++IPR002939///Chaperone DnaJ, C-terminal+++IPR036410///Heat shock protein DnaJ, cysteine-rich domain superfamily+++IPR008971///HSP40/DnaJ peptide-binding+++IPR036869///Chaperone J-domain superfamily
240660	Slc35g1	solute carrier family 35, member G1	1.13333	7.12667	0.0533333	0.0633333	-4.51801	2.63711	0.341134	0.017977	0.45353	0.99993		GO:0016021///integral component of membrane+++GO:0016020///membrane+++GO:0005783///endoplasmic reticulum+++GO:0005789///endoplasmic reticulum membrane+++GO:0005886///plasma membrane	GO:0003674///molecular_function	GO:1990034///calcium ion export across plasma membrane+++GO:0051480///regulation of cytosolic calcium ion concentration	PF00892///EamA-like transporter family	IPR000620///EamA domain
56451	Suclg1	succinate-CoA ligase, GDP-forming, alpha subunit	110.863	113.397	155.967	179.657	0.570999	0.0461162	0.225634	0.447375	0.999866	0.99993	01130///Biosynthesis of antibiotics+++00640///Propanoate metabolism+++01200///Carbon metabolism+++01100///Metabolic pathways+++00020///Citrate cycle (TCA cycle)+++01120///Microbial metabolism in diverse environments+++01110///Biosynthesis of secondary metabolites	GO:0005886///plasma membrane+++GO:0045244///succinate-CoA ligase complex (GDP-forming)+++GO:0032991///protein-containing complex+++GO:0005829///cytosol+++GO:0005743///mitochondrial inner membrane+++GO:0005739///mitochondrion	GO:0046982///protein heterodimerization activity+++GO:0003824///catalytic activity+++GO:0004775///succinate-CoA ligase (ADP-forming) activity+++GO:0000166///nucleotide binding+++GO:0019003///GDP binding+++GO:0004776///succinate-CoA ligase (GDP-forming) activity+++GO:0048037///cofactor binding+++GO:0016874///ligase activity+++GO:0004550///nucleoside diphosphate kinase activity	GO:0006165///nucleoside diphosphate phosphorylation+++GO:0006099///tricarboxylic acid cycle+++GO:0009142///nucleoside triphosphate biosynthetic process+++GO:0006104///succinyl-CoA metabolic process+++GO:0006105///succinate metabolic process	PF00549///CoA-ligase+++PF02629///CoA binding domain	IPR005810///Succinyl-CoA ligase, alpha subunit+++IPR016102///Succinyl-CoA synthetase-like+++IPR005811///ATP-citrate lyase/succinyl-CoA ligase+++IPR033847///ATP-citrate lyase/succinyl-CoA ligase, conserved site+++IPR003781///CoA-binding+++IPR036291///NAD(P)-binding domain superfamily+++IPR017440///ATP-citrate lyase/succinyl-CoA ligase, active site
20391	Sgca	sarcoglycan, alpha (dystrophin-associated glycoprotein)	0.0566667	0.03	10.2867	0	8.00696	-0.842095	-10.8917	0.0982181	0.999866	0.0685919		GO:0005856///cytoskeleton+++GO:0016011///dystroglycan complex+++GO:0005911///cell-cell junction+++GO:0005737///cytoplasm+++GO:0016012///sarcoglycan complex+++GO:0016021///integral component of membrane+++GO:0005887///integral component of plasma membrane+++GO:0016020///membrane+++GO:0005886///plasma membrane+++GO:0045121///membrane raft+++GO:0042383///sarcolemma	GO:0005509///calcium ion binding+++GO:0005515///protein binding	GO:0014894///response to denervation involved in regulation of muscle adaptation+++GO:0043403///skeletal muscle tissue regeneration+++GO:0061024///membrane organization	PF05510///Sarcoglycan alpha/epsilon	IPR028658///Alpha-sarcoglycan+++IPR013783///Immunoglobulin-like fold+++IPR008908///Sarcoglycan alpha/epsilon+++IPR015919///Cadherin-like superfamily+++IPR006644///Dystroglycan-type cadherin-like
236727	Slc9a7	solute carrier family 9 (sodium/hydrogen exchanger), member 7	9.34667	11.5333	13.56	19.9067	0.819498	0.376221	0.413878	0.835026	0.999866	0.99993	03010///Ribosome	GO:0055038///recycling endosome membrane+++GO:0005802///trans-Golgi network+++GO:0005886///plasma membrane+++GO:0055037///recycling endosome+++GO:0016021///integral component of membrane+++GO:0043231///intracellular membrane-bounded organelle+++GO:0016020///membrane+++GO:0005794///Golgi apparatus+++GO:0005768///endosome	GO:0015299///solute:proton antiporter activity+++GO:0015297///antiporter activity+++GO:0015385///sodium:proton antiporter activity+++GO:0015386///potassium:proton antiporter activity	GO:0071805///potassium ion transmembrane transport+++GO:0098719///sodium ion import across plasma membrane+++GO:0006813///potassium ion transport+++GO:0051453///regulation of intracellular pH+++GO:0006811///ion transport+++GO:0055085///transmembrane transport+++GO:0006885///regulation of pH+++GO:1902600///proton transmembrane transport+++GO:0006814///sodium ion transport+++GO:0006812///cation tra…	PF00999///Sodium/hydrogen exchanger family	IPR006153///Cation/H+ exchanger+++IPR004709///Na+/H+ exchanger+++IPR018422///Cation/H+ exchanger, CPA1 family+++IPR002090///Na+/H+ exchanger, isoform 6 (NHE6)
13382	Dld	dihydrolipoamide dehydrogenase	62.3067	54.0767	75.02	68.9433	0.400193	-0.206921	-0.105169	0.962745	0.999866	0.99993	00280///Valine, leucine and isoleucine degradation+++00260///Glycine, serine and threonine metabolism+++01120///Microbial metabolism in diverse environments+++01110///Biosynthesis of secondary metabolites+++00640///Propanoate metabolism+++01130///Biosynthesis of antibiotics+++00010///Glycolysis / Gluconeogenesis+++00620///Pyruvate metabolism+++00630///Glyoxylate and dicarboxylate metabolism+++000…	GO:0005739///mitochondrion+++GO:0031410///cytoplasmic vesicle+++GO:0005929///cilium+++GO:0005759///mitochondrial matrix+++GO:0005634///nucleus+++GO:0005654///nucleoplasm+++GO:0045252///oxoglutarate dehydrogenase complex+++GO:0043209///myelin sheath+++GO:0031514///motile cilium+++GO:0045254///pyruvate dehydrogenase complex+++GO:0005623///cell+++GO:0043159///acrosomal matrix+++GO:0001669///acrosoma…	GO:0004148///dihydrolipoyl dehydrogenase activity+++GO:0050660///flavin adenine dinucleotide binding+++GO:0005515///protein binding+++GO:0043544///lipoamide binding+++GO:0051287///NAD binding+++GO:0016491///oxidoreductase activity+++GO:0034604///pyruvate dehydrogenase (NAD+) activity+++GO:0016668///oxidoreductase activity, acting on a sulfur group of donors, NAD(P) as acceptor+++GO:0009055///elec…	GO:0045454///cell redox homeostasis+++GO:0061732///mitochondrial acetyl-CoA biosynthetic process from pyruvate+++GO:0055114///oxidation-reduction process+++GO:0006086///acetyl-CoA biosynthetic process from pyruvate+++GO:0009106///lipoate metabolic process+++GO:0042391///regulation of membrane potential+++GO:0051068///dihydrolipoamide metabolic process+++GO:0006120///mitochondrial electron transpo…	PF07992///Pyridine nucleotide-disulphide oxidoreductase+++PF02852///Pyridine nucleotide-disulphide oxidoreductase, dimerisation domain	IPR006258///Dihydrolipoamide dehydrogenase+++IPR036188///FAD/NAD(P)-binding domain superfamily+++IPR012999///Pyridine nucleotide-disulphide oxidoreductase, class I, active site+++IPR023753///FAD/NAD(P)-binding domain+++IPR004099///Pyridine nucleotide-disulphide oxidoreductase, dimerisation domain+++IPR016156///FAD/NAD-linked reductase, dimerisation domain superfamily+++IPR001100///Pyridine nucleo…
13494	Drg1	developmentally regulated GTP binding protein 1	109.463	76.0433	121.693	106.753	0.167349	-0.652832	-0.173636	0.981239	0.999866	0.99993		GO:0005737///cytoplasm+++GO:0005829///cytosol+++GO:0005844///polysome+++GO:0016604///nuclear body	GO:0005525///GTP binding+++GO:0000166///nucleotide binding+++GO:0005515///protein binding+++GO:0042802///identical protein binding		PF16897///C-terminal region of MMR_HSR1 domain+++PF02824///TGS domain+++PF01926///50S ribosome-binding GTPase	IPR027417///P-loop containing nucleoside triphosphate hydrolase+++IPR006074///GTP1/OBG, conserved site+++IPR004095///TGS+++IPR012676///TGS-like+++IPR031167///OBG-type guanine nucleotide-binding (G) domain+++IPR031662///GTP binding protein, second domain+++IPR012675///Beta-grasp domain superfamily+++IPR005225///Small GTP-binding protein domain+++IPR006073///GTP binding domain
66419	Mrpl11	mitochondrial ribosomal protein L11	16.39	20.4467	12.7833	8.02	-0.208324	0.395141	-0.684343	0.981239	0.999866	0.99993	03010///Ribosome	GO:0005840///ribosome+++GO:0005739///mitochondrion+++GO:0005762///mitochondrial large ribosomal subunit	GO:0019843///rRNA binding+++GO:0003735///structural constituent of ribosome	GO:0006412///translation+++GO:0000027///ribosomal large subunit assembly	PF00298///Ribosomal protein L11, RNA binding domain+++PF03946///Ribosomal protein L11, N-terminal domain	IPR036769///Ribosomal protein L11, C-terminal domain superfamily+++IPR006519///Ribosomal protein L11, bacterial-type+++IPR000911///Ribosomal protein L11/L12+++IPR020784///Ribosomal protein L11, N-terminal+++IPR020783///Ribosomal protein L11, C-terminal+++IPR036796///Ribosomal protein L11/L12, N-terminal domain superfamily
208666	Diras1	DIRAS family, GTP-binding RAS-like 1	48.65	34.11	102.363	89.4833	1.18275	-0.487787	-0.158428	0.427763	0.999866	0.99993		GO:0016020///membrane+++GO:0005886///plasma membrane	GO:0005525///GTP binding+++GO:0000166///nucleotide binding+++GO:0003924///GTPase activity	GO:0007165///signal transduction	PF00071///Ras family	IPR005225///Small GTP-binding protein domain+++IPR027417///P-loop containing nucleoside triphosphate hydrolase+++IPR001806///Small GTPase+++IPR020849///Small GTPase superfamily, Ras-type
56389	Stx5a	syntaxin 5A	47.9067	44.0267	72.1967	58.92	0.753866	-0.178038	-0.244926	0.970295	0.999866	0.99993	04130///SNARE interactions in vesicular transport	GO:0016020///membrane+++GO:0005783///endoplasmic reticulum+++GO:0005794///Golgi apparatus+++GO:0033116///endoplasmic reticulum-Golgi intermediate compartment membrane+++GO:0031982///vesicle+++GO:0005829///cytosol+++GO:0012505///endomembrane system+++GO:0005623///cell+++GO:0016021///integral component of membrane+++GO:0031201///SNARE complex+++GO:0000139///Golgi membrane	GO:0000149///SNARE binding+++GO:0047485///protein N-terminus binding+++GO:0005484///SNAP receptor activity	GO:0048280///vesicle fusion with Golgi apparatus+++GO:0045732///positive regulation of protein catabolic process+++GO:0006886///intracellular protein transport+++GO:1903358///regulation of Golgi organization+++GO:0016192///vesicle-mediated transport+++GO:0034498///early endosome to Golgi transport+++GO:0048278///vesicle docking+++GO:0006888///ER to Golgi vesicle-mediated transport+++GO:0042147///…	PF11416///Syntaxin-5 N-terminal, Sly1p-binding domain+++PF05739///SNARE domain	IPR006012///Syntaxin/epimorphin, conserved site+++IPR021538///Syntaxin-5, N-terminal, Sly1p-binding domain+++IPR010989///SNARE+++IPR000727///Target SNARE coiled-coil homology domain
102637012	LOC102637012	immunoglobulin superfamily member 22-like	0	0	0.493333	0	21.1164		-22.1576	1.07401e-06		3.53659e-07					PF07679///Immunoglobulin I-set domain+++PF00041///Fibronectin type III domain	IPR013098///Immunoglobulin I-set+++IPR003598///Immunoglobulin subtype 2+++IPR007110///Immunoglobulin-like domain+++IPR003961///Fibronectin type III+++IPR013783///Immunoglobulin-like fold+++IPR036116///Fibronectin type III superfamily+++IPR003599///Immunoglobulin subtype+++IPR036179///Immunoglobulin-like domain superfamily
93882	Pcdhb11	protocadherin beta 11	0	0	1.83333	2.14	21.3751		0.238436	7.74513e-07		0.99993		GO:0005887///integral component of plasma membrane	GO:0005509///calcium ion binding	GO:0007156///homophilic cell adhesion via plasma membrane adhesion molecules+++GO:0007155///cell adhesion+++GO:0007416///synapse assembly+++GO:0007268///chemical synaptic transmission	PF08266///Cadherin-like+++PF16492///Cadherin cytoplasmic C-terminal+++PF00028///Cadherin domain	IPR032455///Cadherin, cytoplasmic C-terminal domain+++IPR002126///Cadherin-like+++IPR020894///Cadherin conserved site+++IPR015919///Cadherin-like superfamily+++IPR013164///Cadherin, N-terminal
76501	Commd9	COMM domain containing 9	76.6033	52.7733	108.913	48.2033	0.564945	-0.535619	-1.13436	0.67271	0.999866	0.626369		GO:0031410///cytoplasmic vesicle+++GO:0005794///Golgi apparatus+++GO:0005829///cytosol+++GO:0005634///nucleus	GO:0003674///molecular_function	GO:0006814///sodium ion transport+++GO:0006811///ion transport+++GO:0042632///cholesterol homeostasis	PF07258///COMM domain	IPR037360///COMM domain-containing protein 9+++IPR017920///COMM domain
108156	Mthfd1	methylenetetrahydrofolate dehydrogenase (NADP+ dependent), methenyltetrahydrofolate cyclohydrolase, formyltetrahydrofolate synthase	16.5033	14.5733	5.56	6.35667	-1.40081	-0.115066	0.192125	0.903013	0.999866	0.99993	01100///Metabolic pathways+++00670///One carbon pool by folate	GO:0005829///cytosol+++GO:0005739///mitochondrion+++GO:0005737///cytoplasm	GO:0004487///methylenetetrahydrofolate dehydrogenase (NAD+) activity+++GO:0016491///oxidoreductase activity+++GO:0016787///hydrolase activity+++GO:0016874///ligase activity+++GO:0004477///methenyltetrahydrofolate cyclohydrolase activity+++GO:0004329///formate-tetrahydrofolate ligase activity+++GO:0004486///methylenetetrahydrofolate dehydrogenase [NAD(P)+] activity+++GO:0003824///catalytic activit…	GO:0055114///oxidation-reduction process+++GO:0000105///histidine biosynthetic process+++GO:0009113///purine nucleobase biosynthetic process+++GO:0008152///metabolic process+++GO:0009070///serine family amino acid biosynthetic process+++GO:0007507///heart development+++GO:0006164///purine nucleotide biosynthetic process+++GO:0019346///transsulfuration+++GO:0006555///methionine metabolic process++…	PF00763///Tetrahydrofolate dehydrogenase/cyclohydrolase, catalytic domain+++PF02882///Tetrahydrofolate dehydrogenase/cyclohydrolase, NAD(P)-binding domain+++PF01268///Formate--tetrahydrofolate ligase	IPR020867///Tetrahydrofolate dehydrogenase/cyclohydrolase, conserved site+++IPR036291///NAD(P)-binding domain superfamily+++IPR020630///Tetrahydrofolate dehydrogenase/cyclohydrolase, catalytic domain+++IPR000559///Formate-tetrahydrofolate ligase, FTHFS+++IPR027417///P-loop containing nucleoside triphosphate hydrolase+++IPR020631///Tetrahydrofolate dehydrogenase/cyclohydrolase, NAD(P)-binding doma…
68917	Hint2	histidine triad nucleotide binding protein 2	45.3833	208.843	77.13	105.947	0.671631	2.09124	0.504892	0.970295	0.825273	0.99993		GO:0005739///mitochondrion+++GO:0005730///nucleolus	GO:0003824///catalytic activity+++GO:0016787///hydrolase activity+++GO:0000166///nucleotide binding	GO:0006694///steroid biosynthetic process+++GO:0006629///lipid metabolic process+++GO:2000757///negative regulation of peptidyl-lysine acetylation+++GO:0016042///lipid catabolic process+++GO:0006915///apoptotic process	PF01230///HIT domain	IPR001310///Histidine triad (HIT) protein+++IPR011146///HIT-like domain+++IPR036265///HIT-like superfamily+++IPR019808///Histidine triad, conserved site
13728	Mark2	MAP/microtubule affinity regulating kinase 2	25.97	9.45667	8.11667	7.35333	-1.48809	-1.38618	-0.0936358	0.306378	0.597354	0.99993		GO:0097427///microtubule bundle+++GO:0030425///dendrite+++GO:0045180///basal cortex+++GO:0005856///cytoskeleton+++GO:0016020///membrane+++GO:0005886///plasma membrane+++GO:0005884///actin filament+++GO:0016328///lateral plasma membrane+++GO:0005737///cytoplasm+++GO:0005654///nucleoplasm+++GO:0042995///cell projection+++GO:0005634///nucleus	GO:0000287///magnesium ion binding+++GO:0016301///kinase activity+++GO:0050321///tau-protein kinase activity+++GO:0047485///protein N-terminus binding+++GO:0016740///transferase activity+++GO:0046872///metal ion binding+++GO:0004672///protein kinase activity+++GO:0048156///tau protein binding+++GO:0000166///nucleotide binding+++GO:0008289///lipid binding+++GO:0005524///ATP binding+++GO:0004674///…	GO:0000226///microtubule cytoskeleton organization+++GO:0016055///Wnt signaling pathway+++GO:0007275///multicellular organism development+++GO:0061564///axon development+++GO:0006468///protein phosphorylation+++GO:0046777///protein autophosphorylation+++GO:0030010///establishment of cell polarity+++GO:0071963///establishment or maintenance of cell polarity regulating cell shape+++GO:1904526///reg…	PF00069///Protein kinase domain+++PF02149///Kinase associated domain 1+++PF00627///UBA/TS-N domain	IPR001772///Kinase associated domain 1 (KA1)+++IPR008271///Serine/threonine-protein kinase, active site+++IPR033624///Serine/threonine-protein kinase MARK/par1+++IPR028375///KA1 domain/Ssp2, C-terminal+++IPR017441///Protein kinase, ATP binding site+++IPR015940///Ubiquitin-associated domain+++IPR011009///Protein kinase-like domain superfamily+++IPR000719///Protein kinase domain
68585	Rtn4	reticulon 4	103.777	58.65	61.57	85.7967	-0.66212	-0.706848	0.454453	0.805835	0.999866	0.666151		GO:0016021///integral component of membrane+++GO:0044294///dendritic growth cone+++GO:0043025///neuronal cell body+++GO:0016020///membrane+++GO:0030424///axon+++GO:0005789///endoplasmic reticulum membrane+++GO:0030176///integral component of endoplasmic reticulum membrane+++GO:0098978///glutamatergic synapse+++GO:0032991///protein-containing complex+++GO:0014069///postsynaptic density+++GO:000563…	GO:0031625///ubiquitin protein ligase binding+++GO:0005515///protein binding+++GO:0044877///protein-containing complex binding	GO:0033603///positive regulation of dopamine secretion+++GO:0045687///positive regulation of glial cell differentiation+++GO:0050821///protein stabilization+++GO:0071786///endoplasmic reticulum tubular network organization+++GO:2000172///regulation of branching morphogenesis of a nerve+++GO:0021801///cerebral cortex radial glia guided migration+++GO:0071787///endoplasmic reticulum tubular network…	PF02453///Reticulon	IPR003388///Reticulon
238896	Cdc20b	cell division cycle 20B	0	0.00666667	0	0		0.904596			0.999866			GO:0005575///cellular_component	GO:0003674///molecular_function+++GO:0010997///anaphase-promoting complex binding+++GO:0097027///ubiquitin-protein transferase activator activity	GO:0008150///biological_process+++GO:1904668///positive regulation of ubiquitin protein ligase activity	PF00400///WD domain, G-beta repeat+++PF12894///Anaphase-promoting complex subunit 4 WD40 domain	IPR001680///WD40 repeat+++IPR015943///WD40/YVTN repeat-like-containing domain superfamily+++IPR024977///Anaphase-promoting complex subunit 4, WD40 domain+++IPR017986///WD40-repeat-containing domain+++IPR036322///WD40-repeat-containing domain superfamily+++IPR033010///The WD repeat Cdc20/Fizzy family
70099	Smc4	structural maintenance of chromosomes 4	5.30667	1.57667	1.61	0.106667	-1.71928	-1.94727	-3.92502	0.912113	0.999866	0.736362	04111///Cell cycle - yeast	GO:0016607///nuclear speck+++GO:0005737///cytoplasm+++GO:0005829///cytosol+++GO:0000796///condensin complex+++GO:0005634///nucleus+++GO:0005694///chromosome	GO:0003697///single-stranded DNA binding+++GO:0005515///protein binding+++GO:0046982///protein heterodimerization activity+++GO:0005524///ATP binding+++GO:0000166///nucleotide binding	GO:0051301///cell division+++GO:0007049///cell cycle+++GO:0007076///mitotic chromosome condensation+++GO:0051383///kinetochore organization+++GO:0045132///meiotic chromosome segregation+++GO:0000012///single strand break repair+++GO:0010032///meiotic chromosome condensation+++GO:0030261///chromosome condensation+++GO:0051276///chromosome organization	PF02463///RecF/RecN/SMC N terminal domain+++PF06470///SMC proteins Flexible Hinge Domain	IPR027417///P-loop containing nucleoside triphosphate hydrolase+++IPR010935///SMCs flexible hinge+++IPR024704///Structural maintenance of chromosomes protein+++IPR003395///RecF/RecN/SMC, N-terminal+++IPR036277///SMCs flexible hinge superfamily
319352	Pianp	PILR alpha associated neural protein	35.25	60.1733	32.2467	32.4367	0.0222301	0.844674	0.0694212	0.998889	0.999866	0.99993		GO:0016021///integral component of membrane+++GO:0016020///membrane+++GO:0016323///basolateral plasma membrane+++GO:0005912///adherens junction+++GO:0005575///cellular_component	GO:0003674///molecular_function	GO:0050776///regulation of immune response+++GO:0008150///biological_process	PF15298///AJAP1/PANP C-terminus	IPR029198///AJAP1/PANP, C-terminal+++IPR039628///PILR alpha-associated neural protein
100129	Gpr153	G protein-coupled receptor 153	4.81333	7.65	0.0233333	0.00333333	-7.47038	0.659344	-2.34115	0.248261	0.999866	0.99993		GO:0016020///membrane+++GO:0016021///integral component of membrane+++GO:0005575///cellular_component+++GO:0005886///plasma membrane	GO:0003674///molecular_function+++GO:0004930///G protein-coupled receptor activity	GO:0007165///signal transduction+++GO:0008150///biological_process+++GO:0007186///G protein-coupled receptor signaling pathway	PF00001///7 transmembrane receptor (rhodopsin family)	IPR022347///G protein-coupled receptor 153/162+++IPR022335///G protein-coupled receptor 153+++IPR000276///G protein-coupled receptor, rhodopsin-like+++IPR017452///GPCR, rhodopsin-like, 7TM
11843	Arf4	ADP-ribosylation factor 4	85.4067	67.3867	95.6167	114.157	0.169209	-0.433906	0.285447	0.981239	0.999866	0.99993		GO:0016021///integral component of membrane+++GO:0043197///dendritic spine+++GO:0005794///Golgi apparatus+++GO:0005829///cytosol+++GO:0005886///plasma membrane+++GO:0005737///cytoplasm+++GO:0032587///ruffle membrane+++GO:0016020///membrane+++GO:0098978///glutamatergic synapse	GO:0000166///nucleotide binding+++GO:0005515///protein binding+++GO:0005154///epidermal growth factor receptor binding+++GO:0005525///GTP binding	GO:0007420///brain development+++GO:0060996///dendritic spine development+++GO:0007612///learning+++GO:0031584///activation of phospholipase D activity+++GO:0015031///protein transport+++GO:0006471///protein ADP-ribosylation+++GO:0006886///intracellular protein transport+++GO:0006890///retrograde vesicle-mediated transport, Golgi to ER+++GO:0045176///apical protein localization+++GO:0016192///ves…	PF00025///ADP-ribosylation factor family	IPR006689///Small GTPase superfamily, ARF/SAR type+++IPR027417///P-loop containing nucleoside triphosphate hydrolase+++IPR005225///Small GTP-binding protein domain
18196	Nsg1	neuron specific gene family member 1	213.507	426.937	344.817	363.887	0.778985	0.960176	0.0939558	0.311591	0.723553	0.99993		GO:0031410///cytoplasmic vesicle+++GO:0030425///dendrite+++GO:0036477///somatodendritic compartment+++GO:0032580///Golgi cisterna membrane+++GO:0098978///glutamatergic synapse+++GO:0043202///lysosomal lumen+++GO:0005768///endosome+++GO:0010008///endosome membrane+++GO:0016020///membrane+++GO:0005783///endoplasmic reticulum+++GO:0045211///postsynaptic membrane+++GO:0005769///early endosome+++GO:00…	GO:0032051///clathrin light chain binding+++GO:0005102///signaling receptor binding+++GO:0005515///protein binding	GO:0048268///clathrin coat assembly+++GO:0006915///apoptotic process+++GO:0016197///endosomal transport+++GO:0099630///postsynaptic neurotransmitter receptor cycle+++GO:0098887///neurotransmitter receptor transport, endosome to postsynaptic membrane+++GO:0099003///vesicle-mediated transport in synapse+++GO:0042982///amyloid precursor protein metabolic process+++GO:0001881///receptor recycling+++G…	PF06387///D1 dopamine receptor-interacting protein (calcyon)	IPR009431///Neuronal vesicle trafficking-associated protein
226777	C130074G19Rik	RIKEN cDNA C130074G19 gene	3.51	0	0.0166667	1.54333	-7.56609	-23.6735	6.49971	0.247584	3.93785e-08	0.557712		GO:0016021///integral component of membrane			PF15828///Domain of unknown function (DUF4710)	IPR031667///Protein of unknown function DUF4710
66410	Mterf3	mitochondrial transcription termination factor 3	18.3533	32.6033	25.13	6.74667	0.205757	0.711573	-1.89337	0.981239	0.999866	0.905128		GO:0005739///mitochondrion+++GO:0005654///nucleoplasm	GO:0003690///double-stranded DNA binding+++GO:0044212///transcription regulatory region DNA binding+++GO:0003677///DNA binding	GO:0006390///mitochondrial transcription+++GO:0032543///mitochondrial translation+++GO:0045892///negative regulation of transcription, DNA-templated+++GO:0061668///mitochondrial ribosome assembly+++GO:0006355///regulation of transcription, DNA-templated+++GO:0042254///ribosome biogenesis	PF02536///mTERF	IPR003690///Transcription termination factor, mitochondrial/chloroplastic+++IPR038538///MTERF superfamily, mitochondrial/chloroplastic
13982	Esr1	estrogen receptor 1 (alpha)	6.01	2.42333	0.493333	0	-4.11334	-1.12718	-6.23949	0.707834	0.999866	0.633974	04919///Thyroid hormone signaling pathway+++04915///Estrogen signaling pathway+++04961///Endocrine and other factor-regulated calcium reabsorption+++04917///Prolactin signaling pathway	GO:0016020///membrane+++GO:0005794///Golgi apparatus+++GO:0005739///mitochondrion+++GO:0000790///nuclear chromatin+++GO:0043204///perikaryon+++GO:0005886///plasma membrane+++GO:0005737///cytoplasm+++GO:0035327///transcriptionally active chromatin+++GO:0005634///nucleus+++GO:0043195///terminal bouton+++GO:0048471///perinuclear region of cytoplasm+++GO:0032991///protein-containing complex+++GO:0097…	GO:0038052///RNA polymerase II transcription factor activity, estrogen-activated sequence-specific DNA binding+++GO:0043565///sequence-specific DNA binding+++GO:0005496///steroid binding+++GO:0034056///estrogen response element binding+++GO:0030284///estrogen receptor activity+++GO:0019899///enzyme binding+++GO:0004879///nuclear receptor activity+++GO:0008013///beta-catenin binding+++GO:0003707//…	GO:0034121///regulation of toll-like receptor signaling pathway+++GO:0032355///response to estradiol+++GO:0048146///positive regulation of fibroblast proliferation+++GO:1901215///negative regulation of neuron death+++GO:0045429///positive regulation of nitric oxide biosynthetic process+++GO:0043124///negative regulation of I-kappaB kinase/NF-kappaB signaling+++GO:1903799///negative regulation of …	PF12743///Oestrogen-type nuclear receptor final C-terminal +++PF00105///Zinc finger, C4 type (two domains)+++PF00104///Ligand-binding domain of nuclear hormone receptor+++PF02159///Oestrogen receptor	IPR035500///Nuclear hormone receptor-like domain superfamily+++IPR024736///Oestrogen-type nuclear receptor final C-terminal domain+++IPR000536///Nuclear hormone receptor, ligand-binding domain+++IPR001723///Nuclear hormone receptor+++IPR001628///Zinc finger, nuclear hormone receptor-type+++IPR024178///Oestrogen receptor/oestrogen-related receptor+++IPR001292///Oestrogen receptor+++IPR013088///Zin…
17868	Mybpc3	myosin binding protein C, cardiac	0	0.0233333	0.896667	0	21.7059	2.89444	-22.7276	5.25516e-07	0.999866	2.00076e-07		GO:0031430///M band+++GO:0030018///Z disc+++GO:0032982///myosin filament+++GO:0030017///sarcomere+++GO:0031672///A band+++GO:0097512///cardiac myofibril+++GO:0005856///cytoskeleton+++GO:0030016///myofibril+++GO:0005865///striated muscle thin filament+++GO:0005863///striated muscle myosin thick filament	GO:0008307///structural constituent of muscle+++GO:0046872///metal ion binding+++GO:0005200///structural constituent of cytoskeleton+++GO:0005515///protein binding+++GO:0051015///actin filament binding+++GO:0003779///actin binding+++GO:0032036///myosin heavy chain binding+++GO:0042802///identical protein binding+++GO:0017022///myosin binding+++GO:0051371///muscle alpha-actinin binding	GO:0002027///regulation of heart rate+++GO:0030240///skeletal muscle thin filament assembly+++GO:0055010///ventricular cardiac muscle tissue morphogenesis+++GO:0048739///cardiac muscle fiber development+++GO:0031034///myosin filament assembly+++GO:0008016///regulation of heart contraction+++GO:0055003///cardiac myofibril assembly+++GO:0003007///heart morphogenesis+++GO:0060048///cardiac muscle co…	PF07679///Immunoglobulin I-set domain+++PF00041///Fibronectin type III domain	IPR013098///Immunoglobulin I-set+++IPR007110///Immunoglobulin-like domain+++IPR003598///Immunoglobulin subtype 2+++IPR003961///Fibronectin type III+++IPR036179///Immunoglobulin-like domain superfamily+++IPR013783///Immunoglobulin-like fold+++IPR036116///Fibronectin type III superfamily+++IPR003599///Immunoglobulin subtype
74103	Nebl	nebulette	33.11	47.9767	41.9833	29.96	0.699393	0.430151	-0.513199	0.864109	0.999866	0.99993		GO:0005737///cytoplasm+++GO:0001725///stress fiber+++GO:0030018///Z disc	GO:0008092///cytoskeletal protein binding+++GO:0003779///actin binding+++GO:0046872///metal ion binding+++GO:0051015///actin filament binding	GO:0071691///cardiac muscle thin filament assembly	PF00412///LIM domain+++PF14604///Variant SH3 domain+++PF00880///Nebulin repeat	IPR001452///SH3 domain+++IPR036028///SH3-like domain superfamily+++IPR001781///Zinc finger, LIM-type+++IPR035631///Nebulette, SH3 domain+++IPR000900///Nebulin repeat
330122	Cxcl3	chemokine (C-X-C motif) ligand 3	0	0	1.48667	0	6.95724		-7.25766	0.339316		0.462286	04657///IL-17 signaling pathway+++04060///Cytokine-cytokine receptor interaction+++04668///TNF signaling pathway+++04062///Chemokine signaling pathway+++04621///NOD-like receptor signaling pathway	GO:0005615///extracellular space+++GO:0005623///cell+++GO:0005576///extracellular region	GO:0005515///protein binding+++GO:0005125///cytokine activity+++GO:0008009///chemokine activity	GO:0006955///immune response+++GO:0030595///leukocyte chemotaxis+++GO:0030593///neutrophil chemotaxis+++GO:0006952///defense response+++GO:0061844///antimicrobial humoral immune response mediated by antimicrobial peptide+++GO:0071222///cellular response to lipopolysaccharide+++GO:0007204///positive regulation of cytosolic calcium ion concentration+++GO:0006954///inflammatory response+++GO:0010469…	PF00048///Small cytokines (intecrine/chemokine), interleukin-8 like	IPR001811///Chemokine interleukin-8-like domain+++IPR036048///Chemokine interleukin-8-like superfamily+++IPR018048///CXC chemokine, conserved site+++IPR033899///CXC Chemokine domain+++IPR001089///CXC chemokine
239552	Apol8	apolipoprotein L 8	0	0.0933333	10.1167	6.99333	11.2386	4.35777	-0.567115	4.35655e-07	0.873816	0.99993		GO:0005576///extracellular region+++GO:0016020///membrane+++GO:0016021///integral component of membrane	GO:0008289///lipid binding	GO:0006869///lipid transport+++GO:0008150///biological_process+++GO:0042157///lipoprotein metabolic process	PF05461///Apolipoprotein L	IPR008405///Apolipoprotein L
11546	Parp2	poly (ADP-ribose) polymerase family, member 2	67.3367	26.4733	53.21	42.0333	-0.273882	-1.44127	-0.34572	0.970295	0.999866	0.99993	04214///Apoptosis - fly+++04210///Apoptosis+++03410///Base excision repair+++04217///Necroptosis+++04212///Longevity regulating pathway - worm	GO:0005730///nucleolus+++GO:0005654///nucleoplasm+++GO:0005634///nucleus	GO:0016740///transferase activity+++GO:0003950///NAD+ ADP-ribosyltransferase activity+++GO:0016757///transferase activity, transferring glycosyl groups+++GO:1990404///protein ADP-ribosylase activity+++GO:0005515///protein binding+++GO:0003677///DNA binding	GO:0006302///double-strand break repair+++GO:0018312///peptidyl-serine ADP-ribosylation+++GO:1901215///negative regulation of neuron death+++GO:0006284///base-excision repair+++GO:0070212///protein poly-ADP-ribosylation+++GO:0006471///protein ADP-ribosylation+++GO:0006281///DNA repair+++GO:0097191///extrinsic apoptotic signaling pathway+++GO:0061051///positive regulation of cell growth involved i…	PF00644///Poly(ADP-ribose) polymerase catalytic domain+++PF02877///Poly(ADP-ribose) polymerase, regulatory domain+++PF05406///WGR domain	IPR036616///Poly(ADP-ribose) polymerase, regulatory domain superfamily+++IPR004102///Poly(ADP-ribose) polymerase, regulatory domain+++IPR036930///WGR domain superfamily+++IPR008893///WGR domain+++IPR012317///Poly(ADP-ribose) polymerase, catalytic domain
100040048	Ccl27b	chemokine (C-C motif) ligand 27b	6.84333	9.51	0	5.41333	-10.0702	0.606612	23.3256	0.00490851	0.999866	1.25178e-07	04062///Chemokine signaling pathway+++04060///Cytokine-cytokine receptor interaction	GO:0005615///extracellular space+++GO:0005576///extracellular region+++GO:0005634///nucleus	GO:0008009///chemokine activity+++GO:0005125///cytokine activity	GO:2000251///positive regulation of actin cytoskeleton reorganization+++GO:0071677///positive regulation of mononuclear cell migration+++GO:0060326///cell chemotaxis+++GO:0006955///immune response+++GO:0010820///positive regulation of T cell chemotaxis	PF00048///Small cytokines (intecrine/chemokine), interleukin-8 like	IPR036048///Chemokine interleukin-8-like superfamily+++IPR001811///Chemokine interleukin-8-like domain
19946	Rpl30	ribosomal protein L30	54.4667	67.79	65.5433	65.12	0.257641	0.27152	-0.0133647	0.981239	0.999866	0.99993	03010///Ribosome	GO:0014069///postsynaptic density+++GO:0022625///cytosolic large ribosomal subunit+++GO:0005634///nucleus+++GO:0042788///polysomal ribosome+++GO:0005840///ribosome	GO:0003723///RNA binding+++GO:0035368///selenocysteine insertion sequence binding+++GO:0003735///structural constituent of ribosome	GO:0002181///cytoplasmic translation+++GO:0061844///antimicrobial humoral immune response mediated by antimicrobial peptide+++GO:0050829///defense response to Gram-negative bacterium+++GO:0031640///killing of cells of other organism+++GO:0006412///translation	PF01248///Ribosomal protein L7Ae/L30e/S12e/Gadd45 family	IPR004038///Ribosomal protein L7Ae/L30e/S12e/Gadd45+++IPR039109///Ribosomal protein L30/YlxQ+++IPR022991///Ribosomal protein L30e, conserved site+++IPR029064///50S ribosomal protein L30e-like+++IPR000231///Ribosomal protein L30e
17314	Mgmt	O-6-methylguanine-DNA methyltransferase	0	0	0.13	0	3.0823		-3.38172	0.874521		0.99993		GO:0005654///nucleoplasm+++GO:0005634///nucleus	GO:0003824///catalytic activity+++GO:0003677///DNA binding+++GO:0008168///methyltransferase activity+++GO:0005509///calcium ion binding+++GO:0016740///transferase activity+++GO:0003908///methylated-DNA-[protein]-cysteine S-methyltransferase activity+++GO:0046872///metal ion binding	GO:0051593///response to folic acid+++GO:0014070///response to organic cyclic compound+++GO:0045471///response to ethanol+++GO:0006974///cellular response to DNA damage stimulus+++GO:0060548///negative regulation of cell death+++GO:0045739///positive regulation of DNA repair+++GO:0006281///DNA repair+++GO:0071479///cellular response to ionizing radiation+++GO:0006307///DNA dealkylation involved i…	PF02870///6-O-methylguanine DNA methyltransferase, ribonuclease-like domain+++PF01035///6-O-methylguanine DNA methyltransferase, DNA binding domain	IPR036388///Winged helix-like DNA-binding domain superfamily+++IPR014048///Methylated-DNA-[protein]-cysteine S-methyltransferase, DNA binding+++IPR036217///Methylated DNA-protein cysteine methyltransferase, DNA binding domain+++IPR001497///Methylated-DNA-[protein]-cysteine S-methyltransferase, active site+++IPR008332///Methylguanine DNA methyltransferase, ribonuclease-like domain+++IPR036631///Me…
213573	Cracr2b	calcium release activated channel regulator 2B	1.30667	1.70667	0.0533333	0.07	-4.67509	0.394668	0.540258	0.225613	0.999866	0.99993		GO:0005737///cytoplasm	GO:0005509///calcium ion binding+++GO:0003924///GTPase activity+++GO:0046872///metal ion binding+++GO:0005515///protein binding+++GO:0005525///GTP binding	GO:0051928///positive regulation of calcium ion transport+++GO:0034613///cellular protein localization+++GO:0032237///activation of store-operated calcium channel activity+++GO:2001256///regulation of store-operated calcium entry+++GO:0006811///ion transport+++GO:0002250///adaptive immune response+++GO:0006816///calcium ion transport+++GO:0002115///store-operated calcium entry+++GO:0002376///immu…	PF13499///EF-hand domain pair	IPR002048///EF-hand domain+++IPR011992///EF-hand domain pair
268747	Carmil3	capping protein regulator and myosin 1 linker 3	28.37	24.7267	8.07333	5.95667	-1.41607	-0.214872	-0.682839	0.273526	0.999866	0.99993		GO:0005737///cytoplasm+++GO:0005886///plasma membrane+++GO:0016020///membrane	GO:0003674///molecular_function	GO:0008150///biological_process	PF13516///Leucine Rich repeat+++PF16000///CARMIL C-terminus	IPR001611///Leucine-rich repeat+++IPR031943///CARMIL, C-terminal domain+++IPR029766///Capping protein, Arp2/3 and myosin-I linker protein 3+++IPR032675///Leucine-rich repeat domain superfamily+++IPR011993///PH-like domain superfamily
16764	Aff3	AF4/FMR2 family, member 3	0.0566667	1.12333	2.61333	4.74333	5.73796	4.34048	0.892338	0.0725703	0.842599	0.99993		GO:0016604///nuclear body+++GO:0005829///cytosol+++GO:0005634///nucleus+++GO:0005654///nucleoplasm+++GO:0008023///transcription elongation factor complex+++GO:0032783///ELL-EAF complex	GO:0003700///DNA-binding transcription factor activity+++GO:0003677///DNA binding+++GO:0003690///double-stranded DNA binding	GO:0034612///response to tumor necrosis factor+++GO:0035116///embryonic hindlimb morphogenesis+++GO:0006355///regulation of transcription, DNA-templated+++GO:0006351///transcription, DNA-templated	PF05110///AF-4 proto-oncoprotein	IPR007797///Transcription factor AF4/FMR2
228061	Agps	alkylglycerone phosphate synthase	2.62	3.78	1.67667	0.623333	-0.608932	0.343048	-1.41605	0.981239	0.999866	0.99993	00565///Ether lipid metabolism+++01100///Metabolic pathways+++04146///Peroxisome	GO:0005782///peroxisomal matrix+++GO:0005730///nucleolus+++GO:0005739///mitochondrion+++GO:0005777///peroxisome	GO:0050660///flavin adenine dinucleotide binding+++GO:0016740///transferase activity+++GO:0071949///FAD binding+++GO:0003824///catalytic activity+++GO:0008609///alkylglycerone-phosphate synthase activity+++GO:0016491///oxidoreductase activity	GO:0008610///lipid biosynthetic process+++GO:0055114///oxidation-reduction process+++GO:0008611///ether lipid biosynthetic process+++GO:0006629///lipid metabolic process	PF01565///FAD binding domain +++PF02913///FAD linked oxidases, C-terminal domain	IPR016167///FAD-binding, type PCMH, subdomain 1+++IPR016166///FAD-binding domain, PCMH-type+++IPR016169///FAD-binding, type PCMH, subdomain 2+++IPR004113///FAD-linked oxidase, C-terminal+++IPR016171///Vanillyl-alcohol oxidase, C-terminal subdomain 2+++IPR036318///FAD-binding, type PCMH-like superfamily+++IPR016164///FAD-linked oxidase-like, C-terminal+++IPR006094///FAD linked oxidase, N-terminal+…
20773	Sptlc2	serine palmitoyltransferase, long chain base subunit 2	8.76667	14.0133	4.72	5.48667	-0.734277	0.727646	0.214519	0.93566	0.999866	0.99993	04071///Sphingolipid signaling pathway+++04138///Autophagy - yeast+++00600///Sphingolipid metabolism+++01100///Metabolic pathways	GO:0005783///endoplasmic reticulum+++GO:0005789///endoplasmic reticulum membrane+++GO:0017059///serine C-palmitoyltransferase complex+++GO:0005739///mitochondrion+++GO:0016021///integral component of membrane+++GO:0016020///membrane	GO:0016746///transferase activity, transferring acyl groups+++GO:0030170///pyridoxal phosphate binding+++GO:0016740///transferase activity+++GO:0003824///catalytic activity+++GO:0004758///serine C-palmitoyltransferase activity	GO:0046511///sphinganine biosynthetic process+++GO:1904504///positive regulation of lipophagy+++GO:0046512///sphingosine biosynthetic process+++GO:0006686///sphingomyelin biosynthetic process+++GO:0046513///ceramide biosynthetic process+++GO:0006629///lipid metabolic process+++GO:0009058///biosynthetic process+++GO:0030148///sphingolipid biosynthetic process+++GO:0006665///sphingolipid metabolic …	PF00155///Aminotransferase class I and II	IPR001917///Aminotransferase, class-II, pyridoxal-phosphate binding site+++IPR015421///Pyridoxal phosphate-dependent transferase, major domain+++IPR015424///Pyridoxal phosphate-dependent transferase+++IPR004839///Aminotransferase, class I/classII+++IPR015422///Pyridoxal phosphate-dependent transferase domain 1
11798	Xiap	X-linked inhibitor of apoptosis	1.02667	2.06333	2.47	0.343333	1.40318	1.00618	-2.78915	0.958698	0.999866	0.99993	04621///NOD-like receptor signaling pathway+++04064///NF-kappa B signaling pathway+++04214///Apoptosis - fly+++04120///Ubiquitin mediated proteolysis+++04210///Apoptosis+++04215///Apoptosis - multiple species+++04217///Necroptosis+++04510///Focal adhesion	GO:0005634///nucleus+++GO:0048471///perinuclear region of cytoplasm+++GO:0032991///protein-containing complex+++GO:0005829///cytosol+++GO:0005737///cytoplasm	GO:0002020///protease binding+++GO:0043027///cysteine-type endopeptidase inhibitor activity involved in apoptotic process+++GO:0016740///transferase activity+++GO:0005515///protein binding+++GO:0061630///ubiquitin protein ligase activity+++GO:0042802///identical protein binding+++GO:0097110///scaffold protein binding+++GO:0004842///ubiquitin-protein transferase activity+++GO:0046872///metal ion b…	GO:1902530///positive regulation of protein linear polyubiquitination+++GO:0043524///negative regulation of neuron apoptotic process+++GO:0051402///neuron apoptotic process+++GO:0043066///negative regulation of apoptotic process+++GO:0016055///Wnt signaling pathway+++GO:1990001///inhibition of cysteine-type endopeptidase activity involved in apoptotic process+++GO:0006915///apoptotic process+++GO…	PF13920///Zinc finger, C3HC4 type (RING finger)+++PF00653///Inhibitor of Apoptosis domain	IPR013083///Zinc finger, RING/FYVE/PHD-type+++IPR001841///Zinc finger, RING-type+++IPR001370///BIR repeat
20931	Surf2	surfeit gene 2	51.84	35.9167	40.27	18.06	-0.270736	-0.483439	-1.14516	0.972334	0.999866	0.538898		GO:0005886///plasma membrane+++GO:0005634///nucleus+++GO:0005730///nucleolus+++GO:0016607///nuclear speck	GO:0003674///molecular_function	GO:0008150///biological_process	PF05477///Surfeit locus protein 2 (SURF2)	IPR008833///Surfeit locus protein 2
110147	Ehmt2	euchromatic histone lysine N-methyltransferase 2	18.0267	30.16	8.44	9.94667	-1.01724	0.653027	0.257219	0.480145	0.999866	0.99993	04211///Longevity regulating pathway+++00310///Lysine degradation	GO:0005694///chromosome+++GO:0016607///nuclear speck+++GO:0005730///nucleolus+++GO:0005654///nucleoplasm+++GO:0005634///nucleus+++GO:0000790///nuclear chromatin	GO:0018024///histone-lysine N-methyltransferase activity+++GO:0016740///transferase activity+++GO:0008270///zinc ion binding+++GO:0046974///histone methyltransferase activity (H3-K9 specific)+++GO:0046976///histone methyltransferase activity (H3-K27 specific)+++GO:0016279///protein-lysine N-methyltransferase activity+++GO:0005515///protein binding+++GO:0046872///metal ion binding+++GO:0002039///p…	GO:0009267///cellular response to starvation+++GO:0016571///histone methylation+++GO:1902902///negative regulation of autophagosome assembly+++GO:0071314///cellular response to cocaine+++GO:0048665///neuron fate specification+++GO:0007286///spermatid development+++GO:0045471///response to ethanol+++GO:0060992///response to fungicide+++GO:0070734///histone H3-K27 methylation+++GO:0051567///histone…	PF12796///Ankyrin repeats (3 copies)+++PF00856///SET domain+++PF05033///Pre-SET motif	IPR036770///Ankyrin repeat-containing domain superfamily+++IPR001214///SET domain+++IPR007728///Pre-SET domain+++IPR020683///Ankyrin repeat-containing domain+++IPR038034///Histone-lysine N-methyltransferase EHMT2+++IPR002110///Ankyrin repeat
329919	Skint2	selection and upkeep of intraepithelial T cells 2	0	0.28	0	0		4.80585			0.801398			GO:0016021///integral component of membrane+++GO:0016020///membrane+++GO:0009897///external side of plasma membrane+++GO:0005886///plasma membrane	GO:0005102///signaling receptor binding+++GO:0042608///T cell receptor binding	GO:0050868///negative regulation of T cell activation+++GO:0050852///T cell receptor signaling pathway+++GO:0050776///regulation of immune response	PF07686///Immunoglobulin V-set domain+++PF08205///CD80-like C2-set immunoglobulin domain	IPR013783///Immunoglobulin-like fold+++IPR003599///Immunoglobulin subtype+++IPR036179///Immunoglobulin-like domain superfamily+++IPR013106///Immunoglobulin V-set domain+++IPR007110///Immunoglobulin-like domain+++IPR013162///CD80-like, immunoglobulin C2-set
26443	Psma6	proteasome (prosome, macropain) subunit, alpha type 6	225.657	72.78	103.827	172.47	-1.10924	-1.68211	0.755959	0.318759	0.999866	0.645854	03050///Proteasome	GO:0005839///proteasome core complex+++GO:0030016///myofibril+++GO:0000502///proteasome complex+++GO:0005829///cytosol+++GO:0016363///nuclear matrix+++GO:0005737///cytoplasm+++GO:0019773///proteasome core complex, alpha-subunit complex+++GO:0005634///nucleus+++GO:0005844///polysome+++GO:0000932///P-body+++GO:0005654///nucleoplasm+++GO:0030017///sarcomere	GO:0051059///NF-kappaB binding+++GO:0004175///endopeptidase activity+++GO:0016787///hydrolase activity+++GO:0003723///RNA binding+++GO:0008233///peptidase activity+++GO:0004298///threonine-type endopeptidase activity	GO:0006511///ubiquitin-dependent protein catabolic process+++GO:0007519///skeletal muscle tissue development+++GO:0010499///proteasomal ubiquitin-independent protein catabolic process+++GO:0051603///proteolysis involved in cellular protein catabolic process+++GO:0010498///proteasomal protein catabolic process+++GO:0006508///proteolysis+++GO:0043161///proteasome-mediated ubiquitin-dependent protei…	PF00227///Proteasome subunit+++PF10584///Proteasome subunit A N-terminal signature	IPR001353///Proteasome, subunit alpha/beta+++IPR029055///Nucleophile aminohydrolases, N-terminal+++IPR023332///Proteasome alpha-type subunit+++IPR000426///Proteasome alpha-subunit, N-terminal domain+++IPR034642///Proteasome subunit alpha6
27059	Sh3d19	SH3 domain protein D19	1.76667	8.46667	1.54667	2.41333	-1.4153	1.45096	2.04389	0.970295	0.999866	0.99993		GO:0005886///plasma membrane+++GO:0005654///nucleoplasm+++GO:0005829///cytosol+++GO:0005737///cytoplasm	GO:0070064///proline-rich region binding+++GO:0005515///protein binding	GO:0007010///cytoskeleton organization+++GO:0022604///regulation of cell morphogenesis+++GO:0051044///positive regulation of membrane protein ectodomain proteolysis	PF14604///Variant SH3 domain+++PF00018///SH3 domain+++PF07653///Variant SH3 domain	IPR035835///SH3 domain-containing protein 19, SH3 domain 3+++IPR035834///SH3 domain-containing protein 19, SH3 domain 1+++IPR036028///SH3-like domain superfamily+++IPR001452///SH3 domain
66469	Fam213b	family with sequence similarity 213, member B	117.043	204.003	106.803	66.07	-0.0918749	0.828285	-0.660645	0.984042	0.999866	0.850154	00590///Arachidonic acid metabolism+++01100///Metabolic pathways	GO:0005783///endoplasmic reticulum+++GO:0005829///cytosol+++GO:0043209///myelin sheath+++GO:0005737///cytoplasm	GO:0016616///oxidoreductase activity, acting on the CH-OH group of donors, NAD or NADP as acceptor+++GO:0016209///antioxidant activity+++GO:0047017///prostaglandin-F synthase activity+++GO:0008379///thioredoxin peroxidase activity	GO:0001516///prostaglandin biosynthetic process	PF13911///AhpC/TSA antioxidant enzyme	IPR032801///Peroxiredoxin-like FAM213/AAED1+++IPR036249///Thioredoxin-like superfamily
80744	Cwc22	CWC22 spliceosome-associated protein	4.19667	9	2.56333	0.376667	-0.582008	1.08545	-2.7904	0.981239	0.999866	0.979254		GO:0071007///U2-type catalytic step 2 spliceosome+++GO:0071013///catalytic step 2 spliceosome+++GO:0005634///nucleus+++GO:0005681///spliceosomal complex+++GO:0016607///nuclear speck+++GO:0071006///U2-type catalytic step 1 spliceosome+++GO:0005829///cytosol	GO:0003723///RNA binding	GO:0008380///RNA splicing+++GO:0006397///mRNA processing+++GO:0000398///mRNA splicing, via spliceosome	PF02854///MIF4G domain+++PF02847///MA3 domain	IPR003891///Initiation factor eIF-4 gamma, MA3+++IPR016021///MIF4G-like domain superfamily+++IPR016024///Armadillo-type fold+++IPR003890///MIF4G-like, type 3
209462	Hace1	HECT domain and ankyrin repeat containing, E3 ubiquitin protein ligase 1	18.5567	0.183333	17.2933	7.44333	0.148322	-6.86635	-1.26268	0.990104	0.322765	0.99993		GO:0005794///Golgi apparatus+++GO:0005737///cytoplasm+++GO:0005783///endoplasmic reticulum+++GO:0005634///nucleus+++GO:0032580///Golgi cisterna membrane+++GO:0016020///membrane+++GO:0016604///nuclear body+++GO:0000139///Golgi membrane	GO:0017137///Rab GTPase binding+++GO:0061630///ubiquitin protein ligase activity+++GO:0004842///ubiquitin-protein transferase activity+++GO:0016740///transferase activity+++GO:0048365///Rac GTPase binding	GO:0006511///ubiquitin-dependent protein catabolic process+++GO:0000209///protein polyubiquitination+++GO:0007030///Golgi organization+++GO:0061025///membrane fusion+++GO:0016567///protein ubiquitination+++GO:0070936///protein K48-linked ubiquitination+++GO:0007049///cell cycle+++GO:0030334///regulation of cell migration	PF00632///HECT-domain (ubiquitin-transferase)+++PF12796///Ankyrin repeats (3 copies)	IPR036770///Ankyrin repeat-containing domain superfamily+++IPR035983///HECT, E3 ligase catalytic domain+++IPR020683///Ankyrin repeat-containing domain+++IPR002110///Ankyrin repeat+++IPR000569///HECT domain
320492	A830018L16Rik	RIKEN cDNA A830018L16 gene	4.10667	19.9933	15.8167	9.81667	1.6691	1.8232	-0.568714	0.841573	0.999866	0.99993
74528	Mgme1	mitochondrial genome maintenance exonuclease 1	6.45667	0	4.99333	0.893333	-0.139476	-10.5253	-2.55182	0.993721	0.0585429	0.99993		GO:0005739///mitochondrion	GO:0004518///nuclease activity+++GO:0016787///hydrolase activity+++GO:0008297///single-stranded DNA exodeoxyribonuclease activity+++GO:0004527///exonuclease activity	GO:0000002///mitochondrial genome maintenance+++GO:0090305///nucleic acid phosphodiester bond hydrolysis+++GO:0006281///DNA repair+++GO:0006264///mitochondrial DNA replication+++GO:0006974///cellular response to DNA damage stimulus+++GO:0043504///mitochondrial DNA repair	PF12705///PD-(D/E)XK nuclease superfamily	IPR038726///PD-(D/E)XK endonuclease-like domain, AddAB-type+++IPR026970///Mitochondrial genome maintenance exonuclease 1
70354	Secisbp2l	SECIS binding protein 2-like	16.7133	7.29	4.59333	10.4833	-1.79414	-1.24877	1.23784	0.833354	0.999866	0.718116		GO:1990904///ribonucleoprotein complex	GO:0003730///mRNA 3'-UTR binding+++GO:0043021///ribonucleoprotein complex binding+++GO:0035368///selenocysteine insertion sequence binding	GO:0001514///selenocysteine incorporation	PF01248///Ribosomal protein L7Ae/L30e/S12e/Gadd45 family	IPR040051///Selenocysteine insertion sequence-binding protein 2+++IPR004038///Ribosomal protein L7Ae/L30e/S12e/Gadd45+++IPR029064///50S ribosomal protein L30e-like
14425	Galnt3	polypeptide N-acetylgalactosaminyltransferase 3	0	0	0	1.98667			9.69892			0.142646	01100///Metabolic pathways+++00512///Mucin type O-glycan biosynthesis	GO:0048471///perinuclear region of cytoplasm+++GO:0032580///Golgi cisterna membrane+++GO:0016021///integral component of membrane+++GO:0016020///membrane+++GO:0005794///Golgi apparatus	GO:0004653///polypeptide N-acetylgalactosaminyltransferase activity+++GO:0030145///manganese ion binding+++GO:0030246///carbohydrate binding+++GO:0016740///transferase activity+++GO:0016757///transferase activity, transferring glycosyl groups+++GO:0005509///calcium ion binding+++GO:0046872///metal ion binding	GO:0018243///protein O-linked glycosylation via threonine+++GO:0018242///protein O-linked glycosylation via serine+++GO:0006486///protein glycosylation	PF00535///Glycosyl transferase family 2+++PF00652///Ricin-type beta-trefoil lectin domain	IPR001173///Glycosyltransferase 2-like+++IPR029044///Nucleotide-diphospho-sugar transferases+++IPR035992///Ricin B-like lectins+++IPR000772///Ricin B, lectin domain
21823	Th	tyrosine hydroxylase	0	0	6.26333	0	23.1696		-24.1451	1.02587e-07		8.57389e-08	04728///Dopaminergic synapse+++00950///Isoquinoline alkaloid biosynthesis+++00350///Tyrosine metabolism+++00790///Folate biosynthesis+++01110///Biosynthesis of secondary metabolites+++01100///Metabolic pathways+++04917///Prolactin signaling pathway	GO:0005739///mitochondrion+++GO:0030425///dendrite+++GO:0030424///axon+++GO:0005634///nucleus+++GO:0005790///smooth endoplasmic reticulum+++GO:0005829///cytosol+++GO:0005737///cytoplasm+++GO:0043025///neuronal cell body+++GO:0043204///perikaryon+++GO:0043005///neuron projection+++GO:0008021///synaptic vesicle+++GO:0043195///terminal bouton+++GO:0031410///cytoplasmic vesicle+++GO:0030659///cytopla…	GO:0034617///tetrahydrobiopterin binding+++GO:0016597///amino acid binding+++GO:0004511///tyrosine 3-monooxygenase activity+++GO:0019899///enzyme binding+++GO:0046872///metal ion binding+++GO:0016491///oxidoreductase activity+++GO:0019825///oxygen binding+++GO:0008198///ferrous iron binding+++GO:0008199///ferric iron binding+++GO:0035240///dopamine binding+++GO:0004497///monooxygenase activity+++…	GO:0014070///response to organic cyclic compound+++GO:0043434///response to peptide hormone+++GO:0009414///response to water deprivation+++GO:0035900///response to isolation stress+++GO:0010259///multicellular organism aging+++GO:0001975///response to amphetamine+++GO:0071287///cellular response to manganese ion+++GO:0035902///response to immobilization stress+++GO:0001666///response to hypoxia++…	PF00351///Biopterin-dependent aromatic amino acid hydroxylase+++PF12549///Tyrosine hydroxylase N terminal	IPR036951///Aromatic amino acid hydroxylase superfamily+++IPR001273///Aromatic amino acid hydroxylase+++IPR019773///Tyrosine 3-monooxygenase-like+++IPR036329///Aromatic amino acid monoxygenase, C-terminal domain superfamily+++IPR018301///Aromatic amino acid hydroxylase, iron/copper binding site+++IPR005962///Tyrosine 3-monooxygenase+++IPR019774///Aromatic amino acid hydroxylase, C-terminal+++IPR0…
102632	Acad11	acyl-Coenzyme A dehydrogenase family, member 11	3.53667	8.4	9.51667	5.06	1.59832	1.3814	-0.915233	0.940459	0.999866	0.99993		GO:0005634///nucleus+++GO:0005777///peroxisome+++GO:0005739///mitochondrion+++GO:0031966///mitochondrial membrane	GO:0017099///very-long-chain-acyl-CoA dehydrogenase activity+++GO:0070991///medium-chain-acyl-CoA dehydrogenase activity+++GO:0050660///flavin adenine dinucleotide binding+++GO:0016491///oxidoreductase activity+++GO:0004466///long-chain-acyl-CoA dehydrogenase activity+++GO:0016627///oxidoreductase activity, acting on the CH-CH group of donors	GO:0033539///fatty acid beta-oxidation using acyl-CoA dehydrogenase+++GO:0055114///oxidation-reduction process	PF02771///Acyl-CoA dehydrogenase, N-terminal domain+++PF01636///Phosphotransferase enzyme family+++PF00441///Acyl-CoA dehydrogenase, C-terminal domain+++PF02770///Acyl-CoA dehydrogenase, middle domain	IPR006091///Acyl-CoA oxidase/dehydrogenase, central domain+++IPR037069///Acyl-CoA dehydrogenase/oxidase, N-terminal domain superfamily+++IPR009100///Acyl-CoA dehydrogenase/oxidase, N-terminal and middle domain superfamily+++IPR036250///Acyl-CoA dehydrogenase-like, C-terminal+++IPR002575///Aminoglycoside phosphotransferase+++IPR011009///Protein kinase-like domain superfamily+++IPR009075///Acyl-CoA…
330863	Trim67	tripartite motif-containing 67	0	2.91	1.87667	1.24667	10.218	23.6425	-0.146744	0.0693412	4.01302e-08	0.99993		GO:0005856///cytoskeleton+++GO:0005737///cytoplasm	GO:0046872///metal ion binding+++GO:0008270///zinc ion binding+++GO:0005515///protein binding	GO:0046580///negative regulation of Ras protein signal transduction+++GO:2000060///positive regulation of ubiquitin-dependent protein catabolic process+++GO:0010976///positive regulation of neuron projection development	PF00643///B-box zinc finger+++PF00041///Fibronectin type III domain+++PF00097///Zinc finger, C3HC4 type (RING finger)+++PF00622///SPRY domain	IPR001870///B30.2/SPRY domain+++IPR003649///B-box, C-terminal+++IPR000315///B-box-type zinc finger+++IPR017907///Zinc finger, RING-type, conserved site+++IPR003877///SPRY domain+++IPR003961///Fibronectin type III+++IPR017903///COS domain+++IPR001841///Zinc finger, RING-type+++IPR013320///Concanavalin A-like lectin/glucanase domain superfamily+++IPR013783///Immunoglobulin-like fold+++IPR036116///F…
666253	Gm8005	predicted gene 8005	2.14	0	0	0	-22.2218	-21.9726		2.92962e-07	2.68484e-07			GO:0005575///cellular_component	GO:0003674///molecular_function	GO:0008150///biological_process	PF04822///Takusan	IPR006907///Domain of unknown function DUF622
383787	Ankrd63	ankyrin repeat domain 63	0	0	0.24	0	6.70726		-7.00766	0.36971		0.499324		GO:0005575///cellular_component	GO:0003674///molecular_function	GO:0008150///biological_process	PF12796///Ankyrin repeats (3 copies)	IPR036770///Ankyrin repeat-containing domain superfamily+++IPR020683///Ankyrin repeat-containing domain+++IPR002110///Ankyrin repeat
60455	Rxylt1	ribitol xylosyltransferase 1	4.60667	7.77	0.0233333	3.61	-7.47661	1.0654	7.47158	0.102239	0.999866	0.205996		GO:0005886///plasma membrane+++GO:0005887///integral component of plasma membrane+++GO:0005765///lysosomal membrane	GO:0102567///phospholipase A2 activity (consuming 1,2-dipalmitoylphosphatidylcholine)+++GO:0102568///phospholipase A2 activity consuming 1,2-dioleoylphosphatidylethanolamine)+++GO:0004623///phospholipase A2 activity		PF12036///Protein of unknown function (DUF3522)	IPR021910///NGX6/PGAP6/MYMK+++IPR000742///EGF-like domain+++IPR013032///EGF-like, conserved site
20418	Shc3	src homology 2 domain-containing transforming protein C3	1.04667	0.416667	0.17	0.153333	-2.51003	-1.19942	-0.127185	0.917527	0.999866	0.99993	04722///Neurotrophin signaling pathway+++04910///Insulin signaling pathway+++04926///Relaxin signaling pathway+++04062///Chemokine signaling pathway+++04012///ErbB signaling pathway+++04072///Phospholipase D signaling pathway+++04650///Natural killer cell mediated cytotoxicity+++04510///Focal adhesion+++04917///Prolactin signaling pathway+++04915///Estrogen signaling pathway+++04014///Ras signali…	GO:0005886///plasma membrane	GO:0001784///phosphotyrosine residue binding+++GO:0005515///protein binding+++GO:0030971///receptor tyrosine kinase binding	GO:0035556///intracellular signal transduction+++GO:0007165///signal transduction+++GO:0035249///synaptic transmission, glutamatergic+++GO:0007611///learning or memory+++GO:0007417///central nervous system development	PF00017///SH2 domain+++PF00640///Phosphotyrosine interaction domain (PTB/PID)	IPR006019///Phosphotyrosine interaction domain, Shc-like+++IPR029593///SHC-transforming protein 3+++IPR035676///SH2 adaptor protein C, SH2 domain+++IPR036860///SH2 domain superfamily+++IPR006020///PTB/PI domain+++IPR000980///SH2 domain+++IPR011993///PH-like domain superfamily
56150	Mad2l1	MAD2 mitotic arrest deficient-like 1	11.3433	0	3.86	5.42	-1.58665	-24.7087	0.499688	0.958732	1.55063e-08	0.99993	04111///Cell cycle - yeast+++04114///Oocyte meiosis+++04110///Cell cycle+++04113///Meiosis - yeast+++04914///Progesterone-mediated oocyte maturation	GO:0048471///perinuclear region of cytoplasm+++GO:0000775///chromosome, centromeric region+++GO:0005694///chromosome+++GO:0000922///spindle pole+++GO:0000777///condensed chromosome kinetochore+++GO:0072686///mitotic spindle+++GO:0005737///cytoplasm+++GO:0005634///nucleus+++GO:0000776///kinetochore+++GO:0005654///nucleoplasm+++GO:0005856///cytoskeleton+++GO:0044615///nuclear pore nuclear basket+++…	GO:0008022///protein C-terminus binding+++GO:0005515///protein binding+++GO:0042802///identical protein binding+++GO:0042803///protein homodimerization activity	GO:0000070///mitotic sister chromatid segregation+++GO:1904667///negative regulation of ubiquitin protein ligase activity+++GO:0045841///negative regulation of mitotic metaphase/anaphase transition+++GO:0042177///negative regulation of protein catabolic process+++GO:0043066///negative regulation of apoptotic process+++GO:0007049///cell cycle+++GO:0045930///negative regulation of mitotic cell cycl…	PF02301///HORMA domain	IPR027097///Mitotic spindle checkpoint protein Mad2+++IPR036570///HORMA domain superfamily+++IPR003511///HORMA domain
67770	Caap1	caspase activity and apoptosis inhibitor 1	0.28	19.52	0.166667	0.64	-0.735687	6.15475	2.03639	0.981239	0.107568	0.99993		GO:0005575///cellular_component	GO:0003674///molecular_function	GO:0006915///apoptotic process+++GO:0042981///regulation of apoptotic process+++GO:2001268///negative regulation of cysteine-type endopeptidase activity involved in apoptotic signaling pathway	PF15335///Caspase activity and apoptosis inhibitor 1	IPR038991///Caspase activity and apoptosis inhibitor 1
76123	Gpsm2	G-protein signalling modulator 2 (AGS3-like, C. elegans)	7.59667	7.33667	9.75333	9.67333	0.768344	0.115875	0.0385595	0.970295	0.999866	0.99993		GO:0016328///lateral plasma membrane+++GO:0005813///centrosome+++GO:0097431///mitotic spindle pole+++GO:0005938///cell cortex+++GO:0005886///plasma membrane+++GO:0099738///cell cortex region+++GO:0005856///cytoskeleton+++GO:0016020///membrane+++GO:0005829///cytosol+++GO:0032991///protein-containing complex+++GO:0000922///spindle pole+++GO:0005737///cytoplasm+++GO:0097575///lateral cell cortex	GO:0070840///dynein complex binding+++GO:0043621///protein self-association+++GO:0030695///GTPase regulator activity+++GO:0019904///protein domain specific binding+++GO:0001965///G-protein alpha-subunit binding+++GO:0042802///identical protein binding+++GO:0000166///nucleotide binding+++GO:0005092///GDP-dissociation inhibitor activity+++GO:0008022///protein C-terminus binding+++GO:0005515///prote…	GO:0007049///cell cycle+++GO:0050790///regulation of catalytic activity+++GO:0031291///Ran protein signal transduction+++GO:0000132///establishment of mitotic spindle orientation+++GO:0060236///regulation of mitotic spindle organization+++GO:0007052///mitotic spindle organization+++GO:1905832///positive regulation of spindle assembly+++GO:0051661///maintenance of centrosome location+++GO:0051301/…	PF13424///Tetratricopeptide repeat+++PF13181///Tetratricopeptide repeat+++PF02188///GoLoco motif+++PF13176///Tetratricopeptide repeat	IPR019734///Tetratricopeptide repeat+++IPR013026///Tetratricopeptide repeat-containing domain+++IPR003109///GoLoco motif+++IPR011990///Tetratricopeptide-like helical domain superfamily
66413	Psmd6	proteasome (prosome, macropain) 26S subunit, non-ATPase, 6	130.43	90.75	119.373	75.45	-0.0635493	-0.54659	-0.648472	0.985645	0.999866	0.830874	03050///Proteasome	GO:0005838///proteasome regulatory particle+++GO:0000502///proteasome complex+++GO:0022624///proteasome accessory complex	GO:0030234///enzyme regulator activity	GO:0043161///proteasome-mediated ubiquitin-dependent protein catabolic process+++GO:0050790///regulation of catalytic activity	PF01399///PCI domain+++PF10602///26S proteasome subunit RPN7	IPR036390///Winged helix DNA-binding domain superfamily+++IPR019585///26S proteasome regulatory subunit Rpn7/COP9 signalosome complex subunit 1+++IPR000717///Proteasome component (PCI) domain+++IPR011990///Tetratricopeptide-like helical domain superfamily+++IPR035268///26S Proteasome non-ATPase regulatory subunit 6
66126	Elof1	ELF1 homolog, elongation factor 1	58.26	53.38	94.68	96.64	0.762996	-0.170689	0.0958809	0.970295	0.999866	0.99993		GO:0008023///transcription elongation factor complex+++GO:0005634///nucleus	GO:0003746///translation elongation factor activity+++GO:0046872///metal ion binding+++GO:0000993///RNA polymerase II complex binding	GO:0006368///transcription elongation from RNA polymerase II promoter+++GO:0006414///translational elongation+++GO:0048096///chromatin-mediated maintenance of transcription	PF05129///Transcription elongation factor Elf1 like	IPR038567///Transcription elongation factor 1 superfamily+++IPR007808///Transcription elongation factor 1
71685	Galnt14	polypeptide N-acetylgalactosaminyltransferase 14	0	0	20.9333	12.5733	12.283		-0.534026	1.60588e-11		0.99993	00512///Mucin type O-glycan biosynthesis+++01100///Metabolic pathways	GO:0016020///membrane+++GO:0005794///Golgi apparatus+++GO:0016021///integral component of membrane+++GO:0000139///Golgi membrane	GO:0030246///carbohydrate binding+++GO:0003674///molecular_function+++GO:0016757///transferase activity, transferring glycosyl groups+++GO:0004653///polypeptide N-acetylgalactosaminyltransferase activity+++GO:0046872///metal ion binding+++GO:0016740///transferase activity	GO:0008150///biological_process+++GO:0006486///protein glycosylation	PF00652///Ricin-type beta-trefoil lectin domain+++PF00535///Glycosyl transferase family 2	IPR035992///Ricin B-like lectins+++IPR029044///Nucleotide-diphospho-sugar transferases+++IPR001173///Glycosyltransferase 2-like+++IPR000772///Ricin B, lectin domain
237222	Ofd1	OFD1, centriole and centriolar satellite protein	4.69333	8.64667	2.59	2.24667	-0.910506	0.627718	-0.192492	0.981239	0.999866	0.99993		GO:0036064///ciliary basal body+++GO:0005813///centrosome+++GO:0005929///cilium+++GO:0005856///cytoskeleton+++GO:0034451///centriolar satellite+++GO:0005814///centriole+++GO:0005815///microtubule organizing center+++GO:0005737///cytoplasm+++GO:0005634///nucleus+++GO:0042995///cell projection	GO:0043014///alpha-tubulin binding+++GO:0042802///identical protein binding+++GO:0043015///gamma-tubulin binding	GO:0035082///axoneme assembly+++GO:2000314///negative regulation of fibroblast growth factor receptor signaling pathway involved in neural plate anterior/posterior pattern formation+++GO:0060271///cilium assembly+++GO:0010172///embryonic body morphogenesis+++GO:0007099///centriole replication+++GO:0060287///epithelial cilium movement involved in determination of left/right asymmetry+++GO:0000278/…	PF16045///LisH	IPR006594///LIS1 homology motif
75731	Idnk	idnK gluconokinase homolog (E. coli)	32.99	38.7467	16.8533	21.79	-0.887783	0.21308	0.403392	0.280831	0.999866	0.99993	01130///Biosynthesis of antibiotics+++01110///Biosynthesis of secondary metabolites+++01100///Metabolic pathways+++01200///Carbon metabolism+++00030///Pentose phosphate pathway+++01120///Microbial metabolism in diverse environments		GO:0016740///transferase activity+++GO:0046316///gluconokinase activity+++GO:0016301///kinase activity+++GO:0005524///ATP binding+++GO:0000166///nucleotide binding	GO:0046177///D-gluconate catabolic process+++GO:0005975///carbohydrate metabolic process+++GO:0016310///phosphorylation	PF01202///Shikimate kinase	IPR031322///Shikimate kinase/gluconokinase+++IPR006001///Carbohydrate kinase, thermoresistant glucokinase+++IPR027417///P-loop containing nucleoside triphosphate hydrolase
18018	Nfatc1	nuclear factor of activated T cells, cytoplasmic, calcineurin dependent 1	3.82	0	0.00333333	0	-10.0782	-24.602	-0.866716	0.0742604	1.66545e-08	0.99993	04662///B cell receptor signaling pathway+++04380///Osteoclast differentiation+++04625///C-type lectin receptor signaling pathway+++04650///Natural killer cell mediated cytotoxicity+++04310///Wnt signaling pathway+++04659///Th17 cell differentiation+++04660///T cell receptor signaling pathway+++04024///cAMP signaling pathway+++04010///MAPK signaling pathway+++04921///Oxytocin signaling pathway+++…	GO:0005654///nucleoplasm+++GO:0005829///cytosol+++GO:0044798///nuclear transcription factor complex+++GO:0005667///transcription factor complex+++GO:0005634///nucleus+++GO:0016604///nuclear body+++GO:0000790///nuclear chromatin+++GO:0005737///cytoplasm	GO:0048273///mitogen-activated protein kinase p38 binding+++GO:0001085///RNA polymerase II transcription factor binding+++GO:0005515///protein binding+++GO:0001228///DNA-binding transcription activator activity, RNA polymerase II-specific+++GO:0001225///RNA polymerase II transcription coactivator binding+++GO:0003677///DNA binding+++GO:0003682///chromatin binding+++GO:0000977///RNA polymerase II …	GO:0001837///epithelial to mesenchymal transition+++GO:0045893///positive regulation of transcription, DNA-templated+++GO:0045668///negative regulation of osteoblast differentiation+++GO:0006357///regulation of transcription by RNA polymerase II+++GO:2000647///negative regulation of stem cell proliferation+++GO:0002337///B-1a B cell differentiation+++GO:0001946///lymphangiogenesis+++GO:0035556///…	PF00554///Rel homology DNA-binding domain+++PF16179///Rel homology dimerisation domain	IPR013783///Immunoglobulin-like fold+++IPR002909///IPT domain+++IPR008366///Nuclear factor of activated T cells (NFAT)+++IPR015647///Nuclear factor of activated T-cells 1+++IPR011539///Rel homology domain (RHD), DNA-binding domain+++IPR008967///p53-like transcription factor, DNA-binding+++IPR037059///Rel homology domain (RHD), DNA-binding domain superfamily+++IPR014756///Immunoglobulin E-set+++IP…
71063	Zfp597	zinc finger protein 597	3.82667	5.89	5.72333	4.58	0.735865	0.748776	-0.297883	0.981239	0.999866	0.99993		GO:0016021///integral component of membrane+++GO:0005634///nucleus+++GO:0016020///membrane	GO:0046872///metal ion binding+++GO:0003674///molecular_function+++GO:0003676///nucleic acid binding	GO:0006355///regulation of transcription, DNA-templated+++GO:0008150///biological_process	PF00096///Zinc finger, C2H2 type+++PF13912///C2H2-type zinc finger+++PF01352///KRAB box	IPR013087///Zinc finger C2H2-type+++IPR036236///Zinc finger C2H2 superfamily+++IPR001909///Krueppel-associated box+++IPR036051///KRAB domain superfamily
381410	Zfp408	zinc finger protein 408	25.4833	7.52333	1.88667	1.99	-3.64218	-1.73991	0.243911	0.00698454	0.494161	0.99993		GO:0005634///nucleus	GO:0042802///identical protein binding+++GO:0003676///nucleic acid binding	GO:0008150///biological_process	PF13912///C2H2-type zinc finger+++PF00096///Zinc finger, C2H2 type	IPR036236///Zinc finger C2H2 superfamily+++IPR013087///Zinc finger C2H2-type
15213	Hey1	hairy/enhancer-of-split related with YRPW motif 1	6.49	23.3267	17.1233	33.06	1.68451	2.07868	1.01339	0.844413	0.931425	0.999721		GO:0005654///nucleoplasm+++GO:0005737///cytoplasm+++GO:0005634///nucleus	GO:0046982///protein heterodimerization activity+++GO:0008134///transcription factor binding+++GO:0035939///microsatellite binding+++GO:0003677///DNA binding+++GO:1990837///sequence-specific double-stranded DNA binding+++GO:0042803///protein homodimerization activity+++GO:0000981///DNA-binding transcription factor activity, RNA polymerase II-specific+++GO:0043565///sequence-specific DNA binding++…	GO:0072050///S-shaped body morphogenesis+++GO:0060317///cardiac epithelial to mesenchymal transition+++GO:0014031///mesenchymal cell development+++GO:0050767///regulation of neurogenesis+++GO:0000122///negative regulation of transcription by RNA polymerase II+++GO:0072049///comma-shaped body morphogenesis+++GO:0045669///positive regulation of osteoblast differentiation+++GO:0060122///inner ear re…	PF00010///Helix-loop-helix DNA-binding domain+++PF07527///Hairy Orange	IPR011598///Myc-type, basic helix-loop-helix (bHLH) domain+++IPR036638///Helix-loop-helix DNA-binding domain superfamily+++IPR003650///Orange domain
226791	Lyplal1	lysophospholipase-like 1	0	9.47667	9.11667	0	23.521	23.5723	-24.5137	7.12918e-08	4.30262e-08	8.57389e-08		GO:0005737///cytoplasm+++GO:0005829///cytosol	GO:0016787///hydrolase activity+++GO:0052689///carboxylic ester hydrolase activity+++GO:0008474///palmitoyl-(protein) hydrolase activity	GO:0002084///protein depalmitoylation+++GO:0042997///negative regulation of Golgi to plasma membrane protein transport	PF02230///Phospholipase/Carboxylesterase	IPR003140///Phospholipase/carboxylesterase/thioesterase+++IPR029058///Alpha/Beta hydrolase fold
14790	Grcc10	gene rich cluster, C10 gene	227.277	346.437	212.32	205.087	-0.168392	0.531109	-0.0121866	0.981239	0.999866	0.99993		GO:0005737///cytoplasm+++GO:0016607///nuclear speck	GO:0003674///molecular_function	GO:0021540///corpus callosum morphogenesis+++GO:0036343///psychomotor behavior+++GO:0050890///cognition+++GO:0021678///third ventricle development+++GO:0009791///post-embryonic development+++GO:0014819///regulation of skeletal muscle contraction+++GO:0048593///camera-type eye morphogenesis	PF14974///Protein C10	IPR026317///Protein C10
70178	Abhd17c	abhydrolase domain containing 17C	9.30667	2.59333	0.31	0.106667	-4.7084	-1.85838	-1.49572	0.465177	0.999866	0.99993	00062///Fatty acid elongation	GO:0043197///dendritic spine+++GO:0098978///glutamatergic synapse+++GO:0045211///postsynaptic membrane+++GO:0045202///synapse+++GO:0014069///postsynaptic density+++GO:0005768///endosome+++GO:0005886///plasma membrane+++GO:0016020///membrane+++GO:0030054///cell junction+++GO:0055038///recycling endosome membrane+++GO:0042995///cell projection	GO:0016787///hydrolase activity+++GO:0008474///palmitoyl-(protein) hydrolase activity	GO:0018345///protein palmitoylation+++GO:0002084///protein depalmitoylation+++GO:1905668///positive regulation of protein localization to endosome+++GO:0099175///regulation of postsynapse organization+++GO:1902817///negative regulation of protein localization to microtubule	PF12146///Serine aminopeptidase, S33	IPR022742///Serine aminopeptidase, S33+++IPR029058///Alpha/Beta hydrolase fold
23836	Cdh20	cadherin 20	7.92333	0.42	2.71667	0.00333333	-1.40356	-4.22642	-9.1466	0.970295	0.850242	0.193178		GO:0016342///catenin complex+++GO:0016020///membrane+++GO:0005913///cell-cell adherens junction+++GO:0016021///integral component of membrane+++GO:0005886///plasma membrane+++GO:0009986///cell surface	GO:0045296///cadherin binding+++GO:0008092///cytoskeletal protein binding+++GO:0046872///metal ion binding+++GO:0042803///protein homodimerization activity+++GO:0005509///calcium ion binding	GO:0044331///cell-cell adhesion mediated by cadherin+++GO:0007155///cell adhesion+++GO:0016339///calcium-dependent cell-cell adhesion via plasma membrane cell adhesion molecules+++GO:0034332///adherens junction organization+++GO:0007043///cell-cell junction assembly+++GO:0007156///homophilic cell adhesion via plasma membrane adhesion molecules+++GO:0098609///cell-cell adhesion	PF01049///Cadherin cytoplasmic region+++PF00028///Cadherin domain	IPR039808///Cadherin+++IPR027397///Catenin binding domain superfamily+++IPR015919///Cadherin-like superfamily+++IPR020894///Cadherin conserved site+++IPR000233///Cadherin, cytoplasmic domain+++IPR002126///Cadherin-like
381917	Dnah3	dynein, axonemal, heavy chain 3	0	0	0.246667	0.0266667	21.5145		-3.12349	6.59875e-07		0.99993		GO:0036156///inner dynein arm+++GO:0042995///cell projection+++GO:0005929///cilium+++GO:0030286///dynein complex+++GO:0005874///microtubule+++GO:0005737///cytoplasm+++GO:0005856///cytoskeleton	GO:0045503///dynein light chain binding+++GO:0008569///ATP-dependent microtubule motor activity, minus-end-directed+++GO:0003774///motor activity+++GO:0003777///microtubule motor activity+++GO:0000166///nucleotide binding+++GO:0005524///ATP binding+++GO:0051959///dynein light intermediate chain binding+++GO:0045505///dynein intermediate chain binding	GO:0007018///microtubule-based movement+++GO:0003341///cilium movement	PF12775///P-loop containing dynein motor region+++PF12780///P-loop containing dynein motor region D4+++PF12781///ATP-binding dynein motor region+++PF12774///Hydrolytic ATP binding site of dynein motor region+++PF08393///Dynein heavy chain, N-terminal region 2+++PF03028///Dynein heavy chain region D6 P-loop domain +++PF12777///Microtubule-binding stalk of dynein motor	IPR035699///Dynein heavy chain, hydrolytic ATP-binding dynein motor region D1+++IPR024317///Dynein heavy chain, AAA module D4+++IPR026983///Dynein heavy chain+++IPR027417///P-loop containing nucleoside triphosphate hydrolase+++IPR024743///Dynein heavy chain, coiled coil stalk+++IPR035706///Dynein heavy chain, ATP-binding dynein motor region D5+++IPR004273///Dynein heavy chain domain+++IPR003593//…
15254	Hint1	histidine triad nucleotide binding protein 1	341.86	313.18	269.7	225.303	-0.375941	-0.122012	-0.237084	0.934259	0.999866	0.99993		GO:0016020///membrane+++GO:0005634///nucleus+++GO:0016021///integral component of membrane+++GO:0005886///plasma membrane+++GO:0005737///cytoplasm+++GO:0000118///histone deacetylase complex+++GO:0005829///cytosol	GO:0000166///nucleotide binding+++GO:0016787///hydrolase activity+++GO:0003824///catalytic activity	GO:0006355///regulation of transcription, DNA-templated+++GO:0009154///purine ribonucleotide catabolic process+++GO:0072332///intrinsic apoptotic signaling pathway by p53 class mediator+++GO:0006915///apoptotic process+++GO:0050850///positive regulation of calcium-mediated signaling	PF01230///HIT domain	IPR036265///HIT-like superfamily+++IPR001310///Histidine triad (HIT) protein+++IPR019808///Histidine triad, conserved site+++IPR011146///HIT-like domain
19070	Mob4	MOB family member 4, phocein	16.4433	33.0167	27.9533	38.1867	0.832847	0.949351	0.469121	0.780706	0.965393	0.99993		GO:0005737///cytoplasm+++GO:0048471///perinuclear region of cytoplasm+++GO:0005794///Golgi apparatus+++GO:0032580///Golgi cisterna membrane	GO:0046872///metal ion binding+++GO:0019900///kinase binding		PF03637///Mob1/phocein family	IPR005301///MOB kinase activator family+++IPR036703///MOB kinase activator superfamily
15893	Ica1	islet cell autoantigen 1	75.0133	43.5333	105.167	60.1067	0.410563	-0.935313	-0.745438	0.948683	0.999866	0.923807		GO:0031410///cytoplasmic vesicle+++GO:0005795///Golgi stack+++GO:0005794///Golgi apparatus+++GO:0048471///perinuclear region of cytoplasm+++GO:0030672///synaptic vesicle membrane+++GO:0045202///synapse+++GO:0016020///membrane+++GO:0030054///cell junction+++GO:0043231///intracellular membrane-bounded organelle+++GO:0005829///cytosol+++GO:0030667///secretory granule membrane+++GO:0030658///transpor…	GO:0019904///protein domain specific binding+++GO:0003674///molecular_function+++GO:0005515///protein binding	GO:0043496///regulation of protein homodimerization activity+++GO:0006836///neurotransmitter transport+++GO:0050796///regulation of insulin secretion+++GO:0046928///regulation of neurotransmitter secretion	PF06456///Arfaptin-like domain+++PF04629///Islet cell autoantigen ICA69, C-terminal domain	IPR024114///Islet cell autoantigen 1/Ica1-like+++IPR030796///Islet cell autoantigen 1+++IPR027267///AH/BAR domain superfamily+++IPR006723///Islet cell autoantigen Ica1, C-terminal+++IPR010504///Arfaptin homology (AH) domain
665113	Tnik	TRAF2 and NCK interacting kinase	16.4133	17.1367	6.40667	4.13333	-1.515	0.595108	-0.211904	0.524234	0.999866	0.99993	04013///MAPK signaling pathway - fly	GO:0048471///perinuclear region of cytoplasm+++GO:0005737///cytoplasm+++GO:0016324///apical plasma membrane+++GO:0005768///endosome+++GO:0055037///recycling endosome+++GO:0098978///glutamatergic synapse+++GO:0005856///cytoskeleton+++GO:0098793///presynapse+++GO:0099092///postsynaptic density, intracellular component+++GO:0005829///cytosol+++GO:0005634///nucleus+++GO:0005654///nucleoplasm	GO:0004674///protein serine/threonine kinase activity+++GO:0005524///ATP binding+++GO:0004672///protein kinase activity+++GO:0016740///transferase activity+++GO:0000166///nucleotide binding+++GO:0005515///protein binding+++GO:0016301///kinase activity	GO:0032147///activation of protein kinase activity+++GO:0007399///nervous system development+++GO:0016055///Wnt signaling pathway+++GO:0035556///intracellular signal transduction+++GO:0030033///microvillus assembly+++GO:0048814///regulation of dendrite morphogenesis+++GO:0098696///regulation of neurotransmitter receptor localization to postsynaptic specialization membrane+++GO:0000165///MAPK casc…	PF00069///Protein kinase domain+++PF00780///CNH domain	IPR000719///Protein kinase domain+++IPR011009///Protein kinase-like domain superfamily+++IPR017441///Protein kinase, ATP binding site+++IPR001180///Citron homology (CNH) domain+++IPR008271///Serine/threonine-protein kinase, active site
100862388	Gm21698	predicted gene, 21698	0	0	0	0.0133333			2.07039			0.99993					PF04822///Takusan	IPR006907///Domain of unknown function DUF622
66704	Rbm4b	RNA binding motif protein 4B	7.90333	26.8167	6.69667	10.8167	-0.73868	0.530519	0.497566	0.748777	0.81616	0.99993		GO:0005654///nucleoplasm+++GO:0005829///cytosol+++GO:0032991///protein-containing complex+++GO:0005730///nucleolus+++GO:0005634///nucleus	GO:0003676///nucleic acid binding+++GO:0003723///RNA binding+++GO:0008270///zinc ion binding+++GO:0046872///metal ion binding	GO:0045292///mRNA cis splicing, via spliceosome+++GO:0006417///regulation of translation+++GO:0043153///entrainment of circadian clock by photoperiod+++GO:0000381///regulation of alternative mRNA splicing, via spliceosome+++GO:0007623///circadian rhythm+++GO:0032922///circadian regulation of gene expression+++GO:0006397///mRNA processing+++GO:0008380///RNA splicing+++GO:0010628///positive regulat…	PF00076///RNA recognition motif. (a.k.a. RRM, RBD, or RNP domain)+++PF00098///Zinc knuckle	IPR034898///RBM4, RNA recognition motif 2+++IPR000504///RNA recognition motif domain+++IPR012677///Nucleotide-binding alpha-beta plait domain superfamily+++IPR001878///Zinc finger, CCHC-type+++IPR035979///RNA-binding domain superfamily+++IPR034897///RBM4, RNA recognition motif 1
17842	Mup3	major urinary protein 3	0	0	0.02	0	0.589999		-0.866716	0.981239		0.99993		GO:0005615///extracellular space+++GO:0005634///nucleus+++GO:0005829///cytosol	GO:0005009///insulin-activated receptor activity+++GO:0005550///pheromone binding+++GO:0036094///small molecule binding	GO:0035634///response to stilbenoid+++GO:0061179///negative regulation of insulin secretion involved in cellular response to glucose stimulus+++GO:0045475///locomotor rhythm+++GO:0051055///negative regulation of lipid biosynthetic process+++GO:0045721///negative regulation of gluconeogenesis+++GO:0010907///positive regulation of glucose metabolic process+++GO:0006112///energy reserve metabolic pr…	PF00061///Lipocalin / cytosolic fatty-acid binding protein family	IPR022272///Lipocalin family conserved site+++IPR000566///Lipocalin/cytosolic fatty-acid binding domain+++IPR002971///Major urinary protein+++IPR012674///Calycin+++IPR002345///Lipocalin
72119	Tpx2	TPX2, microtubule-associated	0.0433333	0.0766667	0	0.00333333	-4.14676	0.869358	1.05684	0.736178	0.999866	0.99993		GO:0005737///cytoplasm+++GO:0005654///nucleoplasm+++GO:0015630///microtubule cytoskeleton+++GO:0005819///spindle+++GO:0043203///axon hillock+++GO:0005818///aster+++GO:0072686///mitotic spindle+++GO:0000922///spindle pole+++GO:0005634///nucleus+++GO:0005874///microtubule+++GO:0005815///microtubule organizing center+++GO:0045171///intercellular bridge	GO:0061676///importin-alpha family protein binding+++GO:0019901///protein kinase binding	GO:0051225///spindle assembly+++GO:0032147///activation of protein kinase activity+++GO:0051301///cell division+++GO:0060236///regulation of mitotic spindle organization+++GO:0090307///mitotic spindle assembly+++GO:0006915///apoptotic process	PF06886///Targeting protein for Xklp2 (TPX2)+++PF09041///Aurora-A binding +++PF12214///Cell cycle regulated microtubule associated protein	IPR027330///TPX2 central domain+++IPR009675///TPX2+++IPR027329///TPX2, C-terminal+++IPR015128///Aurora-A binding
667803	H2-T-ps	histocompatibility 2, T region locus, pseudogene	1.21667	4.21333	0.433333	0.106667	-1.60854	1.54165	-1.96571	0.921952	0.999866	0.99993	04144///Endocytosis+++04612///Antigen processing and presentation+++04218///Cellular senescence+++04145///Phagosome+++04514///Cell adhesion molecules (CAMs)	GO:0005886///plasma membrane+++GO:0032398///MHC class Ib protein complex+++GO:0009986///cell surface+++GO:0030670///phagocytic vesicle membrane+++GO:0071556///integral component of lumenal side of endoplasmic reticulum membrane+++GO:0042612///MHC class I protein complex	GO:0042288///MHC class I protein binding+++GO:0042608///T cell receptor binding+++GO:0042605///peptide antigen binding+++GO:0046703///natural killer cell lectin-like receptor binding+++GO:0005102///signaling receptor binding+++GO:0030881///beta-2-microglobulin binding	GO:0002476///antigen processing and presentation of endogenous peptide antigen via MHC class Ib+++GO:0050830///defense response to Gram-positive bacterium+++GO:0032753///positive regulation of interleukin-4 production+++GO:0042270///protection from natural killer cell mediated cytotoxicity+++GO:0032759///positive regulation of TRAIL production+++GO:0036037///CD8-positive, alpha-beta T cell activa…	PF00129///Class I Histocompatibility antigen, domains alpha 1 and 2+++PF07654///Immunoglobulin C1-set domain	IPR003006///Immunoglobulin/major histocompatibility complex, conserved site+++IPR011161///MHC class I-like antigen recognition-like+++IPR007110///Immunoglobulin-like domain+++IPR011162///MHC classes I/II-like antigen recognition protein+++IPR037055///MHC class I-like antigen recognition-like superfamily+++IPR001039///MHC class I alpha chain, alpha1 alpha2 domains+++IPR003597///Immunoglobulin C1-s…
58802	Kcnmb4	potassium large conductance calcium-activated channel, subfamily M, beta member 4	1.51667	0	7.06	20.5733	2.40258	-6.78765	1.95072	0.845016	0.439797	0.647834	04270///Vascular smooth muscle contraction+++04022///cGMP-PKG signaling pathway+++04911///Insulin secretion	GO:0016020///membrane+++GO:0016021///integral component of membrane+++GO:0005887///integral component of plasma membrane+++GO:0008076///voltage-gated potassium channel complex	GO:0015459///potassium channel regulator activity+++GO:0005267///potassium channel activity+++GO:0015269///calcium-activated potassium channel activity+++GO:0005515///protein binding	GO:0071805///potassium ion transmembrane transport+++GO:0005513///detection of calcium ion+++GO:0006813///potassium ion transport+++GO:0019228///neuronal action potential+++GO:0006811///ion transport+++GO:0001508///action potential	PF03185///Calcium-activated potassium channel, beta subunit	IPR003930///Potassium channel, calcium-activated, BK, beta subunit
70021	Nt5dc2	5'-nucleotidase domain containing 2	0	0	3.03	0.103333	8.56539		-4.87064	0.170593		0.847666		GO:0005575///cellular_component	GO:0046872///metal ion binding+++GO:0008253///5'-nucleotidase activity	GO:0016311///dephosphorylation	PF05761///5' nucleotidase family	IPR036412///HAD-like superfamily+++IPR016695///Purine 5'-nucleotidase+++IPR023214///HAD superfamily+++IPR008380///HAD-superfamily hydrolase, subfamily IG, 5'-nucleotidase
432555	Gm5431	predicted gene 5431	0.29	3.10333	0.166667	0.146667	-0.703395	3.41238	-0.145577	0.981239	0.960084	0.99993	04668///TNF signaling pathway	GO:0005789///endoplasmic reticulum membrane+++GO:0016020///membrane	GO:0005525///GTP binding+++GO:0003924///GTPase activity	GO:0035458///cellular response to interferon-beta+++GO:0006952///defense response	PF05049///Interferon-inducible GTPase (IIGP)	IPR030385///IRG-type guanine nucleotide-binding (G) domain+++IPR027417///P-loop containing nucleoside triphosphate hydrolase+++IPR007743///Immunity-related GTPases-like
12237	Bub3	BUB3 mitotic checkpoint protein	39.9233	62.9767	42.9967	28.6367	0.195787	0.649154	-0.559122	0.98122	0.999866	0.99993	04110///Cell cycle+++04111///Cell cycle - yeast	GO:0005634///nucleus+++GO:0005654///nucleoplasm+++GO:0033597///mitotic checkpoint complex+++GO:0000777///condensed chromosome kinetochore+++GO:0000775///chromosome, centromeric region+++GO:0005694///chromosome+++GO:1990298///bub1-bub3 complex+++GO:0000776///kinetochore	GO:0043130///ubiquitin binding	GO:0000070///mitotic sister chromatid segregation+++GO:0034501///protein localization to kinetochore+++GO:0051983///regulation of chromosome segregation+++GO:0007094///mitotic spindle assembly checkpoint+++GO:0051321///meiotic cell cycle+++GO:0007049///cell cycle+++GO:0008608///attachment of spindle microtubules to kinetochore+++GO:0051301///cell division+++GO:0007059///chromosome segregation	PF00400///WD domain, G-beta repeat	IPR017986///WD40-repeat-containing domain+++IPR001680///WD40 repeat+++IPR015943///WD40/YVTN repeat-like-containing domain superfamily+++IPR036322///WD40-repeat-containing domain superfamily+++IPR020472///G-protein beta WD-40 repeat
19324	Rab1a	RAB1A, member RAS oncogene family	38.6833	79.5333	118.607	142.52	1.72032	1.02371	0.291056	0.000441209	0.960123	0.99993		GO:0005623///cell+++GO:0005737///cytoplasm+++GO:0016020///membrane+++GO:0000139///Golgi membrane	GO:0003924///GTPase activity+++GO:0005525///GTP binding	GO:0016477///cell migration+++GO:0000045///autophagosome assembly+++GO:0090110///cargo loading into COPII-coated vesicle+++GO:0030252///growth hormone secretion+++GO:0006914///autophagy+++GO:0007030///Golgi organization+++GO:1903020///positive regulation of glycoprotein metabolic process+++GO:0006897///endocytosis+++GO:0042742///defense response to bacterium+++GO:0019068///virion assembly+++GO:00…	PF00071///Ras family	IPR005225///Small GTP-binding protein domain+++IPR027417///P-loop containing nucleoside triphosphate hydrolase+++IPR001806///Small GTPase
52815	Ldhd	lactate dehydrogenase D	23.82	14.9467	18.2567	5.67	-0.350784	-0.82997	-1.68626	0.970295	0.999866	0.99993	00620///Pyruvate metabolism	GO:0005743///mitochondrial inner membrane+++GO:0005739///mitochondrion	GO:0004458///D-lactate dehydrogenase (cytochrome) activity+++GO:0016491///oxidoreductase activity+++GO:0050660///flavin adenine dinucleotide binding+++GO:0071949///FAD binding+++GO:0008720///D-lactate dehydrogenase activity+++GO:0003824///catalytic activity+++GO:0005515///protein binding	GO:0055114///oxidation-reduction process+++GO:0006754///ATP biosynthetic process+++GO:1903457///lactate catabolic process	PF02913///FAD linked oxidases, C-terminal domain+++PF01565///FAD binding domain	IPR036318///FAD-binding, type PCMH-like superfamily+++IPR006094///FAD linked oxidase, N-terminal+++IPR016164///FAD-linked oxidase-like, C-terminal+++IPR016171///Vanillyl-alcohol oxidase, C-terminal subdomain 2+++IPR004113///FAD-linked oxidase, C-terminal+++IPR016166///FAD-binding domain, PCMH-type
381059	Gm1604b	predicted gene 1604b	13.29	19.2167	12.9	10.1	-0.00122583	0.561332	-0.338876	0.999818	0.999866	0.99993
99334	Zscan29	zinc finger SCAN domains 29	9.56333	2.93667	3.03	3.17667	-1.61361	-1.84502	-0.761219	0.951433	0.999866	0.99993		GO:0005634///nucleus	GO:0003676///nucleic acid binding+++GO:0003700///DNA-binding transcription factor activity+++GO:0046872///metal ion binding	GO:0006355///regulation of transcription, DNA-templated	PF00096///Zinc finger, C2H2 type+++PF13837///Myb/SANT-like DNA-binding domain+++PF02023///SCAN domain	IPR036236///Zinc finger C2H2 superfamily+++IPR038269///SCAN domain superfamily+++IPR013087///Zinc finger C2H2-type+++IPR003309///SCAN domain
21331	T2	brachyury 2	0.34	0.0266667	0.0166667	0.01	-4.02915	-3.62413	-0.760162	0.692016	0.319387	0.99993		GO:0005575///cellular_component	GO:0003674///molecular_function	GO:0014028///notochord formation	PF00827///Ribosomal L15	IPR000439///Ribosomal protein L15e+++IPR012678///Ribosomal protein L23/L15e core domain superfamily+++IPR024794///Ribosomal protein L15e core domain superfamily+++IPR020925///Ribosomal protein L15e, conserved site
216343	Tph2	tryptophan hydroxylase 2	2.91	0	0	0	-23.7967	-23.5453		5.24622e-08	4.36602e-08		00380///Tryptophan metabolism+++01100///Metabolic pathways+++04726///Serotonergic synapse+++00790///Folate biosynthesis	GO:0043005///neuron projection	GO:0016491///oxidoreductase activity+++GO:0004510///tryptophan 5-monooxygenase activity+++GO:0004497///monooxygenase activity+++GO:0046872///metal ion binding+++GO:0005506///iron ion binding+++GO:0016714///oxidoreductase activity, acting on paired donors, with incorporation or reduction of molecular oxygen, reduced pteridine as one donor, and incorporation of one atom of oxygen	GO:0051592///response to calcium ion+++GO:0071285///cellular response to lithium ion+++GO:0031667///response to nutrient levels+++GO:0006587///serotonin biosynthetic process from tryptophan+++GO:0055114///oxidation-reduction process+++GO:0007623///circadian rhythm+++GO:0043627///response to estrogen+++GO:0051384///response to glucocorticoid+++GO:0014823///response to activity+++GO:0009072///aroma…	PF00351///Biopterin-dependent aromatic amino acid hydroxylase	IPR001273///Aromatic amino acid hydroxylase+++IPR002912///ACT domain+++IPR036951///Aromatic amino acid hydroxylase superfamily+++IPR036329///Aromatic amino acid monoxygenase, C-terminal domain superfamily+++IPR019773///Tyrosine 3-monooxygenase-like+++IPR019774///Aromatic amino acid hydroxylase, C-terminal+++IPR018301///Aromatic amino acid hydroxylase, iron/copper binding site+++IPR005963///Trypto…
78937	Avl9	AVL9 cell migration associated	1.40667	3.66	9.20333	4.09333	2.96975	1.5784	-1.07596	0.5455	0.999866	0.99993		GO:0005768///endosome+++GO:0055037///recycling endosome+++GO:0016021///integral component of membrane+++GO:0016020///membrane	GO:0003674///molecular_function	GO:0016477///cell migration	PF09794///Transport protein Avl9	IPR018307///AVL9/DENND6 domain+++IPR037516///Tripartite DENN domain
20303	Ccl4	chemokine (C-C motif) ligand 4	116.26	16.6	81.8367	29.7433	-0.626672	-2.9288	-1.43028	0.981239	0.999866	0.99993	04620///Toll-like receptor signaling pathway+++04623///Cytosolic DNA-sensing pathway+++04064///NF-kappa B signaling pathway+++04062///Chemokine signaling pathway+++04060///Cytokine-cytokine receptor interaction	GO:0005576///extracellular region+++GO:0005615///extracellular space	GO:0042802///identical protein binding+++GO:0031726///CCR1 chemokine receptor binding+++GO:0005515///protein binding+++GO:0005125///cytokine activity+++GO:0048020///CCR chemokine receptor binding+++GO:0008009///chemokine activity+++GO:0031730///CCR5 chemokine receptor binding	GO:0051928///positive regulation of calcium ion transport+++GO:0043922///negative regulation by host of viral transcription+++GO:0071356///cellular response to tumor necrosis factor+++GO:0030593///neutrophil chemotaxis+++GO:0030595///leukocyte chemotaxis+++GO:0071347///cellular response to interleukin-1+++GO:0035690///cellular response to drug+++GO:0006954///inflammatory response+++GO:0048247///l…	PF00048///Small cytokines (intecrine/chemokine), interleukin-8 like	IPR001811///Chemokine interleukin-8-like domain+++IPR000827///CC chemokine, conserved site+++IPR036048///Chemokine interleukin-8-like superfamily+++IPR039809///Chemokine beta/gamma/delta
71718	Telo2	telomere maintenance 2	10.8867	11.7967	42.0567	18.03	1.80335	-0.238249	-1.13444	0.830261	0.999866	0.977258	03460///Fanconi anemia pathway+++04150///mTOR signaling pathway	GO:0005829///cytosol+++GO:0070209///ASTRA complex+++GO:0031931///TORC1 complex+++GO:0016020///membrane+++GO:0034399///nuclear periphery+++GO:0031932///TORC2 complex+++GO:0005737///cytoplasm+++GO:0016604///nuclear body+++GO:0005694///chromosome+++GO:0000781///chromosome, telomeric region+++GO:0000784///nuclear chromosome, telomeric region+++GO:0005634///nucleus	GO:0019901///protein kinase binding+++GO:0032947///protein-containing complex scaffold activity+++GO:0042162///telomeric DNA binding+++GO:0051879///Hsp90 protein binding+++GO:0005515///protein binding+++GO:0044877///protein-containing complex binding	GO:1904515///positive regulation of TORC2 signaling+++GO:0000723///telomere maintenance+++GO:0032006///regulation of TOR signaling+++GO:0050821///protein stabilization+++GO:0071902///positive regulation of protein serine/threonine kinase activity+++GO:1904263///positive regulation of TORC1 signaling	PF10193///Telomere length regulation protein	IPR019337///Telomere length regulation protein, conserved domain+++IPR038528///TEL2, conserved domain superfamily
75079	Zbtb49	zinc finger and BTB domain containing 49	25.6567	30.4333	2.03667	12.7767	-3.5794	0.366921	2.89424	0.600104	0.999866	0.99993		GO:0015630///microtubule cytoskeleton+++GO:0005654///nucleoplasm+++GO:0005634///nucleus+++GO:0005737///cytoplasm+++GO:0005829///cytosol	GO:0003676///nucleic acid binding+++GO:0008134///transcription factor binding+++GO:0046872///metal ion binding+++GO:0001228///DNA-binding transcription activator activity, RNA polymerase II-specific+++GO:0043565///sequence-specific DNA binding+++GO:0003677///DNA binding+++GO:0001223///transcription coactivator binding	GO:0007050///cell cycle arrest+++GO:0008285///negative regulation of cell proliferation+++GO:0045944///positive regulation of transcription by RNA polymerase II+++GO:0007049///cell cycle	PF13912///C2H2-type zinc finger+++PF00096///Zinc finger, C2H2 type+++PF00651///BTB/POZ domain	IPR036236///Zinc finger C2H2 superfamily+++IPR000210///BTB/POZ domain+++IPR011333///SKP1/BTB/POZ domain superfamily+++IPR013087///Zinc finger C2H2-type
20608	Sstr4	somatostatin receptor 4	0	6.21667	0.133333	1.08333	3.95701	9.39563	3.04948	0.76092	0.0853932	0.99993	04080///Neuroactive ligand-receptor interaction	GO:0005886///plasma membrane+++GO:0005737///cytoplasm+++GO:0016020///membrane+++GO:0016021///integral component of membrane+++GO:0005887///integral component of plasma membrane	GO:0004930///G protein-coupled receptor activity+++GO:0042923///neuropeptide binding+++GO:0005515///protein binding+++GO:0004994///somatostatin receptor activity	GO:0038170///somatostatin signaling pathway+++GO:0071385///cellular response to glucocorticoid stimulus+++GO:0007165///signal transduction+++GO:0106072///negative regulation of adenylate cyclase-activating G protein-coupled receptor signaling pathway+++GO:0007218///neuropeptide signaling pathway+++GO:0007186///G protein-coupled receptor signaling pathway+++GO:0030900///forebrain development+++GO:…	PF00001///7 transmembrane receptor (rhodopsin family)	IPR000276///G protein-coupled receptor, rhodopsin-like+++IPR001512///Somatostatin receptor 4+++IPR000586///Somatostatin receptor family+++IPR017452///GPCR, rhodopsin-like, 7TM
66161	Pop4	processing of precursor 4, ribonuclease P/MRP family, (S. cerevisiae)	43.9867	50.8333	39.9033	17.5767	-0.153847	0.141829	-1.09628	0.981658	0.999866	0.988686	03013///RNA transport+++03008///Ribosome biogenesis in eukaryotes	GO:0030677///ribonuclease P complex+++GO:0030681///multimeric ribonuclease P complex+++GO:0005634///nucleus+++GO:0005730///nucleolus+++GO:0000172///ribonuclease MRP complex	GO:0004540///ribonuclease activity+++GO:0000171///ribonuclease MRP activity+++GO:0004526///ribonuclease P activity+++GO:0016787///hydrolase activity+++GO:0033204///ribonuclease P RNA binding+++GO:0003723///RNA binding	GO:0090502///RNA phosphodiester bond hydrolysis, endonucleolytic+++GO:0006396///RNA processing+++GO:0090501///RNA phosphodiester bond hydrolysis+++GO:0006364///rRNA processing+++GO:0008033///tRNA processing+++GO:0001682///tRNA 5'-leader removal	PF01868///Domain of unknown function UPF0086	IPR036980///Ribonuclease P/MRP, subunit p29 superfamily+++IPR023534///Rof/RNase P-like+++IPR016848///Ribonuclease P/MRP, p29 subunit+++IPR002730///Ribonuclease P/MRP, subunit p29
56334	Tmed2	transmembrane p24 trafficking protein 2	79.8	109.67	149.313	175.21	0.985466	0.421726	0.252566	0.119491	0.999866	0.99993		GO:0030134///COPII-coated ER to Golgi transport vesicle+++GO:0005794///Golgi apparatus+++GO:0030137///COPI-coated vesicle+++GO:0016021///integral component of membrane+++GO:0043231///intracellular membrane-bounded organelle+++GO:0032580///Golgi cisterna membrane+++GO:0042589///zymogen granule membrane+++GO:0005789///endoplasmic reticulum membrane+++GO:0016020///membrane+++GO:0030663///COPI-coated…	GO:0003674///molecular_function	GO:0006888///ER to Golgi vesicle-mediated transport+++GO:0036342///post-anal tail morphogenesis+++GO:0010628///positive regulation of gene expression+++GO:0001843///neural tube closure+++GO:0072659///protein localization to plasma membrane+++GO:0015031///protein transport+++GO:0001701///in utero embryonic development+++GO:0060716///labyrinthine layer blood vessel development+++GO:0035264///multic…	PF01105///emp24/gp25L/p24 family/GOLD	IPR009038///GOLD domain+++IPR015720///TMP21-related+++IPR036598///GOLD domain superfamily
76788	Klhdc10	kelch domain containing 10	13.4533	0.00333333	4.1	6.51	-1.55753	-11.7612	0.692175	0.835759	6.16711e-09	0.99993		GO:0005634///nucleus+++GO:0005737///cytoplasm+++GO:0005654///nucleoplasm	GO:0003674///molecular_function	GO:0032874///positive regulation of stress-activated MAPK cascade	PF13964///Kelch motif+++PF13418///Galactose oxidase, central domain+++PF01344///Kelch motif	IPR015915///Kelch-type beta propeller+++IPR006652///Kelch repeat type 1
72397	Rbm12b1	RNA binding motif protein 12 B1	2.38333	1.96333	3.41333	6.92333	0.180399	-0.524537	1.43763	0.986831	0.999866	0.99993		GO:0005575///cellular_component	GO:0003723///RNA binding+++GO:0003676///nucleic acid binding	GO:0008150///biological_process	PF00076///RNA recognition motif. (a.k.a. RRM, RBD, or RNP domain)	IPR035979///RNA-binding domain superfamily+++IPR034858///RBM12B, RNA recognition motif 3+++IPR034588///RBM12B, RNA recognition motif 2+++IPR012677///Nucleotide-binding alpha-beta plait domain superfamily+++IPR000504///RNA recognition motif domain
381085	Tbc1d22b	TBC1 domain family, member 22B	7.14667	5.61333	4.69667	6.07667	-0.494194	-0.420222	0.433248	0.980388	0.999866	0.99993		GO:0005623///cell	GO:0017137///Rab GTPase binding+++GO:0071889///14-3-3 protein binding+++GO:0005096///GTPase activator activity	GO:0090630///activation of GTPase activity+++GO:0006886///intracellular protein transport	PF00566///Rab-GTPase-TBC domain	IPR000195///Rab-GTPase-TBC domain+++IPR035969///Rab-GTPase-TBC domain superfamily
52530	Nhp2	NHP2 ribonucleoprotein	35.69	5.44	28.5567	32.23	-0.243727	-2.70802	0.190273	0.984042	0.999866	0.99993	03008///Ribosome biogenesis in eukaryotes	GO:0031429///box H/ACA snoRNP complex+++GO:0005634///nucleus+++GO:0005697///telomerase holoenzyme complex+++GO:0015030///Cajal body+++GO:0090661///box H/ACA telomerase RNP complex+++GO:0005732///small nucleolar ribonucleoprotein complex+++GO:0005730///nucleolus	GO:0034513///box H/ACA snoRNA binding+++GO:0003723///RNA binding+++GO:0005515///protein binding+++GO:0070034///telomerase RNA binding	GO:0000469///cleavage involved in rRNA processing+++GO:0007004///telomere maintenance via telomerase+++GO:0006412///translation+++GO:0042254///ribosome biogenesis+++GO:0031120///snRNA pseudouridine synthesis+++GO:0006364///rRNA processing+++GO:0000470///maturation of LSU-rRNA+++GO:0031118///rRNA pseudouridine synthesis	PF01248///Ribosomal protein L7Ae/L30e/S12e/Gadd45 family	IPR002415///H/ACA ribonucleoprotein complex, subunit Nhp2, eukaryote+++IPR029064///50S ribosomal protein L30e-like+++IPR018492///Ribosomal protein L7Ae/L8/Nhp2 family+++IPR004038///Ribosomal protein L7Ae/L30e/S12e/Gadd45
69802	Cox11	cytochrome c oxidase assembly protein 11, copper chaperone	28.03	18.7133	7.85333	19.98	-1.76664	-0.627007	1.395	0.817449	0.855351	0.99993	04714///Thermogenesis+++00190///Oxidative phosphorylation+++01100///Metabolic pathways	GO:0005743///mitochondrial inner membrane+++GO:0005739///mitochondrion+++GO:0032991///protein-containing complex+++GO:0016021///integral component of membrane+++GO:0016020///membrane+++GO:0031305///integral component of mitochondrial inner membrane	GO:0005507///copper ion binding+++GO:0005515///protein binding	GO:0033132///negative regulation of glucokinase activity+++GO:0055065///metal ion homeostasis	PF04442///Cytochrome c oxidase assembly protein CtaG/Cox11	IPR007533///Cytochrome c oxidase assembly protein CtaG/Cox11+++IPR023471///Cytochrome c oxidase assembly protein CtaG/Cox11, domain superfamily
66839	Dele1	DAP3 binding cell death enhancer 1	3.16333	13.3933	16.35	31.2167	2.514	2.13198	0.962894	0.683191	0.933472	0.99993		GO:0005739///mitochondrion	GO:0003674///molecular_function	GO:0043281///regulation of cysteine-type endopeptidase activity involved in apoptotic process+++GO:0008625///extrinsic apoptotic signaling pathway via death domain receptors	PF08238///Sel1 repeat	IPR006597///Sel1-like repeat+++IPR011990///Tetratricopeptide-like helical domain superfamily
68644	Abhd14a	abhydrolase domain containing 14A	25.7533	50.4533	18.3933	59.0767	-0.307217	1.03652	1.90116	0.985645	0.999866	0.977258		GO:0005737///cytoplasm+++GO:0016020///membrane+++GO:0016021///integral component of membrane	GO:0016787///hydrolase activity		PF12697///Alpha/beta hydrolase family	IPR000073///Alpha/beta hydrolase fold-1+++IPR029058///Alpha/Beta hydrolase fold
66977	Nuf2	NUF2, NDC80 kinetochore complex component	0.00666667	0	0.00666667	0	-0.371773	-1.01896	-0.866716	0.986831	0.999866	0.99993		GO:0000778///condensed nuclear chromosome kinetochore+++GO:0031262///Ndc80 complex+++GO:0000777///condensed chromosome kinetochore+++GO:0000776///kinetochore+++GO:0000775///chromosome, centromeric region+++GO:0005694///chromosome+++GO:0005634///nucleus	GO:0003674///molecular_function	GO:0007049///cell cycle+++GO:0008608///attachment of spindle microtubules to kinetochore+++GO:0051301///cell division+++GO:0007052///mitotic spindle organization+++GO:0051383///kinetochore organization+++GO:0045132///meiotic chromosome segregation+++GO:0051315///attachment of mitotic spindle microtubules to kinetochore	PF03800///Nuf2 family	IPR005549///Kinetochore protein Nuf2+++IPR038275///Nuf2, N-terminal domain superfamily
100040563	Dynlt1c	dynein light chain Tctex-type 1C	25.3833	27.49	17.11	19.03	-0.648783	-0.0857566	0.152864	0.970295	0.999866	0.99993		GO:0030027///lamellipodium+++GO:0044295///axonal growth cone+++GO:0043025///neuronal cell body+++GO:0005881///cytoplasmic microtubule+++GO:0005794///Golgi apparatus+++GO:0030426///growth cone+++GO:0001917///photoreceptor inner segment+++GO:0005868///cytoplasmic dynein complex+++GO:0044297///cell body+++GO:0005819///spindle+++GO:0099503///secretory vesicle	GO:0031681///G-protein beta-subunit binding+++GO:0008022///protein C-terminus binding+++GO:0003774///motor activity+++GO:0030742///GTP-dependent protein binding+++GO:0042802///identical protein binding	GO:0010976///positive regulation of neuron projection development+++GO:0008277///regulation of G protein-coupled receptor signaling pathway+++GO:0050768///negative regulation of neurogenesis+++GO:0051301///cell division+++GO:0070373///negative regulation of ERK1 and ERK2 cascade+++GO:0000132///establishment of mitotic spindle orientation	PF03645///Tctex-1 family	IPR005334///Tctex-1+++IPR038586///Tctex-1-like superfamily
68212	Tmbim4	transmembrane BAX inhibitor motif containing 4	40.7267	66.8867	53.4633	58.9867	0.405902	0.680945	0.152324	0.875182	0.828245	0.99993		GO:0000139///Golgi membrane+++GO:0005795///Golgi stack+++GO:0016021///integral component of membrane+++GO:0016020///membrane+++GO:0005794///Golgi apparatus	GO:0003674///molecular_function	GO:0006915///apoptotic process+++GO:0050848///regulation of calcium-mediated signaling+++GO:0043066///negative regulation of apoptotic process	PF01027///Inhibitor of apoptosis-promoting Bax1	IPR006214///Bax inhibitor 1-related
15525	Hspa4	heat shock protein 4	9.94333	12.7133	16.44	26.7233	0.815081	0.305257	0.726195	0.732371	0.999866	0.875972	04612///Antigen processing and presentation+++04530///Tight junction	GO:0005829///cytosol+++GO:0005811///lipid droplet+++GO:0070062///extracellular exosome+++GO:0005634///nucleus+++GO:0005737///cytoplasm	GO:0005524///ATP binding+++GO:0000166///nucleotide binding+++GO:0001085///RNA polymerase II transcription factor binding+++GO:0044877///protein-containing complex binding+++GO:0033613///activating transcription factor binding+++GO:0005515///protein binding	GO:0045040///protein import into mitochondrial outer membrane+++GO:0051131///chaperone-mediated protein complex assembly+++GO:0043392///negative regulation of DNA binding+++GO:0060548///negative regulation of cell death+++GO:0010629///negative regulation of gene expression+++GO:0032092///positive regulation of protein binding+++GO:0001933///negative regulation of protein phosphorylation+++GO:0043…	PF00012///Hsp70 protein	IPR013126///Heat shock protein 70 family+++IPR029048///Heat shock protein 70kD, C-terminal domain superfamily+++IPR029047///Heat shock protein 70kD, peptide-binding domain superfamily+++IPR018181///Heat shock protein 70, conserved site
17755	Map1b	microtubule-associated protein 1B	102.91	123.09	125.05	134.543	0.398932	0.229593	0.12043	0.66671	0.999866	0.99993		GO:0030424///axon+++GO:0042995///cell projection+++GO:0048471///perinuclear region of cytoplasm+++GO:0005874///microtubule+++GO:0001750///photoreceptor outer segment+++GO:0097457///hippocampal mossy fiber+++GO:0005829///cytosol+++GO:0036477///somatodendritic compartment+++GO:0014069///postsynaptic density+++GO:0043197///dendritic spine+++GO:0043196///varicosity+++GO:0097441///basal dendrite+++GO:…	GO:0005515///protein binding+++GO:0044877///protein-containing complex binding+++GO:0005543///phospholipid binding+++GO:0005519///cytoskeletal regulatory protein binding+++GO:0015631///tubulin binding+++GO:0003779///actin binding+++GO:0008017///microtubule binding	GO:0007409///axonogenesis+++GO:0045773///positive regulation of axon extension+++GO:0061162///establishment of monopolar cell polarity+++GO:0045666///positive regulation of neuron differentiation+++GO:0001578///microtubule bundle formation+++GO:0007399///nervous system development+++GO:0048675///axon extension+++GO:0009987///cellular process+++GO:0007026///negative regulation of microtubule depol…	PF00414///Neuraxin and MAP1B repeat	IPR026074///Microtubule associated protein 1+++IPR027321///Microtubule-associated protein 1B+++IPR000102///Neuraxin/MAP1B repeat
20787	Srebf1	sterol regulatory element binding transcription factor 1	7.45	10.1233	5.69667	2.3	-0.391805	0.243645	-1.3048	0.978321	0.999866	0.99993	04152///AMPK signaling pathway+++04910///Insulin signaling pathway	GO:0032991///protein-containing complex+++GO:0043231///intracellular membrane-bounded organelle+++GO:0005783///endoplasmic reticulum+++GO:0005737///cytoplasm+++GO:0000139///Golgi membrane+++GO:0005654///nucleoplasm+++GO:0016020///membrane+++GO:0012507///ER to Golgi transport vesicle membrane+++GO:0005634///nucleus+++GO:0016021///integral component of membrane+++GO:0005789///endoplasmic reticulum …	GO:0019901///protein kinase binding+++GO:0000977///RNA polymerase II regulatory region sequence-specific DNA binding+++GO:0032810///sterol response element binding+++GO:0043565///sequence-specific DNA binding+++GO:0000978///RNA polymerase II proximal promoter sequence-specific DNA binding+++GO:0003677///DNA binding+++GO:0044877///protein-containing complex binding+++GO:0001077///proximal promoter…	GO:0030324///lung development+++GO:0031647///regulation of protein stability+++GO:0046676///negative regulation of insulin secretion+++GO:0042789///mRNA transcription by RNA polymerase II+++GO:0008286///insulin receptor signaling pathway+++GO:0032526///response to retinoic acid+++GO:0008610///lipid biosynthetic process+++GO:1903146///regulation of autophagy of mitochondrion+++GO:0007568///aging++…	PF00010///Helix-loop-helix DNA-binding domain	IPR024097///Basic helix-loop-helix leucine zipper transcription factor+++IPR011598///Myc-type, basic helix-loop-helix (bHLH) domain+++IPR036638///Helix-loop-helix DNA-binding domain superfamily
66447	Mgst3	microsomal glutathione S-transferase 3	316.597	268.213	368.7	364.893	0.196448	-0.277113	0.0190771	0.951372	0.999866	0.99993	00982///Drug metabolism - cytochrome P450+++00480///Glutathione metabolism+++00983///Drug metabolism - other enzymes+++00980///Metabolism of xenobiotics by cytochrome P450	GO:0043231///intracellular membrane-bounded organelle+++GO:0016020///membrane+++GO:0016021///integral component of membrane+++GO:0005783///endoplasmic reticulum+++GO:0031090///organelle membrane+++GO:0005789///endoplasmic reticulum membrane+++GO:0005635///nuclear envelope	GO:0004602///glutathione peroxidase activity+++GO:0004364///glutathione transferase activity+++GO:0016740///transferase activity+++GO:0004464///leukotriene-C4 synthase activity	GO:0019370///leukotriene biosynthetic process+++GO:0010243///response to organonitrogen compound+++GO:0006629///lipid metabolic process+++GO:0098869///cellular oxidant detoxification	PF01124///MAPEG family	IPR001129///Membrane-associated, eicosanoid/glutathione metabolism (MAPEG) protein+++IPR023352///Membrane associated eicosanoid/glutathione metabolism-like domain superfamily
72083	Mzt2	mitotic spindle organizing protein 2	14.7333	58.4067	33.16	7.97667	1.26953	2.07148	-2.20778	0.78452	0.99825	0.911036		GO:0005815///microtubule organizing center+++GO:0005737///cytoplasm+++GO:0005813///centrosome+++GO:0005819///spindle+++GO:0005856///cytoskeleton+++GO:0005654///nucleoplasm+++GO:0008274///gamma-tubulin ring complex+++GO:0005829///cytosol	GO:0003674///molecular_function	GO:0008150///biological_process	PF12926///Mitotic-spindle organizing gamma-tubulin ring associated	IPR024332///MOZART2 family
98752	Fcrla	Fc receptor-like A	0	0	0.02	0.0433333	1.4825		1.13719	0.970295		0.99993	04714///Thermogenesis+++00190///Oxidative phosphorylation+++04260///Cardiac muscle contraction+++01100///Metabolic pathways	GO:0005737///cytoplasm	GO:0005515///protein binding	GO:0030154///cell differentiation	PF13927///Immunoglobulin domain+++PF13895///Immunoglobulin domain	IPR003599///Immunoglobulin subtype+++IPR007110///Immunoglobulin-like domain+++IPR013783///Immunoglobulin-like fold+++IPR003598///Immunoglobulin subtype 2+++IPR036179///Immunoglobulin-like domain superfamily
64705	Dpys	dihydropyrimidinase	0	0	0	0.323333			6.51186			0.585591	00983///Drug metabolism - other enzymes+++01100///Metabolic pathways+++00410///beta-Alanine metabolism+++00240///Pyrimidine metabolism+++00770///Pantothenate and CoA biosynthesis	GO:0005829///cytosol+++GO:0005737///cytoplasm	GO:0051219///phosphoprotein binding+++GO:0016787///hydrolase activity+++GO:0046872///metal ion binding+++GO:0004157///dihydropyrimidinase activity+++GO:0002059///thymine binding+++GO:0002058///uracil binding+++GO:0016810///hydrolase activity, acting on carbon-nitrogen (but not peptide) bonds+++GO:0016597///amino acid binding+++GO:0008270///zinc ion binding	GO:0019860///uracil metabolic process+++GO:0006212///uracil catabolic process+++GO:0006208///pyrimidine nucleobase catabolic process+++GO:0051260///protein homooligomerization+++GO:0051289///protein homotetramerization+++GO:0006210///thymine catabolic process+++GO:0019482///beta-alanine metabolic process	PF01979///Amidohydrolase family	IPR006680///Amidohydrolase-related+++IPR032466///Metal-dependent hydrolase+++IPR011778///Hydantoinase/dihydropyrimidinase+++IPR011059///Metal-dependent hydrolase, composite domain superfamily
381924	Itgad	integrin, alpha D	0	0	0	0.00333333			1.05684			0.99993	04810///Regulation of actin cytoskeleton	GO:0008305///integrin complex+++GO:0016021///integral component of membrane+++GO:0016020///membrane	GO:0046982///protein heterodimerization activity+++GO:0046872///metal ion binding	GO:0007155///cell adhesion+++GO:0050798///activated T cell proliferation+++GO:0007229///integrin-mediated signaling pathway+++GO:0034113///heterotypic cell-cell adhesion	PF01839///FG-GAP repeat+++PF00357///Integrin alpha cytoplasmic region+++PF08441///Integrin alpha+++PF00092///von Willebrand factor type A domain	IPR013517///FG-GAP repeat+++IPR002035///von Willebrand factor, type A+++IPR018184///Integrin alpha chain, C-terminal cytoplasmic region, conserved site+++IPR036465///von Willebrand factor A-like domain superfamily+++IPR013519///Integrin alpha beta-propellor+++IPR000413///Integrin alpha chain+++IPR028994///Integrin alpha, N-terminal+++IPR032695///Integrin domain superfamily+++IPR013649///Integrin …
116837	Rims1	regulating synaptic membrane exocytosis 1	2.14667	9.68667	8.01	3.44	2.06245	2.14042	-1.20152	0.728146	0.974625	0.919462	04721///Synaptic vesicle cycle+++04723///Retrograde endocannabinoid signaling	GO:0048788///cytoskeleton of presynaptic active zone+++GO:0098982///GABA-ergic synapse+++GO:0005886///plasma membrane+++GO:0098978///glutamatergic synapse+++GO:0060077///inhibitory synapse+++GO:0031982///vesicle+++GO:0048786///presynaptic active zone+++GO:0030054///cell junction+++GO:0042734///presynaptic membrane+++GO:0016020///membrane+++GO:0014069///postsynaptic density+++GO:0045202///synapse+…	GO:0046872///metal ion binding+++GO:0017137///Rab GTPase binding+++GO:0098882///structural constituent of presynaptic active zone+++GO:0005515///protein binding+++GO:0019901///protein kinase binding+++GO:0044325///ion channel binding+++GO:0017124///SH3 domain binding	GO:2000300///regulation of synaptic vesicle exocytosis+++GO:0030154///cell differentiation+++GO:0016082///synaptic vesicle priming+++GO:0007269///neurotransmitter secretion+++GO:0097151///positive regulation of inhibitory postsynaptic potential+++GO:0065003///protein-containing complex assembly+++GO:0048790///maintenance of presynaptic active zone structure+++GO:0006836///neurotransmitter transpo…	PF00595///PDZ domain+++PF02318///FYVE-type zinc finger+++PF00168///C2 domain	IPR039032///Rim-like+++IPR010911///Rab-binding domain+++IPR000008///C2 domain+++IPR035892///C2 domain superfamily+++IPR001478///PDZ domain+++IPR017455///Zinc finger, FYVE-related+++IPR013083///Zinc finger, RING/FYVE/PHD-type+++IPR036034///PDZ superfamily+++IPR011011///Zinc finger, FYVE/PHD-type+++IPR030630///Regulating synaptic membrane exocytosis protein 1
235320	Zbtb16	zinc finger and BTB domain containing 16	3.14667	7.69	2.32	2.91333	-0.633278	0.817745	0.420333	0.981239	0.999866	0.99993		GO:0005829///cytosol+++GO:0032991///protein-containing complex+++GO:0016605///PML body+++GO:0016607///nuclear speck+++GO:0017053///transcriptional repressor complex+++GO:0005634///nucleus+++GO:0016604///nuclear body+++GO:0005886///plasma membrane	GO:0003677///DNA binding+++GO:0008022///protein C-terminus binding+++GO:0005515///protein binding+++GO:0001227///DNA-binding transcription repressor activity, RNA polymerase II-specific+++GO:0003676///nucleic acid binding+++GO:0042803///protein homodimerization activity+++GO:0000980///RNA polymerase II distal enhancer sequence-specific DNA binding+++GO:0019904///protein domain specific binding+++…	GO:0042733///embryonic digit morphogenesis+++GO:0032332///positive regulation of chondrocyte differentiation+++GO:0000122///negative regulation of transcription by RNA polymerase II+++GO:0061036///positive regulation of cartilage development+++GO:0030097///hemopoiesis+++GO:0045893///positive regulation of transcription, DNA-templated+++GO:0009952///anterior/posterior pattern specification+++GO:00…	PF00096///Zinc finger, C2H2 type+++PF00651///BTB/POZ domain+++PF13912///C2H2-type zinc finger	IPR013087///Zinc finger C2H2-type+++IPR000210///BTB/POZ domain+++IPR036236///Zinc finger C2H2 superfamily+++IPR011333///SKP1/BTB/POZ domain superfamily
211922	Dennd6a	DENN/MADD domain containing 6A	3.66	2.33667	4.45667	3.61667	-0.282611	-0.592643	-0.258621	0.981239	0.999866	0.99993		GO:0005768///endosome+++GO:0005737///cytoplasm+++GO:0055037///recycling endosome+++GO:0043231///intracellular membrane-bounded organelle	GO:0017112///Rab guanyl-nucleotide exchange factor activity+++GO:0005085///guanyl-nucleotide exchange factor activity	GO:2000049///positive regulation of cell-cell adhesion mediated by cadherin	PF09794///Transport protein Avl9+++PF08616///Stabilization of polarity axis	IPR018307///AVL9/DENND6 domain+++IPR037516///Tripartite DENN domain+++IPR024224///DENND6
74989	Csmd2os	CUB and Sushi multiple domains 2, opposite strand	0	0	0.81	0	21.1915		-22.1465	9.71716e-07		3.56528e-07
108168393	LOC108168393	protein SPT2 homolog	0.363333	1.14333	0.00333333	0	-7.46189	1.76967	-0.866716	0.281443	0.999866	0.99993
17777	Mttp	microsomal triglyceride transfer protein	0.676667	0.233333	4.75	0	3.12373	-1.40486	-10.9319	0.851264	0.999866	0.0647876	04975///Fat digestion and absorption	GO:0005794///Golgi apparatus+++GO:0031526///brush border membrane+++GO:0005783///endoplasmic reticulum+++GO:0005791///rough endoplasmic reticulum+++GO:0031528///microvillus membrane+++GO:0016323///basolateral plasma membrane+++GO:0043235///receptor complex+++GO:0031982///vesicle	GO:0005319///lipid transporter activity+++GO:0005515///protein binding+++GO:0034185///apolipoprotein binding+++GO:0005548///phospholipid transporter activity+++GO:0046982///protein heterodimerization activity+++GO:0008289///lipid binding	GO:0015914///phospholipid transport+++GO:0006497///protein lipidation+++GO:0008202///steroid metabolic process+++GO:0042953///lipoprotein transport+++GO:0042157///lipoprotein metabolic process+++GO:0042632///cholesterol homeostasis+++GO:0006641///triglyceride metabolic process+++GO:0006869///lipid transport+++GO:0051592///response to calcium ion+++GO:0008203///cholesterol metabolic process+++GO:0…	PF01347///Lipoprotein amino terminal region	IPR039988///Microsomal triglyceride transfer protein large subunit+++IPR011030///Lipovitellin-phosvitin complex, superhelical domain+++IPR001747///Lipid transport protein, N-terminal+++IPR015816///Vitellinogen, beta-sheet N-terminal+++IPR015819///Lipid transport protein, beta-sheet shell
13871	Ercc2	excision repair cross-complementing rodent repair deficiency, complementation group 2	19.6067	6.38	9.15667	3.78667	-1.07393	-1.77119	-1.2916	0.970295	0.999866	0.99993	03420///Nucleotide excision repair+++03022///Basal transcription factors	GO:0000439///transcription factor TFIIH core complex+++GO:0005829///cytosol+++GO:0005737///cytoplasm+++GO:0005675///transcription factor TFIIH holo complex+++GO:0005856///cytoskeleton+++GO:0005634///nucleus+++GO:0070516///CAK-ERCC2 complex+++GO:0005654///nucleoplasm+++GO:0005669///transcription factor TFIID complex+++GO:0005819///spindle+++GO:0071817///MMXD complex	GO:0003676///nucleic acid binding+++GO:0043139///5'-3' DNA helicase activity+++GO:0003677///DNA binding+++GO:0004672///protein kinase activity+++GO:0051539///4 iron, 4 sulfur cluster binding+++GO:0051536///iron-sulfur cluster binding+++GO:0005524///ATP binding+++GO:0047485///protein N-terminus binding+++GO:0000166///nucleotide binding+++GO:0043141///ATP-dependent 5'-3' DNA helicase activity+++GO:…	GO:0006468///protein phosphorylation+++GO:0006283///transcription-coupled nucleotide-excision repair+++GO:0048820///hair follicle maturation+++GO:0032289///central nervous system myelin formation+++GO:0045951///positive regulation of mitotic recombination+++GO:0043388///positive regulation of DNA binding+++GO:0035264///multicellular organism growth+++GO:0060218///hematopoietic stem cell different…	PF13307///Helicase C-terminal domain+++PF06733///DEAD_2+++PF06777///Helical and beta-bridge domain	IPR006555///ATP-dependent helicase, C-terminal+++IPR010614///DEAD2+++IPR010643///Helical and beta-bridge domain+++IPR006554///Helicase-like, DEXD box c2 type+++IPR014013///Helicase superfamily 1/2, ATP-binding domain, DinG/Rad3-type+++IPR002464///DNA/RNA helicase, ATP-dependent, DEAH-box type, conserved site+++IPR027417///P-loop containing nucleoside triphosphate hydrolase+++IPR013020///ATP-depen…
73720	Cst6	cystatin E/M	3.72667	1.68333	1.53667	0	-1.16668	-1.21596	-9.38036	0.948263	0.999866	0.170659		GO:0001533///cornified envelope	GO:0030414///peptidase inhibitor activity+++GO:0004869///cysteine-type endopeptidase inhibitor activity	GO:0010466///negative regulation of peptidase activity+++GO:0008544///epidermis development+++GO:0010951///negative regulation of endopeptidase activity	PF00031///Cystatin domain	IPR000010///Cystatin domain+++IPR027214///Cystatin
66358	Adprm	ADP-ribose/CDP-alcohol diphosphatase, manganese dependent	0.186667	10.8833	7.38	9.77667	5.42256	5.87318	0.214446	0.116085	0.164137	0.99993	00230///Purine metabolism+++00564///Glycerophospholipid metabolism	GO:0005575///cellular_component	GO:0016787///hydrolase activity+++GO:0047734///CDP-glycerol diphosphatase activity+++GO:0003674///molecular_function+++GO:0046872///metal ion binding+++GO:0047631///ADP-ribose diphosphatase activity	GO:0008150///biological_process	PF00149///Calcineurin-like phosphoesterase	IPR004843///Calcineurin-like phosphoesterase domain, ApaH type+++IPR029052///Metallo-dependent phosphatase-like
245880	Wasf3	WAS protein family, member 3	7.25333	8.08333	15.55	11.28	1.29093	0.086442	-0.464861	0.829126	0.999866	0.99993	04666///Fc gamma R-mediated phagocytosis+++04520///Adherens junction	GO:0005737///cytoplasm+++GO:0005856///cytoskeleton+++GO:0030027///lamellipodium+++GO:0098978///glutamatergic synapse+++GO:0098794///postsynapse	GO:0003674///molecular_function+++GO:0003779///actin binding	GO:0014003///oligodendrocyte development+++GO:0008360///regulation of cell shape+++GO:0030036///actin cytoskeleton organization+++GO:0098885///modification of postsynaptic actin cytoskeleton+++GO:0030032///lamellipodium assembly+++GO:0007010///cytoskeleton organization+++GO:0031643///positive regulation of myelination	PF02205///WH2 motif	IPR003124///WH2 domain+++IPR028288///SCAR/WAVE family
104771	Jkamp	JNK1/MAPK8-associated membrane protein	42.19	119.17	93.2867	107.227	1.2044	1.23008	0.0856075	0.930499	0.999866	0.99993		GO:0016020///membrane+++GO:0005575///cellular_component+++GO:0005789///endoplasmic reticulum membrane+++GO:0016021///integral component of membrane+++GO:0005783///endoplasmic reticulum	GO:0031625///ubiquitin protein ligase binding	GO:0006986///response to unfolded protein+++GO:0030433///ubiquitin-dependent ERAD pathway	PF05571///JNK1/MAPK8-associated membrane protein	IPR008485///JNK1/MAPK8-associated membrane protein
224705	Vps52	VPS52 GARP complex subunit	41.7333	15.8	50.14	59.3633	0.423985	-1.39541	0.220032	0.93566	0.999866	0.99993		GO:0000938///GARP complex+++GO:0016020///membrane+++GO:0010008///endosome membrane+++GO:1990745///EARP complex+++GO:0005794///Golgi apparatus+++GO:0048471///perinuclear region of cytoplasm+++GO:0005768///endosome+++GO:0005829///cytosol+++GO:0055037///recycling endosome	GO:0017137///Rab GTPase binding+++GO:0019905///syntaxin binding	GO:0006896///Golgi to vacuole transport+++GO:0048611///embryonic ectodermal digestive tract development+++GO:0015031///protein transport+++GO:0007041///lysosomal transport+++GO:0032456///endocytic recycling+++GO:0042147///retrograde transport, endosome to Golgi+++GO:0010668///ectodermal cell differentiation	PF04129///Vps52 / Sac2 family	IPR007258///Vps52
240913	Adamts4	a disintegrin-like and metallopeptidase (reprolysin type) with thrombospondin type 1 motif, 4	0	0	0.11	0	5.14159		-5.44183	0.59165		0.778947		GO:0062023///collagen-containing extracellular matrix+++GO:0005576///extracellular region+++GO:0016607///nuclear speck+++GO:0005615///extracellular space	GO:0008233///peptidase activity+++GO:0004222///metalloendopeptidase activity+++GO:0005515///protein binding+++GO:0002020///protease binding+++GO:0016787///hydrolase activity+++GO:0008237///metallopeptidase activity+++GO:0046872///metal ion binding	GO:0042742///defense response to bacterium+++GO:0006508///proteolysis	PF05986///ADAM-TS Spacer 1+++PF00090///Thrombospondin type 1 domain+++PF01421///Reprolysin (M12B) family zinc metalloprotease +++PF01562///Reprolysin family propeptide	IPR036383///Thrombospondin type-1 (TSP1) repeat superfamily+++IPR006586///ADAM, cysteine-rich+++IPR002870///Peptidase M12B, propeptide+++IPR024079///Metallopeptidase, catalytic domain superfamily+++IPR001590///Peptidase M12B, ADAM/reprolysin+++IPR010294///ADAM-TS Spacer 1+++IPR013273///ADAMTS/ADAMTS-like+++IPR000884///Thrombospondin type-1 (TSP1) repeat
235184	Msantd2	Myb/SANT-like DNA-binding domain containing 2	18.4633	20.42	9.33333	8.43667	-0.544199	0.101614	-0.0582905	0.832472	0.999866	0.99993		GO:0005575///cellular_component	GO:0003674///molecular_function	GO:0008150///biological_process	PF13837///Myb/SANT-like DNA-binding domain
68099	Fam92a	family with sequence similarity 92, member A	20.05	33.8367	41.14	47.9367	1.18511	0.844277	0.262294	0.597235	0.999866	0.99993		GO:0005814///centriole+++GO:0042995///cell projection+++GO:0005856///cytoskeleton+++GO:0005737///cytoplasm+++GO:0005634///nucleus+++GO:0097546///ciliary base+++GO:0036064///ciliary basal body	GO:0005515///protein binding	GO:0060271///cilium assembly+++GO:0030030///cell projection organization	PF06730///FAM92 protein	IPR027267///AH/BAR domain superfamily+++IPR035590///FAM92, BAR domain+++IPR009602///FAM92 protein
12745	Clgn	calmegin	4.02667	2.77	1.77333	6	-1.23213	-0.827658	1.80249	0.970295	0.999866	0.99993		GO:0016021///integral component of membrane+++GO:0005783///endoplasmic reticulum+++GO:0016020///membrane+++GO:0005789///endoplasmic reticulum membrane+++GO:0005635///nuclear envelope	GO:0044183///protein binding involved in protein folding+++GO:0005515///protein binding+++GO:0005509///calcium ion binding+++GO:0051082///unfolded protein binding	GO:0007338///single fertilization+++GO:0065003///protein-containing complex assembly+++GO:0030154///cell differentiation+++GO:0007275///multicellular organism development+++GO:0007283///spermatogenesis+++GO:0007339///binding of sperm to zona pellucida+++GO:0006457///protein folding+++GO:0051321///meiotic cell cycle	PF00262///Calreticulin family	IPR013320///Concanavalin A-like lectin/glucanase domain superfamily+++IPR001580///Calreticulin/calnexin+++IPR009033///Calreticulin/calnexin, P domain superfamily+++IPR018124///Calreticulin/calnexin, conserved site
76282	Gpt	glutamic pyruvic transaminase, soluble	28.78	0.776667	3.44	14.2867	-2.99659	-5.2938	2.11937	0.708807	0.0892073	0.99993	01230///Biosynthesis of amino acids+++01200///Carbon metabolism+++00220///Arginine biosynthesis+++01210///2-Oxocarboxylic acid metabolism+++00250///Alanine, aspartate and glutamate metabolism+++01120///Microbial metabolism in diverse environments+++01100///Metabolic pathways+++00710///Carbon fixation in photosynthetic organisms	GO:0005615///extracellular space+++GO:0005737///cytoplasm	GO:0003824///catalytic activity+++GO:0030170///pyridoxal phosphate binding+++GO:0004021///L-alanine:2-oxoglutarate aminotransferase activity+++GO:0008483///transaminase activity+++GO:0016740///transferase activity	GO:0042853///L-alanine catabolic process+++GO:0009058///biosynthetic process	PF00155///Aminotransferase class I and II	IPR004839///Aminotransferase, class I/classII+++IPR015424///Pyridoxal phosphate-dependent transferase+++IPR015422///Pyridoxal phosphate-dependent transferase domain 1+++IPR015421///Pyridoxal phosphate-dependent transferase, major domain
78903	Wrnip1	Werner helicase interacting protein 1	12.9667	50.03	11.1633	3.82667	-0.169767	1.81211	-1.54702	0.984042	0.662628	0.99993		GO:0000784///nuclear chromosome, telomeric region+++GO:0030894///replisome+++GO:0005634///nucleus+++GO:0048471///perinuclear region of cytoplasm+++GO:0005737///cytoplasm	GO:0016887///ATPase activity+++GO:0003677///DNA binding+++GO:0008047///enzyme activator activity+++GO:0046872///metal ion binding+++GO:0005515///protein binding+++GO:0000166///nucleotide binding+++GO:0005524///ATP binding+++GO:0042802///identical protein binding+++GO:0043142///single-stranded DNA-dependent ATPase activity+++GO:0016787///hydrolase activity	GO:0006261///DNA-dependent DNA replication+++GO:0000733///DNA strand renaturation+++GO:0002376///immune system process+++GO:0030174///regulation of DNA-dependent DNA replication initiation+++GO:0045087///innate immune response+++GO:0006281///DNA repair+++GO:0006310///DNA recombination+++GO:0006974///cellular response to DNA damage stimulus+++GO:0033567///DNA replication, Okazaki fragment processi…	PF00004///ATPase family associated with various cellular activities (AAA)+++PF16193///AAA C-terminal domain+++PF12002///MgsA AAA+ ATPase C terminal	IPR027417///P-loop containing nucleoside triphosphate hydrolase+++IPR032423///AAA C-terminal domain+++IPR003593///AAA+ ATPase domain+++IPR008921///DNA polymerase III, clamp loader complex, gamma/delta/delta subunit, C-terminal+++IPR006642///Zinc finger, Rad18-type putative+++IPR003959///ATPase, AAA-type, core+++IPR021886///MgsA AAA+ ATPase C-terminal
68552	Smim14	small integral membrane protein 14	82.2133	80.9567	80.4067	91.8967	0.411589	0.115021	0.0748434	0.872211	0.999866	0.99993		GO:0005789///endoplasmic reticulum membrane+++GO:0016020///membrane+++GO:0016021///integral component of membrane+++GO:0005783///endoplasmic reticulum	GO:0003674///molecular_function	GO:0001835///blastocyst hatching	PF11027///Protein of unknown function (DUF2615)	IPR020309///Uncharacterised protein family, CD034/YQF4
72129	Pex13	peroxisomal biogenesis factor 13	7.37667	7.81	18.1933	10.06	1.32414	-0.0741699	-0.857088	0.730747	0.999866	0.99993	04146///Peroxisome	GO:0016020///membrane+++GO:0005777///peroxisome+++GO:0043231///intracellular membrane-bounded organelle+++GO:0005778///peroxisomal membrane+++GO:0016021///integral component of membrane+++GO:0005779///integral component of peroxisomal membrane+++GO:1990429///peroxisomal importomer complex	GO:0000268///peroxisome targeting sequence binding	GO:0007626///locomotory behavior+++GO:0021795///cerebral cortex cell migration+++GO:0001764///neuron migration+++GO:0001967///suckling behavior+++GO:0060152///microtubule-based peroxisome localization+++GO:0015031///protein transport+++GO:0016560///protein import into peroxisome matrix, docking+++GO:0001561///fatty acid alpha-oxidation	PF04088///Peroxin 13, N-terminal region+++PF14604///Variant SH3 domain	IPR035463///Peroxin 13+++IPR036028///SH3-like domain superfamily+++IPR007223///Peroxin 13, N-terminal+++IPR001452///SH3 domain
69623	Zfp33b	zinc finger protein 33B	3.44667	4.73333	3.61667	6.69333	0.244437	0.464463	0.876751	0.986831	0.999866	0.99993		GO:0005634///nucleus	GO:0003677///DNA binding+++GO:0003700///DNA-binding transcription factor activity+++GO:0000981///DNA-binding transcription factor activity, RNA polymerase II-specific+++GO:0046872///metal ion binding+++GO:0008270///zinc ion binding	GO:0006351///transcription, DNA-templated+++GO:0070895///negative regulation of transposon integration+++GO:0006355///regulation of transcription, DNA-templated+++GO:0045892///negative regulation of transcription, DNA-templated	PF01352///KRAB box+++PF00096///Zinc finger, C2H2 type	IPR036051///KRAB domain superfamily+++IPR013087///Zinc finger C2H2-type+++IPR001909///Krueppel-associated box+++IPR036236///Zinc finger C2H2 superfamily
67602	Necap1	NECAP endocytosis associated 1	85.64	91.8	153.29	102.387	0.903771	0.0686479	-0.573355	0.416266	0.999866	0.829162		GO:0005905///clathrin-coated pit+++GO:0030665///clathrin-coated vesicle membrane+++GO:0016020///membrane+++GO:0005886///plasma membrane+++GO:0031410///cytoplasmic vesicle+++GO:0030125///clathrin vesicle coat	GO:0005515///protein binding	GO:0015031///protein transport+++GO:0006897///endocytosis	PF07933///Protein of unknown function (DUF1681)	IPR011993///PH-like domain superfamily+++IPR012466///NECAP, PHear domain
56643	Slc15a1	solute carrier family 15 (oligopeptide transporter), member 1	0.00666667	0.00666667	0	0	-1.33355	-0.057177		0.970295	0.999866		04974///Protein digestion and absorption	GO:0016021///integral component of membrane+++GO:0005887///integral component of plasma membrane+++GO:0016020///membrane+++GO:0005903///brush border	GO:0016248///channel inhibitor activity+++GO:0015333///peptide:proton symporter activity+++GO:0035673///oligopeptide transmembrane transporter activity+++GO:0022857///transmembrane transporter activity+++GO:0005215///transporter activity+++GO:0015293///symporter activity+++GO:1904680///peptide transmembrane transporter activity+++GO:0071916///dipeptide transmembrane transporter activity+++GO:0005…	GO:0015031///protein transport+++GO:0015833///peptide transport+++GO:1902600///proton transmembrane transport+++GO:0051956///negative regulation of amino acid transport+++GO:0006857///oligopeptide transport+++GO:0035672///oligopeptide transmembrane transport+++GO:0035442///dipeptide transmembrane transport+++GO:0055085///transmembrane transport	PF00854///POT family	IPR004768///Oligopeptide transporter+++IPR018456///PTR2 family proton/oligopeptide symporter, conserved site+++IPR036259///MFS transporter superfamily+++IPR000109///Proton-dependent oligopeptide transporter family+++IPR020846///Major facilitator superfamily domain
17219	Mcm6	minichromosome maintenance complex component 6	3.37	0.00666667	5.80667	0	0.407782	-9.30243	-24.8041	0.985306	0.0394519	7.9115e-08	03030///DNA replication+++04111///Cell cycle - yeast+++04113///Meiosis - yeast+++04110///Cell cycle	GO:0005634///nucleus+++GO:0005654///nucleoplasm+++GO:0042555///MCM complex	GO:0005515///protein binding+++GO:0000166///nucleotide binding+++GO:0042802///identical protein binding+++GO:0003677///DNA binding+++GO:0003697///single-stranded DNA binding+++GO:0005524///ATP binding+++GO:0004386///helicase activity+++GO:0003678///DNA helicase activity+++GO:0016787///hydrolase activity+++GO:0004003///ATP-dependent DNA helicase activity	GO:0006260///DNA replication+++GO:0007049///cell cycle+++GO:0006270///DNA replication initiation+++GO:0032508///DNA duplex unwinding+++GO:0006268///DNA unwinding involved in DNA replication	PF00493///MCM P-loop domain+++PF14551///MCM N-terminal domain+++PF17207///MCM OB domain	IPR008049///DNA replication licensing factor Mcm6+++IPR031327///Mini-chromosome maintenance protein+++IPR018525///Mini-chromosome maintenance, conserved site+++IPR001208///MCM domain+++IPR027925///MCM N-terminal domain+++IPR027417///P-loop containing nucleoside triphosphate hydrolase+++IPR012340///Nucleic acid-binding, OB-fold+++IPR033762///MCM OB domain
20604	Sst	somatostatin	462.743	932.367	408.047	1102.49	-0.331256	0.92818	1.43034	0.981239	0.999866	0.99993	04971///Gastric acid secretion	GO:0005615///extracellular space+++GO:0005576///extracellular region+++GO:0043025///neuronal cell body	GO:0005179///hormone activity	GO:0010243///response to organonitrogen compound+++GO:0030334///regulation of cell migration+++GO:0042493///response to drug+++GO:0010447///response to acidic pH+++GO:0009408///response to heat+++GO:0048545///response to steroid hormone+++GO:0010469///regulation of signaling receptor activity+++GO:0006972///hyperosmotic response+++GO:0043200///response to amino acid	PF03002///Somatostatin/Cortistatin family	IPR018142///Somatostatin/Cortistatin, C-terminal+++IPR004250///Somatostatin
243912	Hspb6	heat shock protein, alpha-crystallin-related, B6	0.04	0.263333	0	2.81667	-2.39922	2.81128	21.943	0.93566	0.689995	4.46901e-07		GO:0005634///nucleus+++GO:0005576///extracellular region+++GO:0005737///cytoplasm	GO:0005212///structural constituent of eye lens+++GO:0051082///unfolded protein binding+++GO:0042803///protein homodimerization activity+++GO:0051087///chaperone binding	GO:0045766///positive regulation of angiogenesis+++GO:0010667///negative regulation of cardiac muscle cell apoptotic process+++GO:0006937///regulation of muscle contraction+++GO:0061077///chaperone-mediated protein folding	PF00011///Hsp20/alpha crystallin family+++PF00525///Alpha crystallin A chain, N terminal	IPR003090///Alpha-crystallin, N-terminal+++IPR002068///Alpha crystallin/Hsp20 domain+++IPR031107///Small heat shock protein HSP20+++IPR001436///Alpha crystallin/Heat shock protein+++IPR008978///HSP20-like chaperone
78757	Rictor	RPTOR independent companion of MTOR, complex 2	24.35	40.03	17.4333	25.8467	-0.222983	0.729684	0.40629	0.970295	0.983007	0.99993	04150///mTOR signaling pathway	GO:0031932///TORC2 complex	GO:0019901///protein kinase binding+++GO:0008047///enzyme activator activity+++GO:0005515///protein binding+++GO:0043022///ribosome binding	GO:0043087///regulation of GTPase activity+++GO:0010468///regulation of gene expression+++GO:0030950///establishment or maintenance of actin cytoskeleton polarity+++GO:0042325///regulation of phosphorylation+++GO:0043085///positive regulation of catalytic activity+++GO:0001938///positive regulation of endothelial cell proliferation+++GO:0050727///regulation of inflammatory response+++GO:0001932//…	PF14668///Rapamycin-insensitive companion of mTOR, domain 5+++PF14666///Rapamycin-insensitive companion of mTOR, middle domain+++PF14663///Rapamycin-insensitive companion of mTOR RasGEF_N domain+++PF14665///Rapamycin-insensitive companion of mTOR, phosphorylation-site+++PF14664///Rapamycin-insensitive companion of mTOR, N-term	IPR029451///Rapamycin-insensitive companion of mTOR, middle domain+++IPR028268///Pianissimo family+++IPR016024///Armadillo-type fold+++IPR028267///Rapamycin-insensitive companion of mTOR, N-terminal domain+++IPR029453///Rapamycin-insensitive companion of mTOR, domain 4+++IPR029452///Rapamycin-insensitive companion of mTOR, domain 5+++IPR029259///Rapamycin-insensitive companion of mTOR, phosphoryl…
380850	Gm5141	predicted gene 5141	0.00666667	2.28667	2.74333	3.87333	9.63753	9.2589	0.571121	0.0261635	1.07e-07	0.99993		GO:0005575///cellular_component+++GO:0005634///nucleus	GO:0046872///metal ion binding+++GO:0003676///nucleic acid binding+++GO:0000976///transcription regulatory region sequence-specific DNA binding	GO:0006355///regulation of transcription, DNA-templated	PF01352///KRAB box+++PF00096///Zinc finger, C2H2 type	IPR013087///Zinc finger C2H2-type+++IPR001909///Krueppel-associated box+++IPR036051///KRAB domain superfamily+++IPR017125///PR-domain zinc finger protein PRDM5-like+++IPR036236///Zinc finger C2H2 superfamily
67945	Rpl41	ribosomal protein L41	583.707	432.89	311.97	252.537	-1.01251	-0.490705	-0.262083	0.329022	0.999866	0.99993	03010///Ribosome	GO:0005840///ribosome+++GO:0022625///cytosolic large ribosomal subunit+++GO:0042788///polysomal ribosome	GO:0003674///molecular_function+++GO:0003735///structural constituent of ribosome+++GO:0048027///mRNA 5'-UTR binding+++GO:0003730///mRNA 3'-UTR binding	GO:0006412///translation+++GO:0002181///cytoplasmic translation	PF05162///Ribosomal protein L41	IPR007836///Ribosomal protein L41
15437	Hoxd8	homeobox D8	0	0.01	0	0		0.904596			0.999866			GO:0005634///nucleus+++GO:0005575///cellular_component	GO:0000977///RNA polymerase II regulatory region sequence-specific DNA binding+++GO:0001228///DNA-binding transcription activator activity, RNA polymerase II-specific+++GO:0003677///DNA binding+++GO:0043565///sequence-specific DNA binding+++GO:0003700///DNA-binding transcription factor activity	GO:0007275///multicellular organism development+++GO:0048705///skeletal system morphogenesis+++GO:0006355///regulation of transcription, DNA-templated+++GO:0009952///anterior/posterior pattern specification+++GO:0045944///positive regulation of transcription by RNA polymerase II+++GO:0000122///negative regulation of transcription by RNA polymerase II	PF00046///Homeodomain	IPR020479///Homeobox domain, metazoa+++IPR017970///Homeobox, conserved site+++IPR001356///Homeobox domain+++IPR009057///Homeobox-like domain superfamily+++IPR001827///Homeobox protein, antennapedia type, conserved site
20598	Smpd2	sphingomyelin phosphodiesterase 2, neutral	0	7.71667	2.90667	9.23	22.1812	23.4193	1.54393	3.02366e-07	4.85887e-08	0.99993	00600///Sphingolipid metabolism+++04071///Sphingolipid signaling pathway+++01100///Metabolic pathways	GO:0005901///caveola+++GO:0016021///integral component of membrane+++GO:0016020///membrane	GO:0016787///hydrolase activity+++GO:0046872///metal ion binding+++GO:0004767///sphingomyelin phosphodiesterase activity	GO:0035556///intracellular signal transduction+++GO:0043065///positive regulation of apoptotic process+++GO:0006665///sphingolipid metabolic process+++GO:0046513///ceramide biosynthetic process+++GO:0006629///lipid metabolic process+++GO:0009612///response to mechanical stimulus	PF03372///Endonuclease/Exonuclease/phosphatase family	IPR038772///Sphingomyelin phosphodiesterase 2-like+++IPR005135///Endonuclease/exonuclease/phosphatase+++IPR036691///Endonuclease/exonuclease/phosphatase superfamily
99899	Ifi44	interferon-induced protein 44	0	0	1.35333	0.00666667	21.7565		-7.7726	4.96283e-07		0.377075		GO:0005737///cytoplasm	GO:0003674///molecular_function	GO:0006955///immune response+++GO:0009617///response to bacterium	PF07534///TLD	IPR024644///Interferon-induced protein 44 family+++IPR027417///P-loop containing nucleoside triphosphate hydrolase+++IPR006571///TLDc domain
12571	Cdk6	cyclin-dependent kinase 6	4.25	2.07667	0.703333	0.636667	-2.55466	-1.1507	-0.082714	0.456452	0.88271	0.99993	04115///p53 signaling pathway+++04110///Cell cycle+++04218///Cellular senescence+++04151///PI3K-Akt signaling pathway	GO:0005856///cytoskeleton+++GO:0000307///cyclin-dependent protein kinase holoenzyme complex+++GO:0005634///nucleus+++GO:0042995///cell projection+++GO:0005813///centrosome+++GO:0005654///nucleoplasm+++GO:0005829///cytosol+++GO:0005815///microtubule organizing center+++GO:0001726///ruffle+++GO:0005737///cytoplasm+++GO:0097132///cyclin D2-CDK6 complex	GO:0000166///nucleotide binding+++GO:0005524///ATP binding+++GO:0005515///protein binding+++GO:0004674///protein serine/threonine kinase activity+++GO:0098770///FBXO family protein binding+++GO:0004672///protein kinase activity+++GO:0016301///kinase activity+++GO:0004693///cyclin-dependent protein serine/threonine kinase activity+++GO:0030332///cyclin binding+++GO:0016740///transferase activity	GO:0045786///negative regulation of cell cycle+++GO:0043697///cell dedifferentiation+++GO:0003323///type B pancreatic cell development+++GO:0030097///hemopoiesis+++GO:2000773///negative regulation of cellular senescence+++GO:0042063///gliogenesis+++GO:0030154///cell differentiation+++GO:0048146///positive regulation of fibroblast proliferation+++GO:0042127///regulation of cell proliferation+++GO:…	PF00069///Protein kinase domain	IPR000719///Protein kinase domain+++IPR017441///Protein kinase, ATP binding site+++IPR028788///Cyclin-dependent kinase 6+++IPR011009///Protein kinase-like domain superfamily+++IPR008271///Serine/threonine-protein kinase, active site
225266	Klhl14	kelch-like 14	0	0.0133333	0.753333	0.0233333	8.07375	1.88879	-5.10542	0.214922	0.999866	0.810139		GO:0016235///aggresome+++GO:0015629///actin cytoskeleton+++GO:0016020///membrane+++GO:0043005///neuron projection+++GO:0005829///cytosol+++GO:0005783///endoplasmic reticulum+++GO:0005789///endoplasmic reticulum membrane+++GO:0005737///cytoplasm+++GO:0043025///neuronal cell body	GO:0005515///protein binding	GO:0016567///protein ubiquitination	PF07707///BTB And C-terminal Kelch+++PF01344///Kelch motif+++PF00651///BTB/POZ domain	IPR030584///Kelch-like protein 14+++IPR015915///Kelch-type beta propeller+++IPR011333///SKP1/BTB/POZ domain superfamily+++IPR000210///BTB/POZ domain+++IPR017096///BTB-kelch protein+++IPR011705///BTB/Kelch-associated+++IPR006652///Kelch repeat type 1
12514	Cd68	CD68 antigen	19.56	0	9.99667	0.413333	-1.01653	-11.1461	-4.58351	0.957618	0.0352429	0.0953107	04142///Lysosome	GO:0005765///lysosomal membrane+++GO:0005886///plasma membrane+++GO:0005764///lysosome+++GO:0016021///integral component of membrane+++GO:0016020///membrane+++GO:0005768///endosome+++GO:0010008///endosome membrane		GO:0071310///cellular response to organic substance	PF01299///Lysosome-associated membrane glycoprotein (Lamp)	IPR018134///Lysosome-associated membrane glycoprotein, conserved site+++IPR002000///Lysosome-associated membrane glycoprotein
71868	Thegl	theg spermatid protein like	0	0	1.36	0	21.0247		-22.0435	1.19617e-06		4.01715e-07		GO:0005575///cellular_component	GO:0003674///molecular_function	GO:0008150///biological_process	PF14912///Testicular haploid expressed repeat	IPR006623///Testicular haploid expressed repeat
628308	Zfp970	zinc finger protein 970	14.85	20.6	11.5433	12.0633	-0.253322	0.418827	0.0622938	0.964182	0.999866	0.99993		GO:0005575///cellular_component	GO:0003676///nucleic acid binding+++GO:0046872///metal ion binding	GO:0006355///regulation of transcription, DNA-templated	PF01352///KRAB box+++PF00096///Zinc finger, C2H2 type	IPR001909///Krueppel-associated box+++IPR013087///Zinc finger C2H2-type+++IPR036236///Zinc finger C2H2 superfamily+++IPR036051///KRAB domain superfamily
71745	Cul2	cullin 2	56.43	16.8833	34.6333	32.87	-0.566431	-1.86051	-0.21309	0.924645	0.999866	0.99993	04066///HIF-1 signaling pathway+++04120///Ubiquitin mediated proteolysis	GO:0031462///Cul2-RING ubiquitin ligase complex+++GO:0030891///VCB complex+++GO:0005730///nucleolus+++GO:0031461///cullin-RING ubiquitin ligase complex+++GO:0005654///nucleoplasm	GO:0005515///protein binding+++GO:0044877///protein-containing complex binding+++GO:0061630///ubiquitin protein ligase activity+++GO:0031625///ubiquitin protein ligase binding	GO:0016567///protein ubiquitination+++GO:0030163///protein catabolic process+++GO:0006511///ubiquitin-dependent protein catabolic process	PF00888///Cullin family+++PF10557///Cullin protein neddylation domain	IPR016157///Cullin, conserved site+++IPR036388///Winged helix-like DNA-binding domain superfamily+++IPR036390///Winged helix DNA-binding domain superfamily+++IPR001373///Cullin, N-terminal+++IPR036317///Cullin homology domain superfamily+++IPR019559///Cullin protein, neddylation domain+++IPR016158///Cullin homology domain+++IPR016159///Cullin repeat-like-containing domain superfamily
107373	Fam111a	family with sequence similarity 111, member A	0	0	0.00333333	0	0.589999		-0.866716	0.981239		0.99993		GO:0001650///fibrillar center+++GO:0005737///cytoplasm+++GO:0005634///nucleus+++GO:0000785///chromatin	GO:0003674///molecular_function	GO:0045071///negative regulation of viral genome replication+++GO:0006260///DNA replication	PF13365///Trypsin-like peptidase domain	IPR009003///Peptidase S1, PA clan
99982	Kdm1a	lysine (K)-specific demethylase 1A	9.14	3.56333	7.10333	11.68	-0.340505	-1.522	0.764548	0.981239	0.999866	0.99993	04714///Thermogenesis	GO:1990391///DNA repair complex+++GO:0000790///nuclear chromatin+++GO:0000784///nuclear chromosome, telomeric region+++GO:0005634///nucleus+++GO:0005667///transcription factor complex+++GO:0032991///protein-containing complex+++GO:0005654///nucleoplasm	GO:0003677///DNA binding+++GO:0043426///MRF binding+++GO:0032451///demethylase activity+++GO:0002039///p53 binding+++GO:0001085///RNA polymerase II transcription factor binding+++GO:0044212///transcription regulatory region DNA binding+++GO:0005515///protein binding+++GO:0003682///chromatin binding+++GO:0003700///DNA-binding transcription factor activity+++GO:0019899///enzyme binding+++GO:0000978…	GO:0010976///positive regulation of neuron projection development+++GO:0021983///pituitary gland development+++GO:0006357///regulation of transcription by RNA polymerase II+++GO:0060992///response to fungicide+++GO:0010725///regulation of primitive erythrocyte differentiation+++GO:0045944///positive regulation of transcription by RNA polymerase II+++GO:0021987///cerebral cortex development+++GO:0…	PF01593///Flavin containing amine oxidoreductase+++PF04433///SWIRM domain	IPR017366///Histone lysine-specific demethylase+++IPR007526///SWIRM domain+++IPR036388///Winged helix-like DNA-binding domain superfamily+++IPR036188///FAD/NAD(P)-binding domain superfamily+++IPR009057///Homeobox-like domain superfamily+++IPR002937///Amine oxidase
14050	Eya3	EYA transcriptional coactivator and phosphatase 3	6.05333	0.716667	8.05333	0.06	1.2597	-2.99734	-8.15285	0.970295	0.914581	0.209401		GO:0005654///nucleoplasm+++GO:0005667///transcription factor complex+++GO:0005634///nucleus+++GO:0005737///cytoplasm+++GO:0005813///centrosome	GO:0008138///protein tyrosine/serine/threonine phosphatase activity+++GO:0003682///chromatin binding+++GO:0004721///phosphoprotein phosphatase activity+++GO:0046872///metal ion binding+++GO:0005515///protein binding+++GO:0016787///hydrolase activity+++GO:0004725///protein tyrosine phosphatase activity	GO:0006281///DNA repair+++GO:0016576///histone dephosphorylation+++GO:0048856///anatomical structure development+++GO:0006470///protein dephosphorylation+++GO:0006974///cellular response to DNA damage stimulus+++GO:0006302///double-strand break repair+++GO:0006325///chromatin organization+++GO:0007275///multicellular organism development+++GO:0045739///positive regulation of DNA repair+++GO:20012…		IPR006545///EYA domain+++IPR028479///Eyes absent homologue 3+++IPR028472///Eyes absent family+++IPR038102///EYA domain superfamily
234396	Ankle1	ankyrin repeat and LEM domain containing 1	0.02	0.01	0.00666667	0	-1.27068	-0.939263	-0.866716	0.971568	0.999866	0.99993		GO:0005737///cytoplasm+++GO:0005634///nucleus	GO:0004518///nuclease activity+++GO:0016787///hydrolase activity+++GO:0004519///endonuclease activity	GO:0045950///negative regulation of mitotic recombination+++GO:0090305///nucleic acid phosphodiester bond hydrolysis+++GO:2001020///regulation of response to DNA damage stimulus+++GO:0008340///determination of adult lifespan+++GO:0045577///regulation of B cell differentiation+++GO:0006974///cellular response to DNA damage stimulus+++GO:0006611///protein export from nucleus+++GO:0033081///regulati…	PF12796///Ankyrin repeats (3 copies)+++PF03020///LEM domain	IPR020683///Ankyrin repeat-containing domain+++IPR002110///Ankyrin repeat+++IPR000305///GIY-YIG endonuclease+++IPR011015///LEM/LEM-like domain superfamily+++IPR003887///LEM domain+++IPR034998///Ankyrin repeat and LEM domain-containing protein 1+++IPR036770///Ankyrin repeat-containing domain superfamily
70625	Med26	mediator complex subunit 26	13.35	8.44	19.84	16.5733	0.672841	-0.75941	-0.178735	0.970295	0.999866	0.99993		GO:0016592///mediator complex+++GO:0005634///nucleus+++GO:0070847///core mediator complex+++GO:0005654///nucleoplasm	GO:0003712///transcription coregulator activity	GO:0010628///positive regulation of gene expression+++GO:0006357///regulation of transcription by RNA polymerase II	PF08711///TFIIS helical bundle-like domain+++PF15693///Mediator complex subunit 26 C-terminal+++PF15694///Mediator complex subunit 26 middle domain	IPR003617///Transcription elongation factor, TFIIS/CRSP70, N-terminal, sub-type+++IPR035441///TFIIS/LEDGF domain superfamily+++IPR031416///Mediator complex subunit 26, C-terminal domain+++IPR017923///Transcription factor IIS, N-terminal+++IPR031417///Mediator complex subunit 26, middle domain
193838	Eme2	essential meiotic structure-specific endonuclease subunit 2	72.6533	19.75	43.5067	58.2467	-0.677792	-1.92584	0.437558	0.740076	0.968643	0.99993	03460///Fanconi anemia pathway	GO:0005634///nucleus+++GO:0048476///Holliday junction resolvase complex+++GO:0000790///nuclear chromatin	GO:0004518///nuclease activity+++GO:0016787///hydrolase activity+++GO:0003677///DNA binding+++GO:0004519///endonuclease activity+++GO:0008821///crossover junction endodeoxyribonuclease activity	GO:0000712///resolution of meiotic recombination intermediates+++GO:0006302///double-strand break repair+++GO:0006281///DNA repair+++GO:0006310///DNA recombination+++GO:0031573///intra-S DNA damage checkpoint+++GO:0006974///cellular response to DNA damage stimulus+++GO:0090305///nucleic acid phosphodiester bond hydrolysis+++GO:0031297///replication fork processing	PF02732///ERCC4 domain	IPR033310///Mms4/EME1/EME2+++IPR006166///ERCC4 domain
100036521	Umad1	UMAP1-MVP12 associated (UMA) domain containing 1	24.52	24.7333	68.5967	47.3367	1.65035	0.128964	-0.520822	0.872694	0.999866	0.99993		GO:0005575///cellular_component	GO:0003674///molecular_function	GO:0008150///biological_process		IPR023340///UMA domain
53420	Syt5	synaptotagmin V	138.667	25.2467	150.93	100.967	0.24149	-2.46132	-0.570229	0.961779	0.0067405	0.899335		GO:0099066///integral component of neuronal dense core vesicle membrane+++GO:0005768///endosome+++GO:0031045///dense core granule+++GO:0016021///integral component of membrane+++GO:0070382///exocytic vesicle+++GO:0030672///synaptic vesicle membrane+++GO:0043005///neuron projection+++GO:0005886///plasma membrane+++GO:0043025///neuronal cell body+++GO:0030424///axon+++GO:0045202///synapse+++GO:0016…	GO:0030276///clathrin binding+++GO:0005546///phosphatidylinositol-4,5-bisphosphate binding+++GO:0000149///SNARE binding+++GO:0005509///calcium ion binding+++GO:0019905///syntaxin binding+++GO:0046982///protein heterodimerization activity+++GO:0046872///metal ion binding+++GO:0005544///calcium-dependent phospholipid binding+++GO:0001786///phosphatidylserine binding	GO:0017158///regulation of calcium ion-dependent exocytosis+++GO:0048488///synaptic vesicle endocytosis+++GO:0048791///calcium ion-regulated exocytosis of neurotransmitter+++GO:0016192///vesicle-mediated transport+++GO:0014059///regulation of dopamine secretion+++GO:0016079///synaptic vesicle exocytosis+++GO:0071277///cellular response to calcium ion+++GO:0017156///calcium ion regulated exocytosis	PF00168///C2 domain	IPR028689///Synaptotagmin-5+++IPR035892///C2 domain superfamily+++IPR000008///C2 domain+++IPR001565///Synaptotagmin
74150	Slc35f5	solute carrier family 35, member F5	23.9667	7.21333	12.1733	3.78333	-0.982192	-1.8504	-1.66942	0.970295	0.999866	0.99993		GO:0005575///cellular_component+++GO:0016020///membrane+++GO:0016021///integral component of membrane	GO:0003674///molecular_function		PF00892///EamA-like transporter family	IPR000620///EamA domain
106572	Rab31	RAB31, member RAS oncogene family	29.7233	0.0133333	8.07333	10.7833	-1.90217	-11.3322	0.415468	0.921049	0.00709443	0.99993	04144///Endocytosis	GO:0005802///trans-Golgi network+++GO:0016020///membrane+++GO:0030670///phagocytic vesicle membrane+++GO:0005768///endosome+++GO:0005794///Golgi apparatus+++GO:0005769///early endosome+++GO:0031410///cytoplasmic vesicle+++GO:0032588///trans-Golgi network membrane+++GO:0045335///phagocytic vesicle+++GO:0005770///late endosome	GO:0003924///GTPase activity+++GO:0005525///GTP binding+++GO:0019003///GDP binding+++GO:0000166///nucleotide binding	GO:0043001///Golgi to plasma membrane protein transport+++GO:0031623///receptor internalization+++GO:0006886///intracellular protein transport+++GO:0045055///regulated exocytosis+++GO:0032869///cellular response to insulin stimulus+++GO:0032482///Rab protein signal transduction+++GO:0090382///phagosome maturation+++GO:0048193///Golgi vesicle transport	PF00071///Ras family	IPR005225///Small GTP-binding protein domain+++IPR001806///Small GTPase+++IPR027417///P-loop containing nucleoside triphosphate hydrolase
101113	Snx21	sorting nexin family member 21	22.2867	5.39333	9.40333	17.0133	-1.59199	-2.18272	1.10152	0.919353	0.999866	0.99993		GO:0016020///membrane+++GO:0031901///early endosome membrane+++GO:0005768///endosome+++GO:0030659///cytoplasmic vesicle membrane+++GO:0031410///cytoplasmic vesicle	GO:0008289///lipid binding+++GO:0005546///phosphatidylinositol-4,5-bisphosphate binding+++GO:0035091///phosphatidylinositol binding+++GO:0032266///phosphatidylinositol-3-phosphate binding	GO:0008150///biological_process+++GO:0015031///protein transport	PF00787///PX domain	IPR039937///Sorting nexin SNX20/SNX21+++IPR011990///Tetratricopeptide-like helical domain superfamily+++IPR001683///Phox homologous domain+++IPR036871///PX domain superfamily
233328	Lrrk1	leucine-rich repeat kinase 1	0	0.00333333	0.00333333	0	0.589999	0.904596	-0.866716	0.981239	0.999866	0.99993		GO:0005829///cytosol+++GO:0005737///cytoplasm+++GO:0005739///mitochondrion	GO:0005524///ATP binding+++GO:0004674///protein serine/threonine kinase activity+++GO:0042802///identical protein binding+++GO:0005525///GTP binding+++GO:0046872///metal ion binding	GO:0036035///osteoclast development+++GO:1902533///positive regulation of intracellular signal transduction+++GO:0050732///negative regulation of peptidyl-tyrosine phosphorylation+++GO:0090263///positive regulation of canonical Wnt signaling pathway+++GO:0045453///bone resorption+++GO:0050731///positive regulation of peptidyl-tyrosine phosphorylation	PF13855///Leucine rich repeat+++PF00069///Protein kinase domain+++PF16095///C-terminal of Roc, COR, domain+++PF08477///Ras of Complex, Roc, domain of DAPkinase+++PF12796///Ankyrin repeats (3 copies)	IPR032171///C-terminal of Roc (COR) domain+++IPR003591///Leucine-rich repeat, typical subtype+++IPR000719///Protein kinase domain+++IPR032675///Leucine-rich repeat domain superfamily+++IPR001611///Leucine-rich repeat+++IPR036770///Ankyrin repeat-containing domain superfamily+++IPR011044///Quinoprotein amine dehydrogenase, beta chain-like+++IPR020683///Ankyrin repeat-containing domain+++IPR011009/…
104099	Itga9	integrin alpha 9	0.04	0.00333333	0	0	-4.62414	-3.38545		0.667178	0.999866		04512///ECM-receptor interaction+++04514///Cell adhesion molecules (CAMs)+++04151///PI3K-Akt signaling pathway+++04510///Focal adhesion+++04810///Regulation of actin cytoskeleton	GO:0016021///integral component of membrane+++GO:0009925///basal plasma membrane+++GO:0016020///membrane+++GO:0034679///integrin alpha9-beta1 complex+++GO:0008305///integrin complex+++GO:0071133///alpha9-beta1 integrin-ADAM8 complex	GO:0043236///laminin binding+++GO:0005518///collagen binding+++GO:0046872///metal ion binding	GO:0030593///neutrophil chemotaxis+++GO:0007229///integrin-mediated signaling pathway+++GO:0042060///wound healing+++GO:0007155///cell adhesion+++GO:0045672///positive regulation of osteoclast differentiation+++GO:0048858///cell projection morphogenesis+++GO:0045780///positive regulation of bone resorption	PF08441///Integrin alpha+++PF01839///FG-GAP repeat	IPR018184///Integrin alpha chain, C-terminal cytoplasmic region, conserved site+++IPR000413///Integrin alpha chain+++IPR013519///Integrin alpha beta-propellor+++IPR028994///Integrin alpha, N-terminal+++IPR013517///FG-GAP repeat+++IPR013649///Integrin alpha-2+++IPR032695///Integrin domain superfamily
269037	Ctif	CBP80/20-dependent translation initiation factor	1.13333	7.20667	0.136667	0.03	-2.87629	2.65311	-2.10664	0.877869	0.999866	0.99993		GO:0005737///cytoplasm+++GO:0005829///cytosol+++GO:0048471///perinuclear region of cytoplasm	GO:0008494///translation activator activity+++GO:0003723///RNA binding	GO:0006417///regulation of translation+++GO:0006446///regulation of translational initiation+++GO:0000184///nuclear-transcribed mRNA catabolic process, nonsense-mediated decay+++GO:0045727///positive regulation of translation	PF02854///MIF4G domain	IPR016024///Armadillo-type fold+++IPR003890///MIF4G-like, type 3+++IPR016021///MIF4G-like domain superfamily
18417	Cldn11	claudin 11	11.95	8.17	2.02	0	-2.45254	-0.545038	-22.6418	0.921049	0.999866	2.1424e-07	04514///Cell adhesion molecules (CAMs)+++04530///Tight junction+++04670///Leukocyte transendothelial migration	GO:0016020///membrane+++GO:0045178///basal part of cell+++GO:0005887///integral component of plasma membrane+++GO:0005923///bicellular tight junction+++GO:0005886///plasma membrane+++GO:0043209///myelin sheath+++GO:0030054///cell junction+++GO:0016021///integral component of membrane	GO:0005515///protein binding+++GO:0042802///identical protein binding+++GO:0005198///structural molecule activity	GO:0016338///calcium-independent cell-cell adhesion via plasma membrane cell-adhesion molecules+++GO:0007283///spermatogenesis+++GO:0007155///cell adhesion+++GO:0008366///axon ensheathment	PF00822///PMP-22/EMP/MP20/Claudin family	IPR006187///Claudin+++IPR017974///Claudin, conserved site+++IPR003555///Claudin-11+++IPR004031///PMP-22/EMP/MP20/Claudin superfamily
68036	Zfp706	zinc finger protein 706	69.1233	41.8267	61.1167	106.68	-0.0875809	-0.793453	0.828007	0.981239	0.584399	0.456932	04612///Antigen processing and presentation+++04145///Phagosome+++04740///Olfactory transduction+++04514///Cell adhesion molecules (CAMs)+++04218///Cellular senescence+++04144///Endocytosis	GO:0005737///cytoplasm+++GO:0005634///nucleus	GO:0003674///molecular_function+++GO:0046872///metal ion binding	GO:0045892///negative regulation of transcription, DNA-templated+++GO:1902455///negative regulation of stem cell population maintenance+++GO:0006417///regulation of translation	PF12874///Zinc-finger of C2H2 type+++PF04419///4F5 protein family	IPR026939///ZNF706/At2g23090 superfamily+++IPR007513///Uncharacterised protein family SERF, N-terminal
13605	Ect2	ect2 oncogene	0	0.00666667	1.92667	0	22.2068	0.904596	-23.1862	2.94396e-07	0.999866	1.35386e-07		GO:0005737///cytoplasm+++GO:0005819///spindle+++GO:0005634///nucleus+++GO:0005829///cytosol+++GO:0005856///cytoskeleton+++GO:0097149///centralspindlin complex+++GO:0005911///cell-cell junction+++GO:0030496///midbody+++GO:0072686///mitotic spindle+++GO:0005923///bicellular tight junction+++GO:0030054///cell junction+++GO:0032154///cleavage furrow	GO:0017048///Rho GTPase binding+++GO:0005096///GTPase activator activity+++GO:0042803///protein homodimerization activity+++GO:0005085///guanyl-nucleotide exchange factor activity+++GO:0005515///protein binding+++GO:0005089///Rho guanyl-nucleotide exchange factor activity	GO:0070830///bicellular tight junction assembly+++GO:0071277///cellular response to calcium ion+++GO:0007399///nervous system development+++GO:0032467///positive regulation of cytokinesis+++GO:0071479///cellular response to ionizing radiation+++GO:0045666///positive regulation of neuron differentiation+++GO:0045859///regulation of protein kinase activity+++GO:0090630///activation of GTPase activi…	PF00621///RhoGEF domain+++PF12738///twin BRCT domain+++PF00533///BRCA1 C Terminus (BRCT) domain	IPR001357///BRCT domain+++IPR001331///Guanine-nucleotide dissociation stimulator, CDC24, conserved site+++IPR000219///Dbl homology (DH) domain+++IPR026817///Guanine nucleotide exchange factor Ect2+++IPR011993///PH-like domain superfamily+++IPR035899///Dbl homology (DH) domain superfamily+++IPR036420///BRCT domain superfamily
140493	Kcnn3	potassium intermediate/small conductance calcium-activated channel, subfamily N, member 3	0.0333333	0	0	0.616667	-4.75539	-4.43957	22.3778	0.64819	0.863254	2.75105e-07	04911///Insulin secretion	GO:0005886///plasma membrane+++GO:0005737///cytoplasm+++GO:0044297///cell body+++GO:0016021///integral component of membrane+++GO:0043005///neuron projection+++GO:0043025///neuronal cell body+++GO:0031594///neuromuscular junction+++GO:0030175///filopodium+++GO:0016020///membrane	GO:0046982///protein heterodimerization activity+++GO:0016286///small conductance calcium-activated potassium channel activity+++GO:0005516///calmodulin binding+++GO:0015269///calcium-activated potassium channel activity	GO:0006811///ion transport+++GO:0071805///potassium ion transmembrane transport+++GO:0006813///potassium ion transport	PF02888///Calmodulin binding domain+++PF03530///Calcium-activated SK potassium channel+++PF07885///Ion channel	IPR004178///Calmodulin-binding domain+++IPR013099///Potassium channel domain+++IPR036122///SK, calmodulin-binding domain superfamily+++IPR015449///Potassium channel, calcium-activated, SK
54219	Cd320	CD320 antigen	0	8.33333	11.85	7.36333	11.1647	10.5438	-0.633932	0.0300365	0.000421709	0.99993		GO:0016021///integral component of membrane+++GO:0016020///membrane+++GO:0005886///plasma membrane+++GO:0005887///integral component of plasma membrane+++GO:0005783///endoplasmic reticulum	GO:0005509///calcium ion binding+++GO:0008083///growth factor activity+++GO:0046872///metal ion binding+++GO:0031419///cobalamin binding	GO:0015889///cobalamin transport+++GO:0030656///regulation of vitamin metabolic process+++GO:0031296///B cell costimulation+++GO:0010469///regulation of signaling receptor activity+++GO:0030890///positive regulation of B cell proliferation	PF00057///Low-density lipoprotein receptor domain class A	IPR036055///LDL receptor-like superfamily+++IPR023415///Low-density lipoprotein (LDL) receptor class A, conserved site+++IPR002172///Low-density lipoprotein (LDL) receptor class A repeat
73284	Ddit4l	DNA-damage-inducible transcript 4-like	22.8067	9.29333	6.89	7.84	-1.63423	-1.41159	0.215032	0.909006	0.999866	0.99993		GO:0005575///cellular_component+++GO:0005737///cytoplasm	GO:0003674///molecular_function	GO:0008150///biological_process+++GO:0009968///negative regulation of signal transduction	PF07809///RTP801 C-terminal region	IPR038281///RTP801-like, C-terminal domain superfamily+++IPR012918///RTP801-like
12362	Casp1	caspase 1	7.30333	0	0	0	-24.2707	-24.0266		3.15328e-08	2.76905e-08		04623///Cytosolic DNA-sensing pathway+++04621///NOD-like receptor signaling pathway+++04625///C-type lectin receptor signaling pathway+++04217///Necroptosis	GO:0005634///nucleus+++GO:0097179///protease inhibitor complex+++GO:0072559///NLRP3 inflammasome complex+++GO:0043005///neuron projection+++GO:0005576///extracellular region+++GO:0005739///mitochondrion+++GO:0005737///cytoplasm+++GO:0097169///AIM2 inflammasome complex+++GO:0072557///IPAF inflammasome complex+++GO:0072558///NLRP1 inflammasome complex+++GO:0005829///cytosol+++GO:0032991///protein-c…	GO:0008233///peptidase activity+++GO:0016787///hydrolase activity+++GO:0050700///CARD domain binding+++GO:0004197///cysteine-type endopeptidase activity+++GO:0097110///scaffold protein binding+++GO:0019900///kinase binding+++GO:0005515///protein binding+++GO:0004175///endopeptidase activity+++GO:0097199///cysteine-type endopeptidase activity involved in apoptotic signaling pathway+++GO:0042802///…	GO:0032496///response to lipopolysaccharide+++GO:0060081///membrane hyperpolarization+++GO:0042981///regulation of apoptotic process+++GO:0006915///apoptotic process+++GO:1903265///positive regulation of tumor necrosis factor-mediated signaling pathway+++GO:0006919///activation of cysteine-type endopeptidase activity involved in apoptotic process+++GO:0071222///cellular response to lipopolysaccha…	PF00619///Caspase recruitment domain+++PF00656///Caspase domain	IPR011029///Death-like domain superfamily+++IPR002398///Peptidase C14 family+++IPR001315///CARD domain+++IPR016129///Peptidase family C14A, His active site+++IPR002138///Peptidase C14, caspase non-catalytic subunit p10+++IPR015917///Peptidase C14A, caspase catalytic domain+++IPR033139///Peptidase family C14A, cysteine active site+++IPR029030///Caspase-like domain superfamily+++IPR001309///Peptida…
56089	Ramp3	receptor (calcitonin) activity modifying protein 3	46.9267	11.7033	46.3267	22.7967	0.0615373	-2.0475	-0.98617	0.988503	0.999866	0.99993	04270///Vascular smooth muscle contraction	GO:0005886///plasma membrane+++GO:0150058///amylin receptor complex 3+++GO:1903143///adrenomedullin receptor complex+++GO:0043235///receptor complex+++GO:0009986///cell surface+++GO:0016021///integral component of membrane+++GO:0016020///membrane+++GO:0005622///intracellular+++GO:0005764///lysosome	GO:0001605///adrenomedullin receptor activity+++GO:0097643///amylin receptor activity+++GO:0008565///protein transporter activity+++GO:0015026///coreceptor activity	GO:0006816///calcium ion transport+++GO:0007186///G protein-coupled receptor signaling pathway+++GO:0010628///positive regulation of gene expression+++GO:0010942///positive regulation of cell death+++GO:0072659///protein localization to plasma membrane+++GO:0071392///cellular response to estradiol stimulus+++GO:0031623///receptor internalization+++GO:0038041///cross-receptor inhibition within G p…	PF04901///Receptor activity modifying family	IPR006985///Receptor activity modifying protein+++IPR038126///RAMP domain superfamily
94062	Mrpl3	mitochondrial ribosomal protein L3	61.4367	34.9033	26.36	25.0867	-1.23977	-0.93495	-0.0729955	0.757503	0.999866	0.99993	03010///Ribosome	GO:0005762///mitochondrial large ribosomal subunit+++GO:0005840///ribosome+++GO:0005739///mitochondrion	GO:0003735///structural constituent of ribosome	GO:0006412///translation	PF00297///Ribosomal protein L3	IPR019927///Ribosomal protein L3, bacterial/organelle-type+++IPR019926///Ribosomal protein L3, conserved site+++IPR009000///Translation protein, beta-barrel domain superfamily+++IPR000597///Ribosomal protein L3
12943	Pcdha10	protocadherin alpha 10	0	4.03667	4.39	0	11.0206	23.9611	-11.3072	0.0373303	2.89378e-08	0.033803		GO:0005886///plasma membrane+++GO:0016020///membrane+++GO:0005887///integral component of plasma membrane+++GO:0016021///integral component of membrane	GO:0005509///calcium ion binding	GO:0007156///homophilic cell adhesion via plasma membrane adhesion molecules+++GO:0007155///cell adhesion	PF15974///Cadherin C-terminal cytoplasmic tail, catenin-binding region+++PF00028///Cadherin domain+++PF08266///Cadherin-like	IPR002126///Cadherin-like+++IPR020894///Cadherin conserved site+++IPR013164///Cadherin, N-terminal+++IPR015919///Cadherin-like superfamily+++IPR031904///Cadherin, C-terminal catenin-binding domain
67815	Sec14l2	SEC14-like lipid binding 2	3.92	5.30333	2.27	0.36	-0.670028	0.539545	-2.57728	0.970436	0.999866	0.99993		GO:0005829///cytosol+++GO:0005634///nucleus+++GO:0005737///cytoplasm	GO:0008047///enzyme activator activity+++GO:0016765///transferase activity, transferring alkyl or aryl (other than methyl) groups+++GO:0008289///lipid binding	GO:0045542///positive regulation of cholesterol biosynthetic process+++GO:0043085///positive regulation of catalytic activity	PF00650///CRAL/TRIO domain	IPR036273///CRAL/TRIO, N-terminal domain superfamily+++IPR036865///CRAL-TRIO lipid binding domain superfamily+++IPR009038///GOLD domain+++IPR011074///CRAL/TRIO, N-terminal domain+++IPR001251///CRAL-TRIO lipid binding domain+++IPR036598///GOLD domain superfamily
230766	Fam167b	family with sequence similarity 167, member B	0	0	0	5.24667			22.4298			2.60193e-07		GO:0005575///cellular_component	GO:0003674///molecular_function	GO:0008150///biological_process	PF11652///FAM167	IPR024280///FAM167
56294	Ptpn9	protein tyrosine phosphatase, non-receptor type 9	3.74333	10.8367	3.15667	2.88333	-0.10674	1.57994	-0.129578	0.994574	0.999866	0.99993		GO:0005737///cytoplasm+++GO:0044306///neuron projection terminus	GO:0004721///phosphoprotein phosphatase activity+++GO:0016791///phosphatase activity+++GO:0005515///protein binding+++GO:0004725///protein tyrosine phosphatase activity+++GO:0016787///hydrolase activity	GO:0006470///protein dephosphorylation+++GO:0035335///peptidyl-tyrosine dephosphorylation+++GO:0010977///negative regulation of neuron projection development+++GO:0016311///dephosphorylation+++GO:1903078///positive regulation of protein localization to plasma membrane	PF00650///CRAL/TRIO domain+++PF00102///Protein-tyrosine phosphatase	IPR000242///PTP type protein phosphatase+++IPR036273///CRAL/TRIO, N-terminal domain superfamily+++IPR016130///Protein-tyrosine phosphatase, active site+++IPR000387///Tyrosine specific protein phosphatases domain+++IPR001251///CRAL-TRIO lipid binding domain+++IPR036865///CRAL-TRIO lipid binding domain superfamily+++IPR029021///Protein-tyrosine phosphatase-like+++IPR003595///Protein-tyrosine phosph…
619441	Tnfsfm13	tumor necrosis factor (ligand) superfamily, membrane-bound member 13	0	0	0	0.0366667			3.32435			0.99993	04060///Cytokine-cytokine receptor interaction+++04672///Intestinal immune network for IgA production	GO:0016021///integral component of membrane+++GO:0005575///cellular_component+++GO:0016020///membrane+++GO:0005615///extracellular space	GO:0005164///tumor necrosis factor receptor binding+++GO:0005125///cytokine activity+++GO:0003674///molecular_function	GO:0006955///immune response+++GO:0008150///biological_process+++GO:0010469///regulation of signaling receptor activity	PF00229///TNF(Tumour Necrosis Factor) family	IPR006052///Tumour necrosis factor domain+++IPR021184///Tumour necrosis factor, conserved site+++IPR008983///Tumour necrosis factor-like domain superfamily
320910	Itgb8	integrin beta 8	0.13	0	0.676667	0	2.53731	-5.03215	-21.9294	0.9134	0.759475	4.56634e-07	04510///Focal adhesion+++04514///Cell adhesion molecules (CAMs)+++04151///PI3K-Akt signaling pathway+++04512///ECM-receptor interaction+++04810///Regulation of actin cytoskeleton	GO:0016021///integral component of membrane+++GO:0009986///cell surface+++GO:0005925///focal adhesion+++GO:0016020///membrane+++GO:0005886///plasma membrane+++GO:0008305///integrin complex+++GO:0034686///integrin alphav-beta8 complex	GO:0005102///signaling receptor binding+++GO:0005178///integrin binding+++GO:1990430///extracellular matrix protein binding+++GO:0038023///signaling receptor activity	GO:0001573///ganglioside metabolic process+++GO:1901388///regulation of transforming growth factor beta activation+++GO:0010628///positive regulation of gene expression+++GO:0010629///negative regulation of gene expression+++GO:0045766///positive regulation of angiogenesis+++GO:0051216///cartilage development+++GO:0007160///cell-matrix adhesion+++GO:0007229///integrin-mediated signaling pathway++…	PF00362///Integrin beta chain VWA domain+++PF17205///Integrin plexin domain+++PF07974///EGF-like domain	IPR013032///EGF-like, conserved site+++IPR033760///Integrin beta N-terminal+++IPR036465///von Willebrand factor A-like domain superfamily+++IPR016201///PSI domain+++IPR015442///Integrin beta-8 subunit+++IPR032695///Integrin domain superfamily+++IPR015812///Integrin beta subunit+++IPR013111///EGF-like domain, extracellular+++IPR002369///Integrin beta subunit, VWA domain
140500	Acap3	ArfGAP with coiled-coil, ankyrin repeat and PH domains 3	34.93	24.17	33.0667	33.3767	0.0831824	-0.559745	0.0615331	0.988528	0.999866	0.99993	04144///Endocytosis	GO:0030426///growth cone	GO:0046872///metal ion binding+++GO:0005096///GTPase activator activity	GO:0043547///positive regulation of GTPase activity+++GO:0001764///neuron migration+++GO:0010975///regulation of neuron projection development	PF01412///Putative GTPase activating protein for Arf+++PF16746///BAR domain of APPL family+++PF00169///PH domain+++PF13857///Ankyrin repeats (many copies)	IPR027267///AH/BAR domain superfamily+++IPR002110///Ankyrin repeat+++IPR001164///Arf GTPase activating protein+++IPR037278///ARFGAP/RecO-like zinc finger+++IPR020683///Ankyrin repeat-containing domain+++IPR036770///Ankyrin repeat-containing domain superfamily+++IPR001849///Pleckstrin homology domain+++IPR011993///PH-like domain superfamily+++IPR038508///ArfGAP domain superfamily
15931	Ids	iduronate 2-sulfatase	4.90333	2.8	1.53	4.42667	-1.62123	-0.987794	1.53452	0.874815	0.999866	0.99993	01100///Metabolic pathways+++00531///Glycosaminoglycan degradation+++04142///Lysosome	GO:0005764///lysosome	GO:0008484///sulfuric ester hydrolase activity+++GO:0046872///metal ion binding+++GO:0004423///iduronate-2-sulfatase activity+++GO:0003824///catalytic activity+++GO:0016787///hydrolase activity+++GO:0005515///protein binding	GO:0008152///metabolic process+++GO:0030207///chondroitin sulfate catabolic process+++GO:0006027///glycosaminoglycan catabolic process	PF00884///Sulfatase	IPR017849///Alkaline phosphatase-like, alpha/beta/alpha+++IPR035874///Iduronate-2-sulfatase+++IPR024607///Sulfatase, conserved site+++IPR000917///Sulfatase, N-terminal+++IPR017850///Alkaline-phosphatase-like, core domain superfamily
108168478	Gm14853	predicted gene 14853	2.30333	0.35	0.11	0	-4.28936	-2.73011	-3.35812	0.688452	0.999866	0.99993		GO:0022625///cytosolic large ribosomal subunit+++GO:0005840///ribosome+++GO:0042788///polysomal ribosome+++GO:0016020///membrane	GO:0003723///RNA binding	GO:0000470///maturation of LSU-rRNA+++GO:0006412///translation	PF01248///Ribosomal protein L7Ae/L30e/S12e/Gadd45 family	IPR018492///Ribosomal protein L7Ae/L8/Nhp2 family+++IPR001921///Ribosomal protein L7A/L8+++IPR029064///50S ribosomal protein L30e-like+++IPR004038///Ribosomal protein L7Ae/L30e/S12e/Gadd45+++IPR038524///Ribosomal protein L7A/L8 superfamily+++IPR004037///Ribosomal protein L7Ae conserved site
72141	Adpgk	ADP-dependent glucokinase	8.53333	30.9767	13.1133	8.60333	0.771585	1.9365	-0.624339	0.979945	0.999866	0.99993	01130///Biosynthesis of antibiotics+++00010///Glycolysis / Gluconeogenesis+++01110///Biosynthesis of secondary metabolites+++01100///Metabolic pathways+++01200///Carbon metabolism	GO:0005783///endoplasmic reticulum+++GO:0005576///extracellular region	GO:0046872///metal ion binding+++GO:0016740///transferase activity+++GO:0016773///phosphotransferase activity, alcohol group as acceptor+++GO:0016301///kinase activity+++GO:0043843///ADP-specific glucokinase activity	GO:0006006///glucose metabolic process+++GO:0005975///carbohydrate metabolic process+++GO:0006096///glycolytic process+++GO:0016310///phosphorylation	PF04587///ADP-specific Phosphofructokinase/Glucokinase conserved region	IPR029056///Ribokinase-like+++IPR007666///ADP-specific phosphofructokinase/glucokinase
17883	Myh3	myosin, heavy polypeptide 3, skeletal muscle, embryonic	0	0	0	1.18667			22.9589			1.58139e-07	04530///Tight junction	GO:0043292///contractile fiber+++GO:0005737///cytoplasm+++GO:0016459///myosin complex+++GO:0030016///myofibril+++GO:0032982///myosin filament	GO:0000166///nucleotide binding+++GO:0003779///actin binding+++GO:0005516///calmodulin binding+++GO:0051015///actin filament binding+++GO:0005524///ATP binding+++GO:0042623///ATPase activity, coupled+++GO:0000146///microfilament motor activity+++GO:0003774///motor activity	GO:0003009///skeletal muscle contraction+++GO:0046034///ATP metabolic process	PF00063///Myosin head (motor domain)+++PF02736///Myosin N-terminal SH3-like domain+++PF01576///Myosin tail	IPR004009///Myosin, N-terminal, SH3-like+++IPR001609///Myosin head, motor domain+++IPR008989///Myosin S1 fragment, N-terminal+++IPR027417///P-loop containing nucleoside triphosphate hydrolase+++IPR027401///Myosin IQ motif-containing domain superfamily+++IPR036961///Kinesin motor domain superfamily+++IPR002928///Myosin tail+++IPR000048///IQ motif, EF-hand binding site+++IPR036000///Class II myosin…
230734	Yrdc	yrdC domain containing (E.coli)	5.00333	15.6533	6.01333	3.47333	0.371612	1.64008	-0.776323	0.98675	0.999866	0.99993		GO:0016020///membrane+++GO:0005739///mitochondrion+++GO:0005737///cytoplasm	GO:0016779///nucleotidyltransferase activity+++GO:0003725///double-stranded RNA binding+++GO:0000049///tRNA binding+++GO:0005515///protein binding	GO:0051051///negative regulation of transport+++GO:0006450///regulation of translational fidelity	PF01300///Telomere recombination	IPR006070///YrdC-like domain+++IPR017945///DHBP synthase RibB-like alpha/beta domain superfamily
30925	Slamf6	SLAM family member 6	0.02	0.0266667	0	0.0166667	-3.52463	0.545645	2.55841	0.829264	0.999866	0.99993		GO:0016021///integral component of membrane+++GO:0005886///plasma membrane+++GO:0016020///membrane+++GO:0005887///integral component of plasma membrane		GO:0001779///natural killer cell differentiation+++GO:0032740///positive regulation of interleukin-17 production+++GO:0032729///positive regulation of interferon-gamma production+++GO:0045087///innate immune response+++GO:0002250///adaptive immune response+++GO:0001787///natural killer cell proliferation+++GO:0072540///T-helper 17 cell lineage commitment+++GO:0045954///positive regulation of natu…		IPR036179///Immunoglobulin-like domain superfamily+++IPR007110///Immunoglobulin-like domain+++IPR013783///Immunoglobulin-like fold
22642	Zbtb17	zinc finger and BTB domain containing 17	28.08	29.9533	18.6933	6.16333	-0.416698	0.109627	-1.6093	0.935366	0.999866	0.99993	04110///Cell cycle	GO:0005634///nucleus+++GO:0032991///protein-containing complex+++GO:0032993///protein-DNA complex	GO:0000978///RNA polymerase II proximal promoter sequence-specific DNA binding+++GO:0001228///DNA-binding transcription activator activity, RNA polymerase II-specific+++GO:0001047///core promoter binding+++GO:0003700///DNA-binding transcription factor activity+++GO:0003677///DNA binding+++GO:0046872///metal ion binding+++GO:0005515///protein binding+++GO:0008134///transcription factor binding+++G…	GO:0001702///gastrulation with mouth forming second+++GO:0045893///positive regulation of transcription, DNA-templated+++GO:0071158///positive regulation of cell cycle arrest+++GO:0008285///negative regulation of cell proliferation+++GO:0007275///multicellular organism development+++GO:0007398///ectoderm development+++GO:0045944///positive regulation of transcription by RNA polymerase II	PF00651///BTB/POZ domain+++PF00096///Zinc finger, C2H2 type	IPR036236///Zinc finger C2H2 superfamily+++IPR013087///Zinc finger C2H2-type+++IPR011333///SKP1/BTB/POZ domain superfamily+++IPR000210///BTB/POZ domain
269952	Gdpgp1	GDP-D-glucose phosphorylase 1	0.286667	2.37	3.21333	6.71333	3.65287	3.16498	1.12033	0.416442	0.218462	0.99993		GO:0005737///cytoplasm	GO:0016779///nucleotidyltransferase activity+++GO:0080048///GDP-D-glucose phosphorylase activity+++GO:0016740///transferase activity+++GO:0005085///guanyl-nucleotide exchange factor activity+++GO:0016787///hydrolase activity+++GO:0000166///nucleotide binding	GO:0006006///glucose metabolic process		IPR026506///GDP-L-galactose/GDP-D-glucose phosphorylase
100033459	Ifi208	interferon activated gene 208	0.01	0.163333	0.0266667	0.106667	1.85362	4.36021	2.02277	0.960377	0.146389	0.99993		GO:0005730///nucleolus+++GO:0005829///cytosol+++GO:0005634///nucleus	GO:0008134///transcription factor binding+++GO:0001227///DNA-binding transcription repressor activity, RNA polymerase II-specific+++GO:0042802///identical protein binding+++GO:0003690///double-stranded DNA binding+++GO:0000978///RNA polymerase II proximal promoter sequence-specific DNA binding	GO:0035458///cellular response to interferon-beta+++GO:0000122///negative regulation of transcription by RNA polymerase II+++GO:0002218///activation of innate immune response	PF15695///Rec (regulator of expression encoded by corf) of HERV-K-113+++PF02758///PAAD/DAPIN/Pyrin domain	IPR004020///DAPIN domain
67939	Prorsd1	prolyl-tRNA synthetase domain containing 1	2.75	13.1933	2.23667	6.75667	-0.137474	2.25982	1.63899	0.991093	0.681582	0.99993		GO:0005575///cellular_component	GO:0003674///molecular_function+++GO:0002161///aminoacyl-tRNA editing activity	GO:0008150///biological_process+++GO:0106074///aminoacyl-tRNA metabolism involved in translational fidelity	PF04073///Aminoacyl-tRNA editing domain	IPR007214///YbaK/aminoacyl-tRNA synthetase-associated domain+++IPR036754///YbaK/aminoacyl-tRNA synthetase-associated domain superfamily
269053	Gpr152	G protein-coupled receptor 152	1.32333	0	0	0	-22.7632	-22.7845		1.53421e-07	9.71571e-08			GO:0016021///integral component of membrane+++GO:0016020///membrane+++GO:0005886///plasma membrane	GO:0004930///G protein-coupled receptor activity	GO:0007186///G protein-coupled receptor signaling pathway+++GO:0007165///signal transduction	PF00001///7 transmembrane receptor (rhodopsin family)	IPR000276///G protein-coupled receptor, rhodopsin-like+++IPR017452///GPCR, rhodopsin-like, 7TM+++IPR027313///G protein coupled receptor 152 orphan, predicted+++IPR026234///Mas-related G protein-coupled receptor family
19015	Ppard	peroxisome proliferator activator receptor delta	0.17	2.14	0.83	0	2.45103	3.67399	-8.18339	0.92163	0.958246	0.310904	03320///PPAR signaling pathway+++04310///Wnt signaling pathway	GO:0005634///nucleus+++GO:0000790///nuclear chromatin+++GO:0090575///RNA polymerase II transcription factor complex	GO:0043565///sequence-specific DNA binding+++GO:0003700///DNA-binding transcription factor activity+++GO:0030374///nuclear receptor transcription coactivator activity+++GO:0016501///prostacyclin receptor activity+++GO:0003713///transcription coactivator activity+++GO:0038023///signaling receptor activity+++GO:0008134///transcription factor binding+++GO:0051059///NF-kappaB binding+++GO:0008144///d…	GO:2000288///positive regulation of myoblast proliferation+++GO:0006629///lipid metabolic process+++GO:0010628///positive regulation of gene expression+++GO:0007507///heart development+++GO:0043415///positive regulation of skeletal muscle tissue regeneration+++GO:0032024///positive regulation of insulin secretion+++GO:0048662///negative regulation of smooth muscle cell proliferation+++GO:0033189/…	PF00104///Ligand-binding domain of nuclear hormone receptor+++PF00105///Zinc finger, C4 type (two domains)	IPR000536///Nuclear hormone receptor, ligand-binding domain+++IPR013088///Zinc finger, NHR/GATA-type+++IPR035500///Nuclear hormone receptor-like domain superfamily+++IPR001628///Zinc finger, nuclear hormone receptor-type+++IPR001723///Nuclear hormone receptor+++IPR003075///Peroxisome proliferator-activated receptor, beta+++IPR003074///Peroxisome proliferator-activated receptor
54353	Skap2	src family associated phosphoprotein 2	0	0	0.01	0.01	0.589999		0.0950651	0.981239		0.99993		GO:0005886///plasma membrane+++GO:0005737///cytoplasm+++GO:0005654///nucleoplasm+++GO:0005829///cytosol	GO:0005515///protein binding	GO:0042113///B cell activation+++GO:0008285///negative regulation of cell proliferation	PF00018///SH3 domain+++PF00169///PH domain	IPR001849///Pleckstrin homology domain+++IPR001452///SH3 domain+++IPR037781///SKAP family+++IPR036028///SH3-like domain superfamily+++IPR011993///PH-like domain superfamily
60363	Cldn15	claudin 15	4.57333	0	0	0	-23.1565	-23.4434		1.034e-07	4.74657e-08		04530///Tight junction+++04670///Leukocyte transendothelial migration+++04514///Cell adhesion molecules (CAMs)	GO:0016020///membrane+++GO:0005923///bicellular tight junction+++GO:0005886///plasma membrane+++GO:0016021///integral component of membrane+++GO:0030054///cell junction+++GO:0016328///lateral plasma membrane	GO:0042802///identical protein binding+++GO:0005198///structural molecule activity	GO:0006811///ion transport+++GO:0016338///calcium-independent cell-cell adhesion via plasma membrane cell-adhesion molecules	PF00822///PMP-22/EMP/MP20/Claudin family	IPR006187///Claudin+++IPR004031///PMP-22/EMP/MP20/Claudin superfamily+++IPR017974///Claudin, conserved site+++IPR008094///Claudin-15
242667	Dlgap3	DLG associated protein 3	19.0333	20.5333	8.66333	6.61667	-0.953009	0.364967	-0.326135	0.938951	0.999866	0.99993		GO:0098978///glutamatergic synapse+++GO:0098981///cholinergic synapse+++GO:0043025///neuronal cell body+++GO:0030054///cell junction+++GO:0017146///NMDA selective glutamate receptor complex+++GO:0045202///synapse+++GO:0045211///postsynaptic membrane+++GO:0016020///membrane+++GO:0099572///postsynaptic specialization+++GO:0014069///postsynaptic density+++GO:0031594///neuromuscular junction+++GO:004…	GO:0032947///protein-containing complex scaffold activity+++GO:0030165///PDZ domain binding+++GO:0097110///scaffold protein binding+++GO:0001540///amyloid-beta binding+++GO:0019904///protein domain specific binding	GO:0099563///modification of synaptic structure+++GO:0023052///signaling+++GO:0065003///protein-containing complex assembly	PF03359///Guanylate-kinase-associated protein (GKAP) protein	IPR005026///SAPAP family+++IPR030526///Disks large-associated protein 3
329679	Fnip2	folliculin interacting protein 2	4.27667	0.98	0.586667	0.45	-2.83009	-2.21084	-0.413516	0.336781	0.18757	0.99993	04150///mTOR signaling pathway	GO:0005737///cytoplasm	GO:0005515///protein binding+++GO:0051087///chaperone binding+++GO:0042030///ATPase inhibitor activity	GO:0006468///protein phosphorylation+++GO:0001932///regulation of protein phosphorylation+++GO:0038202///TORC1 signaling+++GO:0007005///mitochondrion organization+++GO:0033138///positive regulation of peptidyl-serine phosphorylation+++GO:0043086///negative regulation of catalytic activity+++GO:0006974///cellular response to DNA damage stimulus+++GO:0008630///intrinsic apoptotic signaling pathway …	PF14638///Folliculin-interacting protein C-terminus+++PF14636///Folliculin-interacting protein N-terminus+++PF14637///Folliculin-interacting protein middle domain	IPR026156///Folliculin-interacting protein family+++IPR028086///Folliculin-interacting protein, C-terminal domain+++IPR037545///Tripartite DENN domain, FNIP1/2-type+++IPR028084///Folliculin-interacting protein, N-terminal domain+++IPR028085///Folliculin-interacting protein, middle domain
69917	Nabp2	nucleic acid binding protein 2	34.7467	37.5733	59.0833	83	0.804334	0.117513	0.513334	0.970295	0.999866	0.99993		GO:0005634///nucleus+++GO:0005829///cytosol+++GO:0005654///nucleoplasm+++GO:0070876///SOSS complex+++GO:0000784///nuclear chromosome, telomeric region	GO:0003676///nucleic acid binding+++GO:0003697///single-stranded DNA binding+++GO:0070182///DNA polymerase binding+++GO:0003677///DNA binding+++GO:0098505///G-rich strand telomeric DNA binding	GO:0006974///cellular response to DNA damage stimulus+++GO:0010212///response to ionizing radiation+++GO:0007093///mitotic cell cycle checkpoint+++GO:0000724///double-strand break repair via homologous recombination+++GO:0006281///DNA repair+++GO:0070200///establishment of protein localization to telomere+++GO:1904355///positive regulation of telomere capping	PF01336///OB-fold nucleic acid binding domain	IPR004365///OB-fold nucleic acid binding domain, AA-tRNA synthetase-type+++IPR012340///Nucleic acid-binding, OB-fold
12567	Cdk4	cyclin-dependent kinase 4	62.7333	11.4867	29.2867	41.55	-1.06551	-2.68994	0.508649	0.794614	0.743075	0.99993	04218///Cellular senescence+++04530///Tight junction+++04115///p53 signaling pathway+++04660///T cell receptor signaling pathway+++04151///PI3K-Akt signaling pathway+++04110///Cell cycle	GO:0048471///perinuclear region of cytoplasm+++GO:0005923///bicellular tight junction+++GO:0005829///cytosol+++GO:0000307///cyclin-dependent protein kinase holoenzyme complex+++GO:0097129///cyclin D2-CDK4 complex+++GO:0005667///transcription factor complex+++GO:0031965///nuclear membrane+++GO:0005730///nucleolus+++GO:0000785///chromatin+++GO:0016020///membrane+++GO:0005737///cytoplasm+++GO:000563…	GO:0004672///protein kinase activity+++GO:0004693///cyclin-dependent protein serine/threonine kinase activity+++GO:0016301///kinase activity+++GO:0004674///protein serine/threonine kinase activity+++GO:0044877///protein-containing complex binding+++GO:0016740///transferase activity+++GO:0030332///cyclin binding+++GO:0005515///protein binding+++GO:0005524///ATP binding+++GO:0000166///nucleotide bi…	GO:1904628///cellular response to phorbol 13-acetate 12-myristate+++GO:0016310///phosphorylation+++GO:0010033///response to organic substance+++GO:0055093///response to hyperoxia+++GO:0010971///positive regulation of G2/M transition of mitotic cell cycle+++GO:0031100///animal organ regeneration+++GO:0033574///response to testosterone+++GO:0040014///regulation of multicellular organism growth+++GO…	PF00069///Protein kinase domain	IPR000719///Protein kinase domain+++IPR011009///Protein kinase-like domain superfamily+++IPR017441///Protein kinase, ATP binding site+++IPR008271///Serine/threonine-protein kinase, active site
545140	Olfr288	olfactory receptor 288	0	0	0	0.00666667							04740///Olfactory transduction	GO:0016020///membrane+++GO:0016021///integral component of membrane+++GO:0005886///plasma membrane	GO:0004930///G protein-coupled receptor activity+++GO:0004984///olfactory receptor activity	GO:0007165///signal transduction+++GO:0050896///response to stimulus+++GO:0007608///sensory perception of smell+++GO:0007186///G protein-coupled receptor signaling pathway+++GO:0050911///detection of chemical stimulus involved in sensory perception of smell	PF13853///Olfactory receptor	IPR000276///G protein-coupled receptor, rhodopsin-like+++IPR017452///GPCR, rhodopsin-like, 7TM+++IPR000725///Olfactory receptor
19225	Ptgs2	prostaglandin-endoperoxide synthase 2	6.97667	0	38.2267	15.57	2.42403	-24.7894	-1.22132	0.896918	1.47687e-08	0.99993	04921///Oxytocin signaling pathway+++04370///VEGF signaling pathway+++04923///Regulation of lipolysis in adipocytes+++04723///Retrograde endocannabinoid signaling+++01100///Metabolic pathways+++04064///NF-kappa B signaling pathway+++04668///TNF signaling pathway+++04913///Ovarian steroidogenesis+++04657///IL-17 signaling pathway+++00590///Arachidonic acid metabolism+++04625///C-type lectin recept…	GO:0043231///intracellular membrane-bounded organelle+++GO:0016021///integral component of membrane+++GO:0032991///protein-containing complex+++GO:0005901///caveola+++GO:0005739///mitochondrion+++GO:0005789///endoplasmic reticulum membrane+++GO:0043005///neuron projection+++GO:0070469///respiratory chain+++GO:0005743///mitochondrial inner membrane+++GO:0005783///endoplasmic reticulum+++GO:0005737…	GO:0004129///cytochrome-c oxidase activity+++GO:0019899///enzyme binding+++GO:0004666///prostaglandin-endoperoxide synthase activity+++GO:0016702///oxidoreductase activity, acting on single donors with incorporation of molecular oxygen, incorporation of two atoms of oxygen+++GO:0005515///protein binding+++GO:0051213///dioxygenase activity+++GO:0042803///protein homodimerization activity+++GO:0016…	GO:0090271///positive regulation of fibroblast growth factor production+++GO:0001516///prostaglandin biosynthetic process+++GO:0051926///negative regulation of calcium ion transport+++GO:0001525///angiogenesis+++GO:0055114///oxidation-reduction process+++GO:0033138///positive regulation of peptidyl-serine phosphorylation+++GO:0010575///positive regulation of vascular endothelial growth factor pro…	PF00008///EGF-like domain+++PF03098///Animal haem peroxidase	IPR000742///EGF-like domain+++IPR010255///Haem peroxidase+++IPR029576///Prostaglandin G/H synthase 2+++IPR019791///Haem peroxidase, animal type+++IPR037120///Haem peroxidase domain superfamily, animal type
237858	Trarg1	trafficking regulator of GLUT4 (SLC2A4) 1	0	13.13	0	0		11.7119			0.0237647			GO:0005886///plasma membrane+++GO:0012505///endomembrane system+++GO:0016020///membrane+++GO:0016021///integral component of membrane+++GO:0005737///cytoplasm+++GO:0030659///cytoplasmic vesicle membrane+++GO:0048471///perinuclear region of cytoplasm	GO:0005515///protein binding	GO:0032869///cellular response to insulin stimulus+++GO:0072659///protein localization to plasma membrane+++GO:0099500///vesicle fusion to plasma membrane+++GO:0099638///endosome to plasma membrane protein transport+++GO:0044381///glucose import in response to insulin stimulus	PF04505///Interferon-induced transmembrane protein	IPR007593///CD225/Dispanin family
14705	Bscl2	Berardinelli-Seip congenital lipodystrophy 2 (seipin)	121.373	157.547	214.447	178.943	0.943125	0.276526	-0.214636	0.504588	0.999866	0.99993		GO:0016021///integral component of membrane+++GO:0005783///endoplasmic reticulum+++GO:0005829///cytosol+++GO:0016020///membrane+++GO:0030176///integral component of endoplasmic reticulum membrane+++GO:0005789///endoplasmic reticulum membrane	GO:0003674///molecular_function	GO:0050995///negative regulation of lipid catabolic process+++GO:0034389///lipid droplet organization+++GO:0061725///cytosolic lipolysis+++GO:0060612///adipose tissue development+++GO:0045444///fat cell differentiation+++GO:0014853///regulation of excitatory postsynaptic membrane potential involved in skeletal muscle contraction+++GO:0048515///spermatid differentiation+++GO:0016042///lipid catabo…	PF06775///Putative adipose-regulatory protein (Seipin)	IPR009617///Seipin family
237898	Usp32	ubiquitin specific peptidase 32	3.32667	8.36333	4.66333	1.89333	0.57715	1.22091	-1.29638	0.958732	0.69452	0.979708		GO:0005794///Golgi apparatus+++GO:0005829///cytosol	GO:0036459///thiol-dependent ubiquitinyl hydrolase activity+++GO:0004843///thiol-dependent ubiquitin-specific protease activity+++GO:0005509///calcium ion binding	GO:0016579///protein deubiquitination+++GO:0006508///proteolysis+++GO:0006511///ubiquitin-dependent protein catabolic process	PF06337///DUSP domain+++PF00443///Ubiquitin carboxyl-terminal hydrolase+++PF14836///Ubiquitin-like domain+++PF13202///EF hand	IPR018200///Ubiquitin specific protease, conserved site+++IPR028135///Ubiquitin-like domain, USP-type+++IPR018247///EF-Hand 1, calcium-binding site+++IPR002048///EF-hand domain+++IPR006615///Peptidase C19, ubiquitin-specific peptidase, DUSP domain+++IPR038765///Papain-like cysteine peptidase superfamily+++IPR001394///Peptidase C19, ubiquitin carboxyl-terminal hydrolase+++IPR035927///DUSP-like sup…
16493	Kcna5	potassium voltage-gated channel, shaker-related subfamily, member 5	0	0.283333	2.72	4.74667	22.7764	6.21881	0.816447	1.50714e-07	0.537199	0.99993		GO:0034705///potassium channel complex+++GO:0005886///plasma membrane+++GO:0005783///endoplasmic reticulum+++GO:0048471///perinuclear region of cytoplasm+++GO:0005794///Golgi apparatus+++GO:0030018///Z disc+++GO:0008076///voltage-gated potassium channel complex+++GO:0005887///integral component of plasma membrane+++GO:0045121///membrane raft+++GO:0014704///intercalated disc+++GO:0046691///intrace…	GO:0005216///ion channel activity+++GO:0005244///voltage-gated ion channel activity+++GO:0086089///voltage-gated potassium channel activity involved in atrial cardiac muscle cell action potential repolarization+++GO:0019870///potassium channel inhibitor activity+++GO:0005251///delayed rectifier potassium channel activity+++GO:0005515///protein binding+++GO:0005249///voltage-gated potassium channe…	GO:0019229///regulation of vasoconstriction+++GO:0086014///atrial cardiac muscle cell action potential+++GO:0055075///potassium ion homeostasis+++GO:0055085///transmembrane transport+++GO:0043267///negative regulation of potassium ion transport+++GO:0042391///regulation of membrane potential+++GO:0098914///membrane repolarization during atrial cardiac muscle cell action potential+++GO:0086091///r…	PF02214///BTB/POZ domain+++PF00520///Ion transport protein	IPR000210///BTB/POZ domain+++IPR003131///Potassium channel tetramerisation-type BTB domain+++IPR004052///Potassium channel, voltage dependent, Kv1.5+++IPR003968///Potassium channel, voltage dependent, Kv+++IPR005821///Ion transport domain+++IPR028325///Voltage-gated potassium channel+++IPR011333///SKP1/BTB/POZ domain superfamily+++IPR003972///Potassium channel, voltage dependent, Kv1+++IPR027359/…
100504642	Gm21996	predicted gene 21996	0	0.266667	0	0		3.50679			0.997481			GO:0000795///synaptonemal complex		GO:0007286///spermatid development+++GO:0051321///meiotic cell cycle+++GO:0007283///spermatogenesis	PF04803///Cor1/Xlr/Xmr conserved region	IPR006888///XLR/SYCP3/FAM9 domain
228602	4930402H24Rik	RIKEN cDNA 4930402H24 gene	23.8367	28.0967	29.04	20.0867	0.51117	0.299021	-0.502189	0.902414	0.999866	0.99993
76938	Rbm17	RNA binding motif protein 17	29.79	63.98	44.2067	35.7367	0.615554	1.02308	-0.285938	0.971289	0.999866	0.99993	03040///Spliceosome	GO:0005681///spliceosomal complex+++GO:0005654///nucleoplasm+++GO:0005634///nucleus+++GO:0032991///protein-containing complex	GO:0005515///protein binding+++GO:0003723///RNA binding+++GO:0003676///nucleic acid binding	GO:0006281///DNA repair+++GO:0000380///alternative mRNA splicing, via spliceosome+++GO:0000381///regulation of alternative mRNA splicing, via spliceosome+++GO:0006397///mRNA processing+++GO:0000375///RNA splicing, via transesterification reactions+++GO:0008380///RNA splicing+++GO:0043484///regulation of RNA splicing	PF00076///RNA recognition motif. (a.k.a. RRM, RBD, or RNP domain)+++PF01585///G-patch domain	IPR003954///RNA recognition motif domain, eukaryote+++IPR000467///G-patch domain+++IPR034653///SPF45, RNA recognition motif+++IPR012677///Nucleotide-binding alpha-beta plait domain superfamily+++IPR035979///RNA-binding domain superfamily+++IPR000504///RNA recognition motif domain+++IPR016967///Splicing factor, SPF45
239611	Muc19	mucin 19	0	0	0	0.00333333			1.05684			0.99993		GO:0005576///extracellular region	GO:0004672///protein kinase activity+++GO:0005524///ATP binding	GO:0060689///cell differentiation involved in salivary gland development+++GO:0050728///negative regulation of inflammatory response+++GO:0002244///hematopoietic progenitor cell differentiation	PF00094///von Willebrand factor type D domain+++PF08742///C8 domain+++PF01826///Trypsin Inhibitor like cysteine rich domain	IPR001007///VWFC domain+++IPR036084///Serine protease inhibitor-like superfamily+++IPR001846///von Willebrand factor, type D domain+++IPR029034///Cystine-knot cytokine+++IPR002919///Trypsin Inhibitor-like, cysteine rich domain+++IPR014853///Uncharacterised domain, cysteine-rich+++IPR006208///Glycoprotein hormone subunit beta+++IPR006207///Cystine knot, C-terminal
353310	Zfp703	zinc finger protein 703	7.81333	3.63667	0.443333	1.94	-4.00452	-1.10785	2.10848	0.51864	0.999866	0.99993		GO:0005634///nucleus+++GO:0016363///nuclear matrix+++GO:0032991///protein-containing complex+++GO:0005737///cytoplasm	GO:0003676///nucleic acid binding+++GO:0070491///repressing transcription factor binding+++GO:0046872///metal ion binding	GO:0010718///positive regulation of epithelial to mesenchymal transition+++GO:0006355///regulation of transcription, DNA-templated+++GO:0071392///cellular response to estradiol stimulus+++GO:0045892///negative regulation of transcription, DNA-templated+++GO:0051726///regulation of cell cycle+++GO:0034111///negative regulation of homotypic cell-cell adhesion+++GO:0008284///positive regulation of c…	PF12402///NocA-like zinc-finger protein 1	IPR022129///Transcriptional repressor NocA-like+++IPR013087///Zinc finger C2H2-type
93686	Rbfox2	RNA binding protein, fox-1 homolog (C. elegans) 2	39.02	50.6533	36.6167	30.6067	0.197641	0.393013	-0.268962	0.979977	0.999866	0.99993		GO:0005634///nucleus+++GO:0005737///cytoplasm+++GO:0005829///cytosol+++GO:0005654///nucleoplasm	GO:0003729///mRNA binding+++GO:0003723///RNA binding+++GO:0003676///nucleic acid binding+++GO:0003714///transcription corepressor activity+++GO:0008134///transcription factor binding+++GO:0005515///protein binding	GO:0048813///dendrite morphogenesis+++GO:0010724///regulation of definitive erythrocyte differentiation+++GO:0050885///neuromuscular process controlling balance+++GO:0043484///regulation of RNA splicing+++GO:0007399///nervous system development+++GO:0021942///radial glia guided migration of Purkinje cell+++GO:0000381///regulation of alternative mRNA splicing, via spliceosome+++GO:0008380///RNA sp…	PF12414///Calcitonin gene-related peptide regulator C terminal+++PF00076///RNA recognition motif. (a.k.a. RRM, RBD, or RNP domain)	IPR000504///RNA recognition motif domain+++IPR035979///RNA-binding domain superfamily+++IPR034237///FOX1, RNA recognition motif+++IPR012677///Nucleotide-binding alpha-beta plait domain superfamily+++IPR025670///Fox-1 C-terminal domain+++IPR017325///RNA binding protein Fox-1
68188	Sympk	symplekin	25.2667	14.81	17.3967	7.11667	-0.461536	-0.874231	-1.27218	0.981239	0.999866	0.99993	04530///Tight junction+++03015///mRNA surveillance pathway	GO:0005856///cytoskeleton+++GO:0030054///cell junction+++GO:0016604///nuclear body+++GO:0005886///plasma membrane+++GO:0097165///nuclear stress granule+++GO:0005634///nucleus+++GO:0016020///membrane+++GO:0005737///cytoplasm+++GO:0005829///cytosol+++GO:0005923///bicellular tight junction+++GO:0005654///nucleoplasm	GO:0003674///molecular_function	GO:0006378///mRNA polyadenylation+++GO:0007155///cell adhesion+++GO:0035307///positive regulation of protein dephosphorylation+++GO:0006397///mRNA processing+++GO:0032091///negative regulation of protein binding	PF12295///Symplekin tight junction protein C terminal+++PF11935///Domain of unknown function (DUF3453)	IPR011989///Armadillo-like helical+++IPR021850///Symplekin/Pta1+++IPR016024///Armadillo-type fold+++IPR022075///Symplekin C-terminal+++IPR032460///Symplekin/Pta1, N-terminal
78806	Stpg1	sperm tail PG rich repeat containing 1	0	0	0.0233333	0	2.49709		-2.79599	0.929663		0.99993		GO:0005634///nucleus+++GO:0005737///cytoplasm+++GO:0005739///mitochondrion	GO:0003674///molecular_function	GO:0090073///positive regulation of protein homodimerization activity+++GO:0043065///positive regulation of apoptotic process+++GO:0006915///apoptotic process+++GO:1902110///positive regulation of mitochondrial membrane permeability involved in apoptotic process	PF07004///Sperm-tail PG-rich repeat	IPR010736///Sperm-tail PG-rich repeat
20448	St6galnac4	ST6 (alpha-N-acetyl-neuraminyl-2,3-beta-galactosyl-1,3)-N-acetylgalactosaminide alpha-2,6-sialyltransferase 4	24.52	10.12	16.0533	17.2867	-0.568911	-1.42119	0.154037	0.978432	0.999866	0.99993	00604///Glycosphingolipid biosynthesis - ganglio series+++01100///Metabolic pathways	GO:0016021///integral component of membrane+++GO:0000139///Golgi membrane+++GO:0016020///membrane+++GO:0005794///Golgi apparatus	GO:0008373///sialyltransferase activity+++GO:0016740///transferase activity+++GO:0016757///transferase activity, transferring glycosyl groups+++GO:0047290///(alpha-N-acetylneuraminyl-2,3-beta-galactosyl-1,3)-N-acetyl-galactosaminide 6-alpha-sialyltransferase activity	GO:0006486///protein glycosylation+++GO:0097503///sialylation	PF00777///Glycosyltransferase family 29 (sialyltransferase)	IPR012163///Sialyltransferase+++IPR038578///GT29-like superfamiliy+++IPR001675///Glycosyl transferase family 29
20392	Sgce	sarcoglycan, epsilon	18.0333	1.31667	21.96	15.8	0.350108	-3.99948	-0.473083	0.981239	0.284631	0.99993		GO:0005856///cytoskeleton+++GO:0016020///membrane+++GO:0042383///sarcolemma+++GO:0042995///cell projection+++GO:0005737///cytoplasm+++GO:0005794///Golgi apparatus+++GO:0016012///sarcoglycan complex+++GO:0005887///integral component of plasma membrane+++GO:0016010///dystrophin-associated glycoprotein complex+++GO:0005886///plasma membrane+++GO:0030425///dendrite+++GO:0016021///integral component o…	GO:0005515///protein binding	GO:0007519///skeletal muscle tissue development	PF05510///Sarcoglycan alpha/epsilon	IPR006644///Dystroglycan-type cadherin-like+++IPR030775///Epsilon-sarcoglycan+++IPR008908///Sarcoglycan alpha/epsilon
16528	Kcnk4	potassium channel, subfamily K, member 4	12.8933	12.3367	6.73333	9.05333	-1.34264	-0.259318	1.03383	0.960286	0.999866	0.99993		GO:0016021///integral component of membrane+++GO:0005737///cytoplasm+++GO:0031514///motile cilium+++GO:0042995///cell projection+++GO:0016020///membrane+++GO:0034705///potassium channel complex+++GO:0005886///plasma membrane+++GO:0005929///cilium+++GO:0005887///integral component of plasma membrane+++GO:0036128///CatSper complex+++GO:0097228///sperm principal piece	GO:0022841///potassium ion leak channel activity+++GO:0042802///identical protein binding+++GO:0005244///voltage-gated ion channel activity+++GO:0003674///molecular_function+++GO:0097604///temperature-gated cation channel activity+++GO:0098782///mechanosensitived potassium channel activity+++GO:0005267///potassium channel activity	GO:0019233///sensory perception of pain+++GO:0034765///regulation of ion transmembrane transport+++GO:0007283///spermatogenesis+++GO:0071469///cellular response to alkaline pH+++GO:0071398///cellular response to fatty acid+++GO:0048240///sperm capacitation+++GO:0006811///ion transport+++GO:0030154///cell differentiation+++GO:0071260///cellular response to mechanical stimulus+++GO:0050951///sensor…	PF07885///Ion channel	IPR039019///Cation channel sperm-associated protein subunit zeta+++IPR013099///Potassium channel domain+++IPR008074///Two pore domain potassium channel, TRAAK+++IPR003280///Two pore domain potassium channel
97820	4833439L19Rik	RIKEN cDNA 4833439L19 gene	28.9533	77.0367	123.34	107.607	2.1599	1.28042	-0.151134	0.282731	0.950776	0.99993		GO:0005737///cytoplasm	GO:0016491///oxidoreductase activity+++GO:0003674///molecular_function	GO:0008150///biological_process+++GO:0055114///oxidation-reduction process	PF15302///P33 mono-oxygenase	IPR026759///Putative monooxygenase p33MONOX
235661	Dync1li1	dynein cytoplasmic 1 light intermediate chain 1	35.63	45.7867	55.8833	21.1733	0.751571	0.351714	-1.39502	0.327222	0.999866	0.305877	04962///Vasopressin-regulated water reabsorption+++04145///Phagosome	GO:0005770///late endosome+++GO:0005874///microtubule+++GO:0005737///cytoplasm+++GO:0005868///cytoplasmic dynein complex+++GO:0030286///dynein complex+++GO:0005813///centrosome+++GO:0000776///kinetochore+++GO:0005694///chromosome+++GO:0000775///chromosome, centromeric region+++GO:0000922///spindle pole+++GO:0000777///condensed chromosome kinetochore+++GO:0005764///lysosome+++GO:0005856///cytoskel…	GO:0005524///ATP binding+++GO:0003777///microtubule motor activity+++GO:0003774///motor activity+++GO:0019003///GDP binding+++GO:0000166///nucleotide binding+++GO:0045504///dynein heavy chain binding	GO:0007018///microtubule-based movement+++GO:0051301///cell division+++GO:0007049///cell cycle+++GO:0051260///protein homooligomerization+++GO:0046605///regulation of centrosome cycle+++GO:0000226///microtubule cytoskeleton organization+++GO:0090267///positive regulation of mitotic cell cycle spindle assembly checkpoint+++GO:1990090///cellular response to nerve growth factor stimulus	PF05783///Dynein light intermediate chain (DLIC)	IPR008467///Dynein 1 light intermediate chain+++IPR022780///Dynein family light intermediate chain+++IPR027417///P-loop containing nucleoside triphosphate hydrolase
109212	Pimreg	PICALM interacting mitotic regulator	0	0	0	1.53			21.2823			9.81565e-07		GO:0005730///nucleolus+++GO:0005634///nucleus	GO:0003674///molecular_function	GO:0007049///cell cycle+++GO:0051301///cell division	PF07326///Regulator of chromosome segregation 1	IPR009932///RCS1
66590	Farsa	phenylalanyl-tRNA synthetase, alpha subunit	97.4033	82.66	58.3033	68.7667	-0.619255	-0.243923	0.252749	0.922049	0.999866	0.99993	00970///Aminoacyl-tRNA biosynthesis	GO:0005737///cytoplasm+++GO:0009328///phenylalanine-tRNA ligase complex	GO:0005524///ATP binding+++GO:0004826///phenylalanine-tRNA ligase activity+++GO:0000049///tRNA binding	GO:0006432///phenylalanyl-tRNA aminoacylation+++GO:0051290///protein heterotetramerization	PF01409///tRNA synthetases class II core domain (F)	IPR013196///Helix-turn-helix, type 11+++IPR006195///Aminoacyl-tRNA synthetase, class II+++IPR002319///Phenylalanyl-tRNA synthetase+++IPR036390///Winged helix DNA-binding domain superfamily+++IPR004529///Phenylalanyl-tRNA synthetase, class IIc, alpha subunit
18845	Plxna2	plexin A2	5.15	9.8	8.81667	12.52	0.895207	0.921091	0.527209	0.933552	0.999866	0.91388	04360///Axon guidance	GO:0016020///membrane+++GO:0062023///collagen-containing extracellular matrix+++GO:0005886///plasma membrane+++GO:0002116///semaphorin receptor complex+++GO:0016021///integral component of membrane+++GO:0005887///integral component of plasma membrane	GO:0017154///semaphorin receptor activity+++GO:0005515///protein binding+++GO:0042802///identical protein binding	GO:0008360///regulation of cell shape+++GO:0007165///signal transduction+++GO:0071526///semaphorin-plexin signaling pathway+++GO:0001756///somitogenesis+++GO:0021935///cerebellar granule cell precursor tangential migration+++GO:0060037///pharyngeal system development+++GO:1902287///semaphorin-plexin signaling pathway involved in axon guidance+++GO:0021915///neural tube development+++GO:0051642///…	PF01437///Plexin repeat+++PF01403///Sema domain+++PF08337///Plexin cytoplasmic RasGAP domain+++PF01833///IPT/TIG domain	IPR013548///Plexin, cytoplasmic RasGAP domain+++IPR031148///Plexin family+++IPR002165///Plexin repeat+++IPR001627///Sema domain+++IPR016201///PSI domain+++IPR013783///Immunoglobulin-like fold+++IPR008936///Rho GTPase activation protein+++IPR002909///IPT domain+++IPR036352///Sema domain superfamily+++IPR015943///WD40/YVTN repeat-like-containing domain superfamily+++IPR014756///Immunoglobulin E-set
213819	Casd1	CAS1 domain containing 1	14.0067	10.2367	8.66667	18.4767	-0.647228	-0.570482	1.10518	0.960377	0.999866	0.99993		GO:0000139///Golgi membrane+++GO:0016020///membrane+++GO:0030173///integral component of Golgi membrane+++GO:0016021///integral component of membrane+++GO:0005794///Golgi apparatus	GO:0016746///transferase activity, transferring acyl groups+++GO:0016407///acetyltransferase activity+++GO:0016740///transferase activity+++GO:0047186///N-acetylneuraminate 7-O(or 9-O)-acetyltransferase activity+++GO:0005515///protein binding	GO:0005975///carbohydrate metabolic process	PF07779///10 TM Acyl Transferase domain found in Cas1p	IPR012419///Cas1p 10 TM acyl transferase domain+++IPR036915///Cyclin-like superfamily
74191	P2ry13	purinergic receptor P2Y, G-protein coupled 13	0	8.13	1.29667	0.0266667	21.4929	22.9874	-5.57848	6.74392e-07	7.66898e-08	0.72144	04080///Neuroactive ligand-receptor interaction	GO:0016020///membrane+++GO:0005886///plasma membrane+++GO:0016021///integral component of membrane+++GO:0005783///endoplasmic reticulum	GO:0004930///G protein-coupled receptor activity+++GO:0045028///G protein-coupled purinergic nucleotide receptor activity	GO:0071407///cellular response to organic cyclic compound+++GO:0007165///signal transduction+++GO:0035589///G protein-coupled purinergic nucleotide receptor signaling pathway+++GO:0007186///G protein-coupled receptor signaling pathway+++GO:0007194///negative regulation of adenylate cyclase activity	PF00001///7 transmembrane receptor (rhodopsin family)	IPR008109///P2Y13 purinoceptor+++IPR017452///GPCR, rhodopsin-like, 7TM+++IPR000276///G protein-coupled receptor, rhodopsin-like
235567	Dnajc13	DnaJ heat shock protein family (Hsp40) member C13	3.24	1.92333	3.04	7.45	0.0960316	-0.774926	1.29776	0.993024	0.999866	0.974202		GO:0016021///integral component of membrane+++GO:0016020///membrane+++GO:0010008///endosome membrane+++GO:0005829///cytosol+++GO:0031901///early endosome membrane+++GO:0071203///WASH complex+++GO:0043231///intracellular membrane-bounded organelle	GO:0003674///molecular_function	GO:0007032///endosome organization+++GO:1902954///regulation of early endosome to recycling endosome transport+++GO:0006898///receptor-mediated endocytosis+++GO:2000641///regulation of early endosome to late endosome transport	PF00226///DnaJ domain+++PF14237///GYF domain 2	IPR025640///Domain of unknown function DUF4339+++IPR011989///Armadillo-like helical+++IPR001623///DnaJ domain+++IPR016024///Armadillo-type fold+++IPR036869///Chaperone J-domain superfamily+++IPR035445///GYF-like domain superfamily
223664	Lrrc14	leucine rich repeat containing 14	31	42.0567	31.9667	9.38	0.165177	0.388563	-1.78277	0.981239	0.999866	0.357498		GO:0005737///cytoplasm	GO:0019900///kinase binding	GO:0032088///negative regulation of NF-kappaB transcription factor activity+++GO:0034122///negative regulation of toll-like receptor signaling pathway	PF13516///Leucine Rich repeat	IPR001611///Leucine-rich repeat+++IPR032675///Leucine-rich repeat domain superfamily+++IPR026292///Leucine-rich repeat-containing protein 14
102633100	Gm7682	predicted gene 7682	0.01	0.00333333	0	0.00333333								GO:0005737///cytoplasm	GO:0003674///molecular_function	GO:0045596///negative regulation of cell differentiation+++GO:0045892///negative regulation of transcription, DNA-templated+++GO:0008150///biological_process+++GO:0008284///positive regulation of cell proliferation+++GO:0043066///negative regulation of apoptotic process		IPR032675///Leucine-rich repeat domain superfamily+++IPR026271///PRAME family
100039953	Gfy	golgi-associated olfactory signaling regulator	0	9.12	0	0		23.0932			6.90935e-08			GO:0000139///Golgi membrane+++GO:0016020///membrane+++GO:0005794///Golgi apparatus+++GO:0016021///integral component of membrane+++GO:0030173///integral component of Golgi membrane	GO:0003674///molecular_function	GO:0007608///sensory perception of smell+++GO:1905515///non-motile cilium assembly+++GO:0050896///response to stimulus+++GO:0097499///protein localization to non-motile cilium
338368	Pheta2	PH domain containing endocytic trafficking adaptor 2	0	0	0	0.0133333			2.07039			0.99993		GO:0005829///cytosol+++GO:0005768///endosome+++GO:0030136///clathrin-coated vesicle+++GO:0005802///trans-Golgi network+++GO:0005769///early endosome+++GO:0005794///Golgi apparatus+++GO:0055037///recycling endosome+++GO:0031410///cytoplasmic vesicle	GO:0042803///protein homodimerization activity	GO:0042147///retrograde transport, endosome to Golgi+++GO:0001881///receptor recycling+++GO:0007032///endosome organization	PF00169///PH domain	IPR001849///Pleckstrin homology domain+++IPR011993///PH-like domain superfamily
67880	Dcxr	dicarbonyl L-xylulose reductase	1.36667	0	0.25	0.0166667	-2.57344	-6.8673	-3.53628	0.90976	0.425404	0.99993	00040///Pentose and glucuronate interconversions+++01100///Metabolic pathways	GO:0005881///cytoplasmic microtubule+++GO:0005903///brush border+++GO:0005902///microvillus+++GO:0005886///plasma membrane+++GO:0016020///membrane+++GO:0016324///apical plasma membrane	GO:0016491///oxidoreductase activity+++GO:0016614///oxidoreductase activity, acting on CH-OH group of donors+++GO:0016655///oxidoreductase activity, acting on NAD(P)H, quinone or similar compound as acceptor+++GO:0042802///identical protein binding+++GO:0050038///L-xylulose reductase (NADP+) activity+++GO:0044105///L-xylulose reductase (NAD+) activity+++GO:0004090///carbonyl reductase (NADPH) act…	GO:0051289///protein homotetramerization+++GO:0042732///D-xylose metabolic process+++GO:0005997///xylulose metabolic process+++GO:0006739///NADP metabolic process+++GO:0055114///oxidation-reduction process+++GO:0006006///glucose metabolic process+++GO:0005975///carbohydrate metabolic process	PF13561///Enoyl-(Acyl carrier protein) reductase+++PF00106///short chain dehydrogenase	IPR036291///NAD(P)-binding domain superfamily+++IPR002347///Short-chain dehydrogenase/reductase SDR+++IPR020904///Short-chain dehydrogenase/reductase, conserved site
245631	Mum1l1	melanoma associated antigen (mutated) 1-like 1	3.62	2.64667	0	0	-24.6057	-0.50121		2.25809e-08	0.999866				GO:0003674///molecular_function	GO:0008150///biological_process		IPR035504///MUM1-like, PWWP domain
102634429	Gm6569	predicted gene 6569	0	1.49667	0	0		6.57041			0.475587			GO:0005575///cellular_component	GO:0003674///molecular_function	GO:0008150///biological_process
26458	Slc27a2	solute carrier family 27 (fatty acid transporter), member 2	38.9633	58.1	30.34	16.3067	-0.203133	0.625093	-0.88901	0.984406	0.999866	0.99993	03320///PPAR signaling pathway+++04146///Peroxisome	GO:0005777///peroxisome+++GO:0043231///intracellular membrane-bounded organelle+++GO:0005783///endoplasmic reticulum+++GO:0005739///mitochondrion+++GO:0016020///membrane+++GO:0016021///integral component of membrane+++GO:0005778///peroxisomal membrane+++GO:0030176///integral component of endoplasmic reticulum membrane+++GO:0005788///endoplasmic reticulum lumen+++GO:0005779///integral component of…	GO:0005102///signaling receptor binding+++GO:0015245///fatty acid transmembrane transporter activity+++GO:0070251///pristanate-CoA ligase activity+++GO:0031957///very long-chain fatty acid-CoA ligase activity+++GO:0102391///decanoate-CoA ligase activity+++GO:0003824///catalytic activity+++GO:0005524///ATP binding+++GO:0016874///ligase activity+++GO:0019899///enzyme binding+++GO:0050197///phytanat…	GO:0001676///long-chain fatty acid metabolic process+++GO:0001561///fatty acid alpha-oxidation+++GO:0006629///lipid metabolic process+++GO:0006635///fatty acid beta-oxidation+++GO:0044539///long-chain fatty acid import+++GO:0000038///very long-chain fatty acid metabolic process+++GO:0042760///very long-chain fatty acid catabolic process+++GO:0006699///bile acid biosynthetic process+++GO:0006631//…	PF00501///AMP-binding enzyme+++PF13193///AMP-binding enzyme C-terminal domain	IPR020845///AMP-binding, conserved site+++IPR000873///AMP-dependent synthetase/ligase+++IPR025110///AMP-binding enzyme, C-terminal domain+++IPR030305///Fatty acid transport protein 2
209601	Erich3	glutamate rich 3	3.03333	0	1.13	1.14333	-1.50116	-23.2266	0.00461889	0.970295	5.95021e-08	0.99993		GO:0005575///cellular_component	GO:0003674///molecular_function	GO:0008150///biological_process	PF15257///Domain of unknown function (DUF4590)	IPR027962///Protein of unknown function DUF4590
15247	Mfsd14a	major facilitator superfamily domain containing 14A	13.94	21.8333	33.96	50.41	1.48119	0.608517	0.527295	0.875182	0.999866	0.99993		GO:0016021///integral component of membrane+++GO:0016020///membrane	GO:0005215///transporter activity	GO:0055085///transmembrane transport	PF07690///Major Facilitator Superfamily	IPR020846///Major facilitator superfamily domain+++IPR011701///Major facilitator superfamily+++IPR001958///Tetracycline resistance protein TetA/multidrug resistance protein MdtG+++IPR005829///Sugar transporter, conserved site+++IPR036259///MFS transporter superfamily
100043876	Gm4705	predicted gene 4705	0.323333	0.0633333	0.133333	0.05	-0.832038	-1.99113	-1.3959	0.981239	0.999866	0.99993	03010///Ribosome	GO:0005783///endoplasmic reticulum+++GO:0022625///cytosolic large ribosomal subunit+++GO:0005739///mitochondrion	GO:0003735///structural constituent of ribosome+++GO:0003723///RNA binding	GO:0006412///translation+++GO:0042254///ribosome biogenesis	PF01199///Ribosomal protein L34e	IPR008195///Ribosomal protein L34Ae+++IPR018065///Ribosomal protein L34e, conserved site+++IPR038562///Ribosomal protein L34Ae superfamily
56175	Bace2	beta-site APP-cleaving enzyme 2	0	0	1.11	0	21.8405		-22.8596	4.45543e-07		1.74056e-07		GO:0005737///cytoplasm+++GO:0016020///membrane+++GO:0005768///endosome+++GO:0005802///trans-Golgi network+++GO:0005886///plasma membrane+++GO:0005794///Golgi apparatus+++GO:0016021///integral component of membrane+++GO:0009986///cell surface+++GO:0031045///dense core granule+++GO:0005783///endoplasmic reticulum	GO:0008233///peptidase activity+++GO:0016787///hydrolase activity+++GO:0004190///aspartic-type endopeptidase activity+++GO:0001540///amyloid-beta binding	GO:0006509///membrane protein ectodomain proteolysis+++GO:0006508///proteolysis+++GO:0050435///amyloid-beta metabolic process+++GO:0042985///negative regulation of amyloid precursor protein biosynthetic process+++GO:0048143///astrocyte activation+++GO:0042593///glucose homeostasis+++GO:0030163///protein catabolic process	PF00026///Eukaryotic aspartyl protease	IPR033121///Peptidase family A1 domain+++IPR001461///Aspartic peptidase A1 family+++IPR001969///Aspartic peptidase, active site+++IPR033874///Memapsin-like+++IPR009119///Beta-secretase BACE+++IPR021109///Aspartic peptidase domain superfamily+++IPR009121///Beta-secretase BACE2
230126	Shb	src homology 2 domain-containing transforming protein B	9.80667	0	1.27667	0	-2.81381	-25.0218	-22.6142	0.882036	1.19473e-08	2.2016e-07		GO:0016020///membrane+++GO:0005829///cytosol+++GO:0005737///cytoplasm+++GO:0005886///plasma membrane+++GO:0036464///cytoplasmic ribonucleoprotein granule+++GO:0005654///nucleoplasm	GO:0001784///phosphotyrosine residue binding+++GO:0005070///SH3/SH2 adaptor activity+++GO:0005515///protein binding	GO:0048514///blood vessel morphogenesis+++GO:0007165///signal transduction+++GO:0001525///angiogenesis+++GO:0045624///positive regulation of T-helper cell differentiation+++GO:1900194///negative regulation of oocyte maturation+++GO:0071425///hematopoietic stem cell proliferation+++GO:0042100///B cell proliferation+++GO:0009967///positive regulation of signal transduction+++GO:0007275///multicellu…	PF00017///SH2 domain	IPR000980///SH2 domain+++IPR035045///SHB, SH2 domain+++IPR035040///SH2 domain-containing adapter protein B+++IPR036860///SH2 domain superfamily
70432	Rufy2	RUN and FYVE domain-containing 2	23.4533	30.4033	17.45	53.4133	-0.95728	-0.988675	1.25479	0.658879	0.999866	0.200517		GO:0005737///cytoplasm+++GO:0005634///nucleus	GO:0017124///SH3 domain binding+++GO:0046872///metal ion binding		PF02759///RUN domain+++PF01363///FYVE zinc finger	IPR037213///RUN domain superfamily+++IPR011011///Zinc finger, FYVE/PHD-type+++IPR017455///Zinc finger, FYVE-related+++IPR013083///Zinc finger, RING/FYVE/PHD-type+++IPR004012///RUN domain+++IPR000306///FYVE zinc finger
26385	Grk6	G protein-coupled receptor kinase 6	36.6167	7.32667	14.4867	17.7033	-1.37288	-2.71983	0.244155	0.0693412	0.97586	0.99993	04341///Hedgehog signaling pathway - fly+++04062///Chemokine signaling pathway+++04144///Endocytosis	GO:0005829///cytosol+++GO:0016020///membrane+++GO:0005886///plasma membrane	GO:0004672///protein kinase activity+++GO:0016740///transferase activity+++GO:0000166///nucleotide binding+++GO:0004674///protein serine/threonine kinase activity+++GO:0047696///beta-adrenergic receptor kinase activity+++GO:0004703///G protein-coupled receptor kinase activity+++GO:0016301///kinase activity+++GO:0005524///ATP binding+++GO:0005515///protein binding	GO:0016055///Wnt signaling pathway+++GO:0016310///phosphorylation+++GO:0002029///desensitization of G protein-coupled receptor signaling pathway+++GO:0007165///signal transduction+++GO:0006468///protein phosphorylation+++GO:0010360///negative regulation of anion channel activity	PF00069///Protein kinase domain+++PF00615///Regulator of G protein signaling domain	IPR036305///RGS domain superfamily+++IPR000719///Protein kinase domain+++IPR008271///Serine/threonine-protein kinase, active site+++IPR000961///AGC-kinase, C-terminal+++IPR011009///Protein kinase-like domain superfamily+++IPR017441///Protein kinase, ATP binding site+++IPR000239///GPCR kinase+++IPR016137///RGS domain
69482	Nup35	nucleoporin 35	13.1667	0.453333	4.25333	3.54667	-1.53687	-5.00364	-0.263633	0.905601	0.476434	0.99993	03013///RNA transport	GO:0031965///nuclear membrane+++GO:0005643///nuclear pore+++GO:0005654///nucleoplasm+++GO:0005652///nuclear lamina+++GO:0044613///nuclear pore central transport channel+++GO:0005886///plasma membrane+++GO:0016020///membrane+++GO:0005634///nucleus+++GO:0044615///nuclear pore nuclear basket	GO:0005543///phospholipid binding+++GO:0003697///single-stranded DNA binding+++GO:0017056///structural constituent of nuclear pore+++GO:0042803///protein homodimerization activity+++GO:0003676///nucleic acid binding	GO:1990830///cellular response to leukemia inhibitory factor+++GO:0051028///mRNA transport+++GO:0006607///NLS-bearing protein import into nucleus+++GO:0015031///protein transport+++GO:0006999///nuclear pore organization+++GO:0006913///nucleocytoplasmic transport	PF05172///Nup53/35/40-type RNA recognition motif	IPR017389///Nucleoporin, NUP53+++IPR035979///RNA-binding domain superfamily+++IPR007846///RNA-recognition motif (RRM) Nup35-type domain+++IPR012677///Nucleotide-binding alpha-beta plait domain superfamily
244654	Mtss1l	metastasis suppressor 1-like	18.9667	25.4033	11.2367	10.39	-0.588797	0.542153	-0.100845	0.960393	0.999866	0.99993		GO:0005886///plasma membrane+++GO:0030027///lamellipodium+++GO:0001726///ruffle+++GO:0042995///cell projection+++GO:0005737///cytoplasm+++GO:0032587///ruffle membrane+++GO:0030864///cortical actin cytoskeleton	GO:0003785///actin monomer binding+++GO:0005096///GTPase activator activity+++GO:0003779///actin binding+++GO:0005546///phosphatidylinositol-4,5-bisphosphate binding+++GO:0048365///Rac GTPase binding	GO:0090630///activation of GTPase activity+++GO:0007009///plasma membrane organization+++GO:0036120///cellular response to platelet-derived growth factor stimulus+++GO:0061024///membrane organization+++GO:0097178///ruffle assembly+++GO:0097581///lamellipodium organization	PF08397///IRSp53/MIM homology domain	IPR013606///IMD/I-BAR domain+++IPR030059///I-BAR domain containing protein ABBA+++IPR027267///AH/BAR domain superfamily+++IPR030127///I-BAR domain containing protein MIM/ABBA
66492	Zmat2	zinc finger, matrin type 2	57.28	34.1567	44.0867	53.1167	-0.270434	-0.789699	0.303662	0.959022	0.955442	0.99993	03040///Spliceosome	GO:0005681///spliceosomal complex+++GO:0071005///U2-type precatalytic spliceosome+++GO:0005634///nucleus+++GO:0046540///U4/U6 x U5 tri-snRNP complex	GO:0003677///DNA binding+++GO:0003676///nucleic acid binding+++GO:0046872///metal ion binding+++GO:0008270///zinc ion binding	GO:0000398///mRNA splicing, via spliceosome+++GO:0006397///mRNA processing+++GO:0008380///RNA splicing	PF12171///Zinc-finger double-stranded RNA-binding	IPR003604///Matrin/U1-C-like, C2H2-type zinc finger+++IPR022755///Zinc finger, double-stranded RNA binding+++IPR036236///Zinc finger C2H2 superfamily
68545	Ecscr	endothelial cell surface expressed chemotaxis and apoptosis regulator	2.88667	0	0	5.25667	-22.754	-22.5016	22.7699	1.54429e-07	1.36325e-07	1.89751e-07		GO:0005737///cytoplasm+++GO:0005829///cytosol+++GO:0005654///nucleoplasm+++GO:0016021///integral component of membrane+++GO:0043231///intracellular membrane-bounded organelle+++GO:0005886///plasma membrane+++GO:0016020///membrane		GO:0001525///angiogenesis+++GO:1901800///positive regulation of proteasomal protein catabolic process+++GO:0007275///multicellular organism development+++GO:0016525///negative regulation of angiogenesis+++GO:0006915///apoptotic process+++GO:2000353///positive regulation of endothelial cell apoptotic process+++GO:0030154///cell differentiation+++GO:0006935///chemotaxis	PF15820///Endothelial cell-specific chemotaxis regulator	IPR026247///Endothelial cell-specific chemotaxis regulator
108168952	108168952		0.0833333	0	0.02	0.05	-1.8226	-4.35824	1.30254	0.958732	0.873816	0.99993
108167344	Gm45951	predicted gene, 45951	11.83	6.62667	4.6	4.86667	-2.14382	-1.0099	0.198904	0.234861	0.722853	0.99993		GO:0005634///nucleus	GO:0046872///metal ion binding+++GO:0000978///RNA polymerase II proximal promoter sequence-specific DNA binding+++GO:0042826///histone deacetylase binding+++GO:0003682///chromatin binding	GO:0030154///cell differentiation+++GO:0045668///negative regulation of osteoblast differentiation+++GO:0000122///negative regulation of transcription by RNA polymerase II+++GO:0043433///negative regulation of DNA-binding transcription factor activity+++GO:0006351///transcription, DNA-templated	PF00096///Zinc finger, C2H2 type+++PF01352///KRAB box	IPR036236///Zinc finger C2H2 superfamily+++IPR013087///Zinc finger C2H2-type+++IPR001909///Krueppel-associated box+++IPR036051///KRAB domain superfamily
28240	Trpm2	transient receptor potential cation channel, subfamily M, member 2	51.9833	35.47	17.9233	14.68	-1.42154	-0.500268	-0.148979	0.678677	0.999866	0.99993	04621///NOD-like receptor signaling pathway+++04921///Oxytocin signaling pathway	GO:0043005///neuron projection+++GO:0043025///neuronal cell body+++GO:0042995///cell projection+++GO:0005765///lysosomal membrane+++GO:0043204///perikaryon+++GO:0005886///plasma membrane+++GO:0016021///integral component of membrane+++GO:0005764///lysosome+++GO:0016020///membrane+++GO:0031410///cytoplasmic vesicle+++GO:0030659///cytoplasmic vesicle membrane+++GO:0005887///integral component of pl…	GO:0005509///calcium ion binding+++GO:0005262///calcium channel activity+++GO:0005272///sodium channel activity+++GO:0005216///ion channel activity+++GO:0005384///manganese ion transmembrane transporter activity+++GO:0047631///ADP-ribose diphosphatase activity+++GO:0099604///ligand-gated calcium channel activity+++GO:0015278///calcium-release channel activity+++GO:0005261///cation channel activit…	GO:0044849///estrous cycle+++GO:1903223///positive regulation of oxidative stress-induced neuron death+++GO:0034220///ion transmembrane transport+++GO:0006811///ion transport+++GO:0002407///dendritic cell chemotaxis+++GO:0033194///response to hydroperoxide+++GO:2000249///regulation of actin cytoskeleton reorganization+++GO:0035725///sodium ion transmembrane transport+++GO:0098703///calcium ion im…	PF00520///Ion transport protein	IPR015797///NUDIX hydrolase-like domain superfamily+++IPR029594///Transient receptor potential cation channel subfamily M member 2+++IPR000086///NUDIX hydrolase domain+++IPR005821///Ion transport domain
66979	Pole4	polymerase (DNA-directed), epsilon 4 (p12 subunit)	36.09	27.8067	40.84	43.4433	0.228045	-0.510857	0.0776058	0.979626	0.999866	0.99993	03030///DNA replication+++00230///Purine metabolism+++01100///Metabolic pathways+++00240///Pyrimidine metabolism+++03420///Nucleotide excision repair+++03410///Base excision repair	GO:0005671///Ada2/Gcn5/Ada3 transcription activator complex+++GO:0005634///nucleus+++GO:0008622///epsilon DNA polymerase complex	GO:0016740///transferase activity+++GO:0003677///DNA binding+++GO:0005515///protein binding+++GO:0003887///DNA-directed DNA polymerase activity+++GO:0016779///nucleotidyltransferase activity+++GO:0046982///protein heterodimerization activity	GO:0071897///DNA biosynthetic process+++GO:0043966///histone H3 acetylation	PF00808///Histone-like transcription factor (CBF/NF-Y) and archaeal histone	IPR009072///Histone-fold+++IPR003958///Transcription factor CBF/NF-Y/archaeal histone domain
74202	Fblim1	filamin binding LIM protein 1	0	0.03	0	0		2.89444			0.999866			GO:0005925///focal adhesion+++GO:0030054///cell junction+++GO:0001725///stress fiber+++GO:0001650///fibrillar center+++GO:0005856///cytoskeleton+++GO:0005737///cytoplasm	GO:0031005///filamin binding+++GO:0046872///metal ion binding	GO:0033623///regulation of integrin activation+++GO:0098609///cell-cell adhesion+++GO:0007155///cell adhesion+++GO:0008360///regulation of cell shape	PF00412///LIM domain	IPR001781///Zinc finger, LIM-type
12268	C4b	complement component 4B (Chido blood group)	0.02	0	0	0	-3.62914	-3.35118		0.813813	0.999866		04610///Complement and coagulation cascades	GO:0030425///dendrite+++GO:0043025///neuronal cell body+++GO:0030054///cell junction+++GO:0044216///other organism cell+++GO:0005576///extracellular region+++GO:0005615///extracellular space+++GO:0045202///synapse+++GO:0042995///cell projection+++GO:0030424///axon	GO:0030246///carbohydrate binding+++GO:0001848///complement binding+++GO:0001849///complement component C1q binding+++GO:0004866///endopeptidase inhibitor activity	GO:0006956///complement activation+++GO:0016064///immunoglobulin mediated immune response+++GO:0045087///innate immune response+++GO:0006954///inflammatory response+++GO:0006958///complement activation, classical pathway+++GO:0010951///negative regulation of endopeptidase activity+++GO:0002376///immune system process	PF01759///UNC-6/NTR/C345C module+++PF00207///Alpha-2-macroglobulin family+++PF01821///Anaphylotoxin-like domain+++PF07677///A-macroglobulin receptor binding domain+++PF01835///MG2 domain+++PF07678///A-macroglobulin TED domain+++PF07703///Alpha-2-macroglobulin bait region domain	IPR008993///Tissue inhibitor of metalloproteinases-like, OB-fold+++IPR011625///Alpha-2-macroglobulin, N-terminal 2+++IPR011626///Alpha-macroglobulin complement component+++IPR013783///Immunoglobulin-like fold+++IPR019742///Alpha-2-macroglobulin, conserved site+++IPR036595///Alpha-macroglobulin, receptor-binding domain superfamily+++IPR018081///Anaphylatoxin, complement system+++IPR037569///Comple…
67457	Frmd8	FERM domain containing 8	7.89667	2.13333	4.32	4.27333	-0.620426	-1.92539	-0.127821	0.981239	0.999866	0.99993		GO:0005575///cellular_component+++GO:0005856///cytoskeleton	GO:0003674///molecular_function	GO:0008150///biological_process	PF00373///FERM central domain	IPR014352///FERM/acyl-CoA-binding protein superfamily+++IPR019749///Band 4.1 domain+++IPR019748///FERM central domain+++IPR035963///FERM superfamily, second domain+++IPR011993///PH-like domain superfamily+++IPR000299///FERM domain
67226	Tmem19	transmembrane protein 19	0.0166667	12.5633	15.0867	8.34667	9.75012	9.34891	-0.859324	0.013495	0.10854	0.99993		GO:0016021///integral component of membrane+++GO:0016020///membrane	GO:0003674///molecular_function	GO:0008150///biological_process	PF01940///Integral membrane protein DUF92	IPR002794///Protein of unknown function DUF92, TMEM19
103537	Mbtd1	mbt domain containing 1	10.22	10.14	2.40667	3.23	-2.44033	0.124374	0.925053	0.63087	0.999866	0.99993		GO:0016020///membrane+++GO:0005634///nucleus+++GO:0016021///integral component of membrane	GO:0046872///metal ion binding+++GO:0035064///methylated histone binding+++GO:0008270///zinc ion binding	GO:0048706///embryonic skeletal system development+++GO:0006325///chromatin organization+++GO:0006355///regulation of transcription, DNA-templated	PF02820///mbt repeat	IPR012313///Zinc finger, FCS-type+++IPR038603///FCS-type zinc finger superfamily+++IPR004092///Mbt repeat
26992	Brd7	bromodomain containing 7	8.97667	15.9833	2.69667	0.0466667	-1.7726	0.310546	-5.93263	0.847994	0.999866	0.400675		GO:0005829///cytosol+++GO:0005634///nucleus+++GO:0005654///nucleoplasm	GO:0005515///protein binding+++GO:0070577///lysine-acetylated histone binding+++GO:0003714///transcription corepressor activity+++GO:0008134///transcription factor binding+++GO:0044212///transcription regulatory region DNA binding+++GO:0042393///histone binding+++GO:0002039///p53 binding+++GO:0003713///transcription coactivator activity	GO:0016055///Wnt signaling pathway+++GO:0045893///positive regulation of transcription, DNA-templated+++GO:2000134///negative regulation of G1/S transition of mitotic cell cycle+++GO:0008285///negative regulation of cell proliferation+++GO:0007049///cell cycle+++GO:0045892///negative regulation of transcription, DNA-templated+++GO:0035066///positive regulation of histone acetylation+++GO:0006357/…	PF00439///Bromodomain+++PF12024///Domain of unknown function (DUF3512)	IPR021900///Protein of unknown function DUF3512+++IPR001487///Bromodomain+++IPR036427///Bromodomain-like superfamily
75647	Ssmem1	serine-rich single-pass membrane protein 1	0	0	0.746667	0	6.42456		-6.70428	0.407574		0.550871		GO:0016021///integral component of membrane+++GO:0016020///membrane+++GO:0005575///cellular_component	GO:0003674///molecular_function	GO:0008150///biological_process	PF15468///Domain of unknown function (DUF4636)	IPR027955///Protein of unknown function DUF4636
108169102	Gm42627	predicted gene 42627	5.70333	2.93	0.776667	0	-2.87933	-0.827557	-5.44183	0.877948	0.999866	0.778947
14630	Gclm	glutamate-cysteine ligase, modifier subunit	0	3.25	2.04667	8.97	21.9059	9.0493	2.17303	4.16874e-07	0.00353577	0.99993	00480///Glutathione metabolism+++01100///Metabolic pathways+++04216///Ferroptosis+++00270///Cysteine and methionine metabolism	GO:0017109///glutamate-cysteine ligase complex	GO:0004357///glutamate-cysteine ligase activity+++GO:0030234///enzyme regulator activity+++GO:0035226///glutamate-cysteine ligase catalytic subunit binding+++GO:0046982///protein heterodimerization activity	GO:0071333///cellular response to glucose stimulus+++GO:0006979///response to oxidative stress+++GO:0006749///glutathione metabolic process+++GO:0051900///regulation of mitochondrial depolarization+++GO:0007584///response to nutrient+++GO:0006536///glutamate metabolic process+++GO:0044752///response to human chorionic gonadotropin+++GO:0035729///cellular response to hepatocyte growth factor stimu…	PF00248///Aldo/keto reductase family	IPR036812///NADP-dependent oxidoreductase domain superfamily+++IPR032963///Glutamate--cysteine ligase regulatory subunit+++IPR023210///NADP-dependent oxidoreductase domain
21354	Tap1	transporter 1, ATP-binding cassette, sub-family B (MDR/TAP)	9.03	0	1.34	0.00666667	-2.81708	-25.2488	-7.7789	0.865957	1.02551e-08	0.376495	04145///Phagosome+++02010///ABC transporters+++04612///Antigen processing and presentation	GO:0016020///membrane+++GO:0043231///intracellular membrane-bounded organelle+++GO:0030176///integral component of endoplasmic reticulum membrane+++GO:0005739///mitochondrion+++GO:0042825///TAP complex+++GO:0005783///endoplasmic reticulum+++GO:0030670///phagocytic vesicle membrane+++GO:0005815///microtubule organizing center+++GO:0005789///endoplasmic reticulum membrane+++GO:0042824///MHC class I…	GO:0046982///protein heterodimerization activity+++GO:0023029///MHC class Ib protein binding+++GO:0016887///ATPase activity+++GO:1904680///peptide transmembrane transporter activity+++GO:0000166///nucleotide binding+++GO:0046980///tapasin binding+++GO:0005524///ATP binding+++GO:0042605///peptide antigen binding+++GO:0043531///ADP binding+++GO:0042288///MHC class I protein binding+++GO:0046979///T…	GO:0006952///defense response+++GO:0002376///immune system process+++GO:0019885///antigen processing and presentation of endogenous peptide antigen via MHC class I+++GO:0042886///amide transport+++GO:0046967///cytosol to ER transport+++GO:0055085///transmembrane transport+++GO:0002479///antigen processing and presentation of exogenous peptide antigen via MHC class I, TAP-dependent+++GO:0015833///…	PF00664///ABC transporter transmembrane region+++PF00005///ABC transporter	IPR003593///AAA+ ATPase domain+++IPR011527///ABC transporter type 1, transmembrane domain+++IPR027417///P-loop containing nucleoside triphosphate hydrolase+++IPR017871///ABC transporter, conserved site+++IPR036640///ABC transporter type 1, transmembrane domain superfamily+++IPR003439///ABC transporter-like+++IPR013306///Antigen peptide transporter 1+++IPR039421///Type I protein exporter+++IPR0133…
22353	Vip	vasoactive intestinal polypeptide	0	0	0.876667	408.143	6.83766		8.85312	0.353513		0.179897		GO:0043025///neuronal cell body+++GO:0005576///extracellular region+++GO:0043204///perikaryon+++GO:0043005///neuron projection	GO:0005179///hormone activity+++GO:0051428///peptide hormone receptor binding+++GO:0005102///signaling receptor binding+++GO:0005184///neuropeptide hormone activity	GO:0048662///negative regulation of smooth muscle cell proliferation+++GO:0097755///positive regulation of blood vessel diameter+++GO:0051930///regulation of sensory perception of pain+++GO:0032812///positive regulation of epinephrine secretion+++GO:0048242///epinephrine secretion+++GO:0007611///learning or memory+++GO:0043267///negative regulation of potassium ion transport+++GO:0009966///regula…	PF00123///Peptide hormone	IPR000532///Glucagon/GIP/secretin/VIP+++IPR015523///Vasoactive intestinal peptide
66237	Atp6v1g2	ATPase, H+ transporting, lysosomal V1 subunit G2	486.037	554.073	922.65	753.66	1.01518	0.162467	-0.27052	0.0417034	0.999866	0.957363	01100///Metabolic pathways+++04150///mTOR signaling pathway+++00190///Oxidative phosphorylation+++04145///Phagosome+++04966///Collecting duct acid secretion+++04721///Synaptic vesicle cycle	GO:0016471///vacuolar proton-transporting V-type ATPase complex+++GO:0042470///melanosome+++GO:0030285///integral component of synaptic vesicle membrane	GO:0042626///ATPase activity, coupled to transmembrane movement of substances+++GO:0008553///proton-exporting ATPase activity, phosphorylative mechanism+++GO:0016887///ATPase activity+++GO:0005515///protein binding	GO:0006811///ion transport+++GO:1902600///proton transmembrane transport	PF03179///Vacuolar (H+)-ATPase G subunit	IPR005124///Vacuolar (H+)-ATPase G subunit
67212	Mrpl55	mitochondrial ribosomal protein L55	26.8067	82.97	81.7967	105.917	1.65993	1.65977	0.38896	0.387815	0.696405	0.99993		GO:0005762///mitochondrial large ribosomal subunit+++GO:0005840///ribosome+++GO:0005739///mitochondrion	GO:0003735///structural constituent of ribosome	GO:0006412///translation	PF09776///Mitochondrial ribosomal protein L55	IPR018615///Ribosomal protein L55, mitochondrial
69823	Fyttd1	forty-two-three domain containing 1	18.0467	27.6133	35.6233	33.2433	1.22735	0.842657	-0.0912735	0.622104	0.971013	0.99993		GO:0005634///nucleus+++GO:0005623///cell+++GO:0005654///nucleoplasm+++GO:0016607///nuclear speck	GO:0003723///RNA binding+++GO:0003729///mRNA binding	GO:0051028///mRNA transport+++GO:0006406///mRNA export from nucleus	PF07078///Forty-two-three protein	IPR009782///UAP56-interacting factor
108167482	Gm46011	predicted gene, 46011	0.00666667	0.0166667	0	0		0.904596			0.999866			GO:0005634///nucleus	GO:0000976///transcription regulatory region sequence-specific DNA binding+++GO:0046872///metal ion binding+++GO:0003700///DNA-binding transcription factor activity	GO:0006355///regulation of transcription, DNA-templated	PF00096///Zinc finger, C2H2 type+++PF01352///KRAB box	IPR017125///PR-domain zinc finger protein PRDM5-like+++IPR013087///Zinc finger C2H2-type+++IPR036051///KRAB domain superfamily+++IPR001909///Krueppel-associated box+++IPR036236///Zinc finger C2H2 superfamily
223776	Selenoo	selenoprotein O	15.6333	24.47	17.52	12.64	0.237866	0.603118	-0.44862	0.982125	0.999866	0.99993		GO:0005739///mitochondrion	GO:0003674///molecular_function	GO:0008150///biological_process	PF02696///Uncharacterized ACR, YdiU/UPF0061 family	IPR003846///Uncharacterised protein family UPF0061
268949	Mucl3	mucin like 3	0	0.0666667	0	0		3.72993			0.972224			GO:0016021///integral component of membrane+++GO:0005575///cellular_component+++GO:0005737///cytoplasm+++GO:0016020///membrane+++GO:0005886///plasma membrane	GO:0003674///molecular_function			IPR026623///Diffuse panbronchiolitis critical region protein 1
71722	Cic	capicua transcriptional repressor	10.4233	4.42333	0.41	5.48333	-4.47382	-1.35666	3.91386	0.292668	0.999866	0.273827	04013///MAPK signaling pathway - fly	GO:0005654///nucleoplasm+++GO:0032991///protein-containing complex+++GO:0005634///nucleus+++GO:0043231///intracellular membrane-bounded organelle	GO:0003677///DNA binding+++GO:0003682///chromatin binding+++GO:0005515///protein binding	GO:0007613///memory+++GO:0007420///brain development+++GO:0035176///social behavior+++GO:0007612///learning+++GO:0045892///negative regulation of transcription, DNA-templated+++GO:0048286///lung alveolus development+++GO:0000122///negative regulation of transcription by RNA polymerase II	PF00505///HMG (high mobility group) box+++PF16090///Domain of unknown function (DUF4819)	IPR032147///Domain of unknown function DUF4819+++IPR036910///High mobility group box domain superfamily+++IPR009071///High mobility group box domain
69195	Tmem121	transmembrane protein 121	17.9833	22.1533	7.75333	11.3067	-1.1084	0.43109	0.613165	0.974684	0.999866	0.99993		GO:0016020///membrane+++GO:0005575///cellular_component+++GO:0016021///integral component of membrane	GO:0003674///molecular_function	GO:0008150///biological_process	PF14997///CECR6/TMEM121 family	IPR032776///CECR6/TMEM121 family
94067	Mrpl43	mitochondrial ribosomal protein L43	37.11	11.1433	58.8533	32.5833	0.701823	-1.71307	-0.846027	0.875129	0.999866	0.99993		GO:0005762///mitochondrial large ribosomal subunit+++GO:0005840///ribosome+++GO:0005739///mitochondrion	GO:0003735///structural constituent of ribosome	GO:0032543///mitochondrial translation+++GO:0006412///translation	PF05047///Mitochondrial ribosomal protein L51 / S25 / CI-B8 domain	IPR039927///39S ribosomal protein L43/54S ribosomal protein L51+++IPR007741///Ribosomal protein/NADH dehydrogenase domain+++IPR036249///Thioredoxin-like superfamily
68515	Myadml2	myeloid-associated differentiation marker-like 2	5.21	26.0533	6.80667	8.15333	1.62825	3.41749	0.245658	0.968916	0.782545	0.99993		GO:0005737///cytoplasm+++GO:0016021///integral component of membrane+++GO:0016020///membrane	GO:0003674///molecular_function	GO:0008150///biological_process	PF01284///Membrane-associating domain	IPR008253///Marvel domain
329581	Birc7	baculoviral IAP repeat-containing 7 (livin)	0	0	5.33667	0	23.1785		-24.1568	1.02216e-07		8.57389e-08	04215///Apoptosis - multiple species+++04120///Ubiquitin mediated proteolysis	GO:0005737///cytoplasm+++GO:0005794///Golgi apparatus+++GO:0005634///nucleus+++GO:0005815///microtubule organizing center+++GO:0005829///cytosol	GO:0004842///ubiquitin-protein transferase activity+++GO:0046872///metal ion binding+++GO:0004869///cysteine-type endopeptidase inhibitor activity+++GO:0030414///peptidase inhibitor activity+++GO:0016740///transferase activity+++GO:0043027///cysteine-type endopeptidase inhibitor activity involved in apoptotic process+++GO:0061630///ubiquitin protein ligase activity	GO:0070247///regulation of natural killer cell apoptotic process+++GO:0010466///negative regulation of peptidase activity+++GO:1990001///inhibition of cysteine-type endopeptidase activity involved in apoptotic process+++GO:0016567///protein ubiquitination+++GO:0006915///apoptotic process+++GO:0042127///regulation of cell proliferation+++GO:0043066///negative regulation of apoptotic process	PF13920///Zinc finger, C3HC4 type (RING finger)+++PF00653///Inhibitor of Apoptosis domain	IPR001370///BIR repeat+++IPR013083///Zinc finger, RING/FYVE/PHD-type+++IPR017907///Zinc finger, RING-type, conserved site+++IPR001841///Zinc finger, RING-type
215476	Prr14l	proline rich 14-like	8.28	8.64	6.21667	5.24	-0.241562	0.123111	-0.341781	0.983276	0.999866	0.99993		GO:0005575///cellular_component	GO:0003674///molecular_function	GO:0008150///biological_process	PF15386///Drosophila Tantalus-like	IPR028149///Tantalus-like+++IPR026320///Proline-rich protein 14
99326	Garnl3	GTPase activating RANGAP domain-like 3	55.87	25.7967	22.37	21.5367	-1.20577	-1.26593	-0.0706931	0.937208	0.999866	0.99993		GO:0043231///intracellular membrane-bounded organelle	GO:0005096///GTPase activator activity+++GO:0003674///molecular_function	GO:0043547///positive regulation of GTPase activity+++GO:0051056///regulation of small GTPase mediated signal transduction+++GO:0008150///biological_process	PF02145///Rap/ran-GAP+++PF00780///CNH domain	IPR035974///Rap/Ran-GAP superfamily+++IPR001180///Citron homology (CNH) domain+++IPR000331///Rap GTPase activating protein domain
69930	Zfp715	zinc finger protein 715	3.58333	6.00667	5.12	1.91	0.72614	0.751357	-1.44955	0.974273	0.999866	0.99993		GO:0005654///nucleoplasm+++GO:0005829///cytosol+++GO:0045111///intermediate filament cytoskeleton	GO:0003676///nucleic acid binding+++GO:0046872///metal ion binding+++GO:0001227///DNA-binding transcription repressor activity, RNA polymerase II-specific+++GO:0000977///RNA polymerase II regulatory region sequence-specific DNA binding+++GO:0001228///DNA-binding transcription activator activity, RNA polymerase II-specific	GO:0045944///positive regulation of transcription by RNA polymerase II+++GO:0006355///regulation of transcription, DNA-templated+++GO:0000122///negative regulation of transcription by RNA polymerase II	PF13912///C2H2-type zinc finger+++PF00096///Zinc finger, C2H2 type+++PF01352///KRAB box	IPR036051///KRAB domain superfamily+++IPR013087///Zinc finger C2H2-type+++IPR001909///Krueppel-associated box+++IPR036236///Zinc finger C2H2 superfamily
68270	Dnaaf1	dynein, axonemal assembly factor 1	1.02333	0	0	0	-22.2848	-21.9816		2.74028e-07	2.65452e-07			GO:0005929///cilium+++GO:0016607///nuclear speck+++GO:0005930///axoneme+++GO:0005829///cytosol+++GO:0005886///plasma membrane+++GO:0042995///cell projection	GO:0070840///dynein complex binding	GO:0030324///lung development+++GO:0003356///regulation of cilium beat frequency+++GO:0036158///outer dynein arm assembly+++GO:0044458///motile cilium assembly+++GO:0001947///heart looping+++GO:0071907///determination of digestive tract left/right asymmetry+++GO:0035469///determination of pancreatic left/right asymmetry+++GO:0036159///inner dynein arm assembly+++GO:0070286///axonemal dynein compl…		IPR001611///Leucine-rich repeat+++IPR027734///Dynein assembly factor 1, axonemal+++IPR032675///Leucine-rich repeat domain superfamily
71947	Tmem94	transmembrane protein 94	1.99667	14.2767	15.6433	9.50333	2.88943	2.60423	-0.718203	0.729247	0.985655	0.99993		GO:0016021///integral component of membrane+++GO:0016020///membrane	GO:0003674///molecular_function	GO:0008150///biological_process		IPR039720///Transmembrane protein 94+++IPR023298///P-type ATPase, transmembrane domain superfamily
66686	Dcbld1	discoidin, CUB and LCCL domain containing 1	0	7.83333	0	0		23.4533			4.66706e-08			GO:0016020///membrane+++GO:0005615///extracellular space+++GO:0016021///integral component of membrane	GO:0004252///serine-type endopeptidase activity	GO:0031638///zymogen activation	PF03815///LCCL domain+++PF00431///CUB domain	IPR004043///LCCL domain+++IPR000859///CUB domain+++IPR035914///Spermadhesin, CUB domain superfamily+++IPR036609///LCCL domain superfamily
16452	Jak2	Janus kinase 2	6.28667	17.35	4.88	6.20333	-0.171178	1.38142	0.395126	0.981239	0.817593	0.99993	04062///Chemokine signaling pathway+++04920///Adipocytokine signaling pathway+++04659///Th17 cell differentiation+++04630///Jak-STAT signaling pathway+++04217///Necroptosis+++04725///Cholinergic synapse+++04550///Signaling pathways regulating pluripotency of stem cells+++04658///Th1 and Th2 cell differentiation+++04917///Prolactin signaling pathway+++04151///PI3K-Akt signaling pathway	GO:0005856///cytoskeleton+++GO:0098978///glutamatergic synapse+++GO:0016363///nuclear matrix+++GO:0005654///nucleoplasm+++GO:0005829///cytosol+++GO:0005737///cytoplasm+++GO:0016020///membrane+++GO:0005634///nucleus+++GO:0005901///caveola+++GO:0012505///endomembrane system+++GO:0045121///membrane raft+++GO:0005925///focal adhesion+++GO:0005886///plasma membrane+++GO:0098794///postsynapse	GO:0004713///protein tyrosine kinase activity+++GO:0042393///histone binding+++GO:0035401///histone kinase activity (H3-Y41 specific)+++GO:0005515///protein binding+++GO:0005524///ATP binding+++GO:0004715///non-membrane spanning protein tyrosine kinase activity+++GO:0042169///SH2 domain binding+++GO:0016301///kinase activity+++GO:0033130///acetylcholine receptor binding+++GO:0031702///type 1 angi…	GO:0002376///immune system process+++GO:1904707///positive regulation of vascular smooth muscle cell proliferation+++GO:0008631///intrinsic apoptotic signaling pathway in response to oxidative stress+++GO:0010667///negative regulation of cardiac muscle cell apoptotic process+++GO:0033209///tumor necrosis factor-mediated signaling pathway+++GO:0097191///extrinsic apoptotic signaling pathway+++GO:0…	PF07714///Protein tyrosine kinase+++PF00017///SH2 domain	IPR020635///Tyrosine-protein kinase, catalytic domain+++IPR020693///Tyrosine-protein kinase, non-receptor Jak2+++IPR017441///Protein kinase, ATP binding site+++IPR000980///SH2 domain+++IPR016251///Tyrosine-protein kinase, non-receptor Jak/Tyk2+++IPR008266///Tyrosine-protein kinase, active site+++IPR035588///Janus kinase 2, pseudokinase domain+++IPR011009///Protein kinase-like domain superfamily++…
72947	Phykpl	5-phosphohydroxy-L-lysine phospholyase	0.0733333	0	0	0	-3.81712	-3.48425		0.786534	0.997481		00310///Lysine degradation+++01100///Metabolic pathways	GO:0005739///mitochondrion	GO:0030170///pyridoxal phosphate binding+++GO:0008483///transaminase activity+++GO:0003824///catalytic activity+++GO:0042802///identical protein binding+++GO:0016829///lyase activity	GO:0008150///biological_process	PF00202///Aminotransferase class-III	IPR015422///Pyridoxal phosphate-dependent transferase domain 1+++IPR005814///Aminotransferase class-III+++IPR015424///Pyridoxal phosphate-dependent transferase+++IPR015421///Pyridoxal phosphate-dependent transferase, major domain
228829	Phf20	PHD finger protein 20	28.3233	14.92	29.6233	15.1467	0.205197	-0.875544	-0.932553	0.981239	0.999866	0.104894		GO:0005654///nucleoplasm+++GO:0031965///nuclear membrane+++GO:0005829///cytosol+++GO:0005634///nucleus+++GO:0000123///histone acetyltransferase complex+++GO:0071339///MLL1 complex	GO:0043995///histone acetyltransferase activity (H4-K5 specific)+++GO:0003676///nucleic acid binding+++GO:0046972///histone acetyltransferase activity (H4-K16 specific)+++GO:0046872///metal ion binding+++GO:0043996///histone acetyltransferase activity (H4-K8 specific)+++GO:0003677///DNA binding	GO:0043982///histone H4-K8 acetylation+++GO:0006325///chromatin organization+++GO:0043984///histone H4-K16 acetylation+++GO:0043981///histone H4-K5 acetylation+++GO:0006355///regulation of transcription, DNA-templated	PF02820///mbt repeat+++PF12618///Protein of unknown function (DUF3776)	IPR001965///Zinc finger, PHD-type+++IPR011011///Zinc finger, FYVE/PHD-type+++IPR019786///Zinc finger, PHD-type, conserved site+++IPR022255///Domain of unknown function DUF3776+++IPR013083///Zinc finger, RING/FYVE/PHD-type+++IPR037915///PHD finger protein 20+++IPR002999///Tudor domain+++IPR013087///Zinc finger C2H2-type+++IPR004092///Mbt repeat
217169	Tns4	tensin 4	0.05	0.11	0.0233333	0	-0.995934	1.0896	-3.56738	0.970295	0.999866	0.99993		GO:0005737///cytoplasm+++GO:0005856///cytoskeleton+++GO:0005925///focal adhesion+++GO:0030054///cell junction	GO:0003674///molecular_function+++GO:0003779///actin binding	GO:0006915///apoptotic process+++GO:0008104///protein localization	PF00017///SH2 domain+++PF08416///Phosphotyrosine-binding domain	IPR033929///Tensin, phosphotyrosine-binding domain+++IPR036860///SH2 domain superfamily+++IPR000980///SH2 domain+++IPR013625///Tensin/EPS8 phosphotyrosine-binding domain+++IPR006020///PTB/PI domain+++IPR011993///PH-like domain superfamily
100529082	Gm11127	predicted gene 11127	22.8967	29.14	3.27667	6.21333	-2.7144	0.351162	0.929475	0.005446	0.999866	0.99993	04144///Endocytosis+++04612///Antigen processing and presentation+++04145///Phagosome+++04514///Cell adhesion molecules (CAMs)+++04218///Cellular senescence	GO:0009986///cell surface+++GO:0005794///Golgi apparatus+++GO:0071556///integral component of lumenal side of endoplasmic reticulum membrane+++GO:0005797///Golgi medial cisterna+++GO:0005886///plasma membrane+++GO:0030670///phagocytic vesicle membrane+++GO:0005783///endoplasmic reticulum+++GO:0042612///MHC class I protein complex+++GO:0016021///integral component of membrane+++GO:0016020///membra…	GO:0030881///beta-2-microglobulin binding+++GO:0046982///protein heterodimerization activity+++GO:0005515///protein binding+++GO:0042288///MHC class I protein binding+++GO:0042605///peptide antigen binding+++GO:0042277///peptide binding+++GO:0046977///TAP binding+++GO:0042608///T cell receptor binding+++GO:0005102///signaling receptor binding	GO:0001916///positive regulation of T cell mediated cytotoxicity+++GO:0042590///antigen processing and presentation of exogenous peptide antigen via MHC class I+++GO:0042742///defense response to bacterium+++GO:0019882///antigen processing and presentation+++GO:0002474///antigen processing and presentation of peptide antigen via MHC class I+++GO:0048839///inner ear development+++GO:0002476///anti…	PF07654///Immunoglobulin C1-set domain+++PF00129///Class I Histocompatibility antigen, domains alpha 1 and 2	IPR036179///Immunoglobulin-like domain superfamily+++IPR011161///MHC class I-like antigen recognition-like+++IPR011162///MHC classes I/II-like antigen recognition protein+++IPR013783///Immunoglobulin-like fold+++IPR001039///MHC class I alpha chain, alpha1 alpha2 domains+++IPR003597///Immunoglobulin C1-set+++IPR007110///Immunoglobulin-like domain+++IPR037055///MHC class I-like antigen recognition-…
22341	Vegfc	vascular endothelial growth factor C	0	0	0.296667	0	5.58523		-5.88553	0.522765		0.694512	04010///MAPK signaling pathway+++04015///Rap1 signaling pathway+++04510///Focal adhesion+++04926///Relaxin signaling pathway+++04151///PI3K-Akt signaling pathway+++04014///Ras signaling pathway	GO:0005615///extracellular space+++GO:0005576///extracellular region+++GO:0016020///membrane	GO:0008083///growth factor activity+++GO:0005515///protein binding+++GO:0042056///chemoattractant activity+++GO:0043185///vascular endothelial growth factor receptor 3 binding	GO:0030947///regulation of vascular endothelial growth factor receptor signaling pathway+++GO:0050918///positive chemotaxis+++GO:0042493///response to drug+++GO:0038084///vascular endothelial growth factor signaling pathway+++GO:0045766///positive regulation of angiogenesis+++GO:0009887///animal organ morphogenesis+++GO:0045776///negative regulation of blood pressure+++GO:0050731///positive regul…	PF03128///CXCXC repeat+++PF00341///PDGF/VEGF domain	IPR004153///CXCXC repeat+++IPR000072///PDGF/VEGF domain+++IPR029034///Cystine-knot cytokine+++IPR023581///Platelet-derived growth factor, conserved site
105244931	Gm40453	predicted gene, 40453	4.93667	10.06	0.806667	0	-2.58419	1.00442	-6.28999	0.907314	0.999866	0.624646			GO:0003964///RNA-directed DNA polymerase activity+++GO:0004519///endonuclease activity	GO:0015074///DNA integration	PF00078///Reverse transcriptase (RNA-dependent DNA polymerase)+++PF00665///Integrase core domain+++PF00075///RNase H	IPR012337///Ribonuclease H-like superfamily+++IPR002156///Ribonuclease H domain+++IPR036397///Ribonuclease H superfamily+++IPR001584///Integrase, catalytic core+++IPR000477///Reverse transcriptase domain
629242	Gm6958	predicted gene 6958	7.23667	1.31667	1.38	0.346667	-2.35691	-2.60526	-1.95094	0.493075	0.359252	0.99993		GO:0016021///integral component of membrane			PF00429///ENV polyprotein (coat polyprotein)	IPR008981///F-MuLV receptor-binding+++IPR018154///TLV/ENV coat polyprotein
66246	Osgep	O-sialoglycoprotein endopeptidase	29.9667	29.4567	10.1333	33.8633	-1.5829	-0.137435	1.77189	0.915301	0.999866	0.892698		GO:0000408///EKC/KEOPS complex+++GO:0016607///nuclear speck+++GO:0005886///plasma membrane+++GO:0005737///cytoplasm+++GO:0005634///nucleus+++GO:0005654///nucleoplasm	GO:0016746///transferase activity, transferring acyl groups+++GO:0016747///transferase activity, transferring acyl groups other than amino-acyl groups+++GO:0016740///transferase activity+++GO:0046872///metal ion binding+++GO:0061711///N(6)-L-threonylcarbamoyladenine synthase activity	GO:0002949///tRNA threonylcarbamoyladenosine modification+++GO:0008033///tRNA processing	PF00814///Glycoprotease family	IPR000905///Gcp-like domain+++IPR017861///Kae1/TsaD family+++IPR034680///tRNA N6-adenosine threonylcarbamoyltransferase Kae1/OSGEP+++IPR017860///Peptidase M22, conserved site
15366	Hmmr	hyaluronan mediated motility receptor (RHAMM)	3.30333	4.74667	0.506667	0.656667	-2.5755	0.509424	0.399605	0.073181	0.999866	0.99993	04512///ECM-receptor interaction	GO:0005813///centrosome+++GO:0015630///microtubule cytoskeleton+++GO:0009986///cell surface+++GO:0005737///cytoplasm+++GO:0005829///cytosol	GO:0005540///hyaluronic acid binding		PF15908///Hyaluronan mediated motility receptor C-terminal+++PF15905///Hyaluronan mediated motility receptor N-terminal	IPR031787///Hyaluronan mediated motility receptor, N-terminal+++IPR031794///Hyaluronan-mediated motility receptor, C-terminal+++IPR026203///Intracellular hyaluronic acid binding protein
109032	Sp110	Sp110 nuclear body protein	7.64	0.37	2.84333	0.0633333	-1.43673	-4.60661	-5.53849	0.938292	0.0743106	0.497497		GO:0005634///nucleus	GO:0003677///DNA binding	GO:0045087///innate immune response+++GO:0009617///response to bacterium+++GO:0002376///immune system process+++GO:0043065///positive regulation of apoptotic process+++GO:0006915///apoptotic process	PF01342///SAND domain+++PF03172///HSR domain	IPR000770///SAND domain+++IPR004865///HSR domain+++IPR010919///SAND-like domain superfamily
72413	Kcnmb2	potassium large conductance calcium-activated channel, subfamily M, beta member 2	18.1833	28.6567	11.7233	32.13	-0.504535	0.652084	1.43636	0.968916	0.999866	0.808039	04911///Insulin secretion+++04022///cGMP-PKG signaling pathway+++04270///Vascular smooth muscle contraction	GO:0016021///integral component of membrane+++GO:0016020///membrane+++GO:0005887///integral component of plasma membrane+++GO:0008076///voltage-gated potassium channel complex	GO:0015459///potassium channel regulator activity+++GO:0015269///calcium-activated potassium channel activity+++GO:0005267///potassium channel activity	GO:0006813///potassium ion transport+++GO:0001508///action potential+++GO:0019228///neuronal action potential+++GO:0006811///ion transport+++GO:0005513///detection of calcium ion+++GO:0071805///potassium ion transmembrane transport	PF03185///Calcium-activated potassium channel, beta subunit+++PF09303///KCNMB2, ball and chain domain	IPR037096///KCNMB2, ball/chain domain superfamily+++IPR015382///KCNMB2, ball/chain domain+++IPR003930///Potassium channel, calcium-activated, BK, beta subunit
94090	Trim9	tripartite motif-containing 9	51.0167	65.4033	49.8733	42.9333	0.244904	0.375438	-0.0304265	0.959822	0.999866	0.99993		GO:0005829///cytosol+++GO:0099523///presynaptic cytosol+++GO:0008021///synaptic vesicle+++GO:0005856///cytoskeleton+++GO:0005737///cytoplasm+++GO:0042995///cell projection+++GO:0045202///synapse+++GO:0030425///dendrite+++GO:0031410///cytoplasmic vesicle+++GO:0030054///cell junction	GO:0046872///metal ion binding+++GO:0042803///protein homodimerization activity+++GO:0000149///SNARE binding+++GO:0008270///zinc ion binding+++GO:0004842///ubiquitin-protein transferase activity+++GO:0016740///transferase activity+++GO:0019904///protein domain specific binding	GO:0043161///proteasome-mediated ubiquitin-dependent protein catabolic process+++GO:0016079///synaptic vesicle exocytosis+++GO:0045955///negative regulation of calcium ion-dependent exocytosis+++GO:0016567///protein ubiquitination+++GO:0035544///negative regulation of SNARE complex assembly	PF00643///B-box zinc finger+++PF00622///SPRY domain+++PF13920///Zinc finger, C3HC4 type (RING finger)+++PF00041///Fibronectin type III domain	IPR013083///Zinc finger, RING/FYVE/PHD-type+++IPR001870///B30.2/SPRY domain+++IPR036116///Fibronectin type III superfamily+++IPR017903///COS domain+++IPR003877///SPRY domain+++IPR035029///E3 ubiquitin-protein ligase TRIM9+++IPR003961///Fibronectin type III+++IPR000315///B-box-type zinc finger+++IPR013783///Immunoglobulin-like fold+++IPR013320///Concanavalin A-like lectin/glucanase domain superfam…
216157	Tmem259	transmembrane protein 259	8.10667	10.15	7.34333	3.42667	0.0439415	0.282908	-1.13777	0.997174	0.999866	0.99993		GO:0005789///endoplasmic reticulum membrane+++GO:0016021///integral component of membrane+++GO:0016020///membrane+++GO:0005783///endoplasmic reticulum	GO:0005515///protein binding	GO:1901215///negative regulation of neuron death+++GO:1904294///positive regulation of ERAD pathway+++GO:0034976///response to endoplasmic reticulum stress	PF09746///Tumour-associated protein	IPR019144///Membralin
68268	Zdhhc21	zinc finger, DHHC domain containing 21	5.23333	5.67	1.34667	3.56333	-3.58602	0.183951	3.2116	0.439241	0.999866	0.748127		GO:0005886///plasma membrane+++GO:0005794///Golgi apparatus+++GO:0016020///membrane+++GO:0016021///integral component of membrane+++GO:0005783///endoplasmic reticulum	GO:0016740///transferase activity+++GO:0016409///palmitoyltransferase activity+++GO:0016746///transferase activity, transferring acyl groups+++GO:0019706///protein-cysteine S-palmitoyltransferase activity	GO:0018345///protein palmitoylation+++GO:0006612///protein targeting to membrane+++GO:0048733///sebaceous gland development+++GO:0018230///peptidyl-L-cysteine S-palmitoylation+++GO:0001942///hair follicle development	PF01529///DHHC palmitoyltransferase	IPR001594///Palmitoyltransferase, DHHC domain
330319	Wipf3	WAS/WASL interacting protein family, member 3	24.2633	19.2833	9.50333	8.73667	-1.22791	-0.442412	-0.0978534	0.899256	0.999866	0.99993	04144///Endocytosis	GO:0005884///actin filament+++GO:0030479///actin cortical patch+++GO:0005737///cytoplasm	GO:0003779///actin binding+++GO:0051015///actin filament binding+++GO:0017124///SH3 domain binding	GO:0051666///actin cortical patch localization+++GO:0007275///multicellular organism development+++GO:0007283///spermatogenesis+++GO:0000147///actin cortical patch assembly+++GO:0006897///endocytosis+++GO:0030154///cell differentiation+++GO:0051127///positive regulation of actin nucleation+++GO:0030048///actin filament-based movement	PF02205///WH2 motif	IPR003124///WH2 domain
106581	Fam234a	family with sequence similarity 234, member A	0	13.06	5.41333	0.1	10.3702	11.5069	-5.7618	0.0635808	0.000681403	0.624646		GO:0016020///membrane+++GO:0016021///integral component of membrane+++GO:0009986///cell surface	GO:0003674///molecular_function	GO:0008150///biological_process	PF13360///PQQ-like domain	IPR015943///WD40/YVTN repeat-like-containing domain superfamily+++IPR011047///Quinoprotein alcohol dehydrogenase-like superfamily
21341	Taf1c	TATA-box binding protein associated factor, RNA polymerase I, C	3.41333	2.68	6.96667	7.18333	1.27416	-0.30615	0.037544	0.969528	0.999866	0.99993		GO:0005730///nucleolus+++GO:0005634///nucleus+++GO:0005654///nucleoplasm+++GO:0000120///RNA polymerase I transcription factor complex+++GO:0001650///fibrillar center	GO:0005515///protein binding+++GO:0003677///DNA binding+++GO:0001164///RNA polymerase I CORE element sequence-specific DNA binding	GO:0006360///transcription by RNA polymerase I+++GO:0001188///RNA polymerase I preinitiation complex assembly		IPR036322///WD40-repeat-containing domain superfamily+++IPR015943///WD40/YVTN repeat-like-containing domain superfamily+++IPR038801///TATA box-binding protein-associated factor RNA polymerase I subunit C
57785	Rangrf	RAN guanine nucleotide release factor	25.9567	21.42	12.2467	6.13	-1.18455	-0.507989	-0.964762	0.970295	0.999866	0.99993		GO:0005829///cytosol+++GO:0016020///membrane+++GO:0048471///perinuclear region of cytoplasm+++GO:0005737///cytoplasm+++GO:0005654///nucleoplasm+++GO:0005886///plasma membrane+++GO:0005634///nucleus+++GO:0005901///caveola+++GO:0014704///intercalated disc+++GO:0005791///rough endoplasmic reticulum	GO:0008565///protein transporter activity+++GO:0008536///Ran GTPase binding+++GO:0005087///Ran guanyl-nucleotide exchange factor activity+++GO:0044325///ion channel binding+++GO:0005085///guanyl-nucleotide exchange factor activity+++GO:0017080///sodium channel regulator activity	GO:0015031///protein transport+++GO:0006913///nucleocytoplasmic transport+++GO:1903078///positive regulation of protein localization to plasma membrane+++GO:0098909///regulation of cardiac muscle cell action potential involved in regulation of contraction+++GO:0098905///regulation of bundle of His cell action potential+++GO:0090226///regulation of microtubule nucleation by Ran protein signal tran…	PF04603///Ran-interacting Mog1 protein	IPR016123///Mog1/PsbP, alpha/beta/alpha sandwich+++IPR007681///Ran-interacting Mog1 protein
229706	Slc6a17	solute carrier family 6 (neurotransmitter transporter), member 17	45.96	26.79	22.44	22.14	-0.854193	-0.776483	0.00626971	0.567109	0.858886	0.99993		GO:0008021///synaptic vesicle+++GO:0030672///synaptic vesicle membrane+++GO:0098982///GABA-ergic synapse+++GO:0016021///integral component of membrane+++GO:0098978///glutamatergic synapse+++GO:0045202///synapse+++GO:0031410///cytoplasmic vesicle+++GO:0016020///membrane+++GO:0030285///integral component of synaptic vesicle membrane+++GO:0030054///cell junction+++GO:0005887///integral component of …	GO:0015293///symporter activity+++GO:0005328///neurotransmitter:sodium symporter activity	GO:0015816///glycine transport+++GO:0015820///leucine transport+++GO:0015824///proline transport+++GO:0007420///brain development+++GO:0006836///neurotransmitter transport+++GO:0032328///alanine transport+++GO:0055085///transmembrane transport+++GO:0015804///neutral amino acid transport	PF00209///Sodium:neurotransmitter symporter family	IPR037272///Sodium:neurotransmitter symporter superfamily+++IPR002438///Sodium:neurotransmitter symporter, orphan+++IPR000175///Sodium:neurotransmitter symporter
75769	Plppr5	phospholipid phosphatase related 5	8.55	8.75	3.46333	8.14	-1.23732	0.0235286	1.3477	0.931916	0.999866	0.99993		GO:0005887///integral component of plasma membrane+++GO:0016021///integral component of membrane+++GO:0005886///plasma membrane+++GO:0016020///membrane	GO:0042577///lipid phosphatase activity+++GO:0016787///hydrolase activity+++GO:0016791///phosphatase activity+++GO:0008195///phosphatidate phosphatase activity	GO:0051491///positive regulation of filopodium assembly+++GO:0006644///phospholipid metabolic process+++GO:0046839///phospholipid dephosphorylation+++GO:0010976///positive regulation of neuron projection development	PF01569///PAP2 superfamily	IPR036938///Phosphatidic acid phosphatase type 2/haloperoxidase superfamily+++IPR000326///Phosphatidic acid phosphatase type 2/haloperoxidase+++IPR028680///Phospholipid phosphatase-related protein type 5
216892	Spns2	spinster homolog 2	6.07	6.54	0.05	10.89	-6.72948	0.067781	7.83988	0.334134	0.999866	0.0025854		GO:0016021///integral component of membrane+++GO:0016020///membrane	GO:0046624///sphingolipid transporter activity	GO:0048535///lymph node development+++GO:0006869///lipid transport+++GO:0060348///bone development+++GO:0003376///sphingosine-1-phosphate receptor signaling pathway+++GO:0055085///transmembrane transport+++GO:0002920///regulation of humoral immune response+++GO:0006665///sphingolipid metabolic process+++GO:0002260///lymphocyte homeostasis+++GO:0072676///lymphocyte migration+++GO:0001782///B cell …	PF07690///Major Facilitator Superfamily	IPR011701///Major facilitator superfamily+++IPR036259///MFS transporter superfamily+++IPR020846///Major facilitator superfamily domain
70615	Ankrd24	ankyrin repeat domain 24	11.7167	32.3933	21.3	25.8667	1.35827	1.43266	0.172039	0.684855	0.863622	0.99993		GO:0005575///cellular_component	GO:0005515///protein binding	GO:0008150///biological_process	PF12796///Ankyrin repeats (3 copies)	IPR020683///Ankyrin repeat-containing domain+++IPR002110///Ankyrin repeat+++IPR036770///Ankyrin repeat-containing domain superfamily
319997	A630001G21Rik	RIKEN cDNA A630001G21 gene	3.93667	0	0.01	0.01	-8.55808	-23.1643	0.0950651	0.170997	6.359e-08	0.99993		GO:0005575///cellular_component+++GO:0005634///nucleus	GO:0003674///molecular_function	GO:0008150///biological_process	PF03172///HSR domain	IPR004865///HSR domain
192653	Ttc36	tetratricopeptide repeat domain 36	0	0	0.606667	0	5.27341		-5.5235	0.570231		0.764395		GO:0005575///cellular_component	GO:0003674///molecular_function	GO:0008150///biological_process	PF02008///CXXC zinc finger domain+++PF05964///F/Y-rich N-terminus+++PF10408///Ubiquitin elongating factor core+++PF00628///PHD-finger+++PF00856///SET domain+++PF04718///Mitochondrial ATP synthase g subunit+++PF05965///F/Y rich C-terminus	IPR038906///Tetratricopeptide repeat protein 36+++IPR019734///Tetratricopeptide repeat+++IPR011990///Tetratricopeptide-like helical domain superfamily+++IPR013026///Tetratricopeptide repeat-containing domain
22171	Tyms	thymidylate synthase	68.4067	70.59	21.7833	19.4633	-1.51544	0.0629186	-0.169222	0.168863	0.999866	0.99993	00240///Pyrimidine metabolism+++01100///Metabolic pathways+++00670///One carbon pool by folate	GO:0005739///mitochondrion+++GO:0005634///nucleus+++GO:0005730///nucleolus+++GO:0005737///cytoplasm+++GO:0005759///mitochondrial matrix+++GO:0005743///mitochondrial inner membrane+++GO:0016020///membrane	GO:0008168///methyltransferase activity+++GO:0016740///transferase activity+++GO:0003729///mRNA binding+++GO:0048037///cofactor binding+++GO:0008144///drug binding+++GO:0004799///thymidylate synthase activity+++GO:0000900///translation repressor activity, mRNA regulatory element binding+++GO:1990825///sequence-specific mRNA binding+++GO:0000166///nucleotide binding+++GO:0042803///protein homodime…	GO:0019860///uracil metabolic process+++GO:0006417///regulation of translation+++GO:0006235///dTTP biosynthetic process+++GO:0006206///pyrimidine nucleobase metabolic process+++GO:0019088///immortalization of host cell by virus+++GO:0009636///response to toxic substance+++GO:0032570///response to progesterone+++GO:0014070///response to organic cyclic compound+++GO:0045471///response to ethanol+++…	PF00303///Thymidylate synthase	IPR023451///Thymidylate synthase/dCMP hydroxymethylase domain+++IPR000398///Thymidylate synthase+++IPR036926///Thymidylate synthase/dCMP hydroxymethylase superfamily+++IPR020940///Thymidylate synthase, active site
64654	Fgf23	fibroblast growth factor 23	0	0.0366667	0	0		0.904596			0.999866		04810///Regulation of actin cytoskeleton+++04928///Parathyroid hormone synthesis, secretion and action+++04015///Rap1 signaling pathway+++04151///PI3K-Akt signaling pathway+++04014///Ras signaling pathway+++04010///MAPK signaling pathway	GO:0005576///extracellular region+++GO:0005623///cell+++GO:0005615///extracellular space	GO:0005515///protein binding+++GO:0008083///growth factor activity+++GO:0005104///fibroblast growth factor receptor binding+++GO:0005105///type 1 fibroblast growth factor receptor binding	GO:0070374///positive regulation of ERK1 and ERK2 cascade+++GO:0044320///cellular response to leptin stimulus+++GO:0030500///regulation of bone mineralization+++GO:0000165///MAPK cascade+++GO:0071305///cellular response to vitamin D+++GO:0032026///response to magnesium ion+++GO:0042369///vitamin D catabolic process+++GO:0010469///regulation of signaling receptor activity+++GO:0030643///cellular p…	PF00167///Fibroblast growth factor	IPR028304///Fibroblast growth factor 23+++IPR008996///Cytokine IL1/FGF+++IPR002209///Fibroblast growth factor family
229937	Znhit6	zinc finger, HIT type 6	1.42	8.98667	2.39667	7.47333	0.969132	2.11036	1.09226	0.981239	0.999866	0.99993		GO:0005634///nucleus+++GO:0070761///pre-snoRNP complex	GO:0051117///ATPase binding+++GO:0046872///metal ion binding+++GO:0042802///identical protein binding+++GO:0001094///TFIID-class transcription factor complex binding+++GO:0019899///enzyme binding	GO:0000492///box C/D snoRNP assembly+++GO:0042254///ribosome biogenesis+++GO:0048254///snoRNA localization+++GO:0000463///maturation of LSU-rRNA from tricistronic rRNA transcript (SSU-rRNA, 5.8S rRNA, LSU-rRNA)+++GO:0051259///protein complex oligomerization	PF04438///HIT zinc finger	IPR007529///Zinc finger, HIT-type
381290	Atp2b4	ATPase, Ca++ transporting, plasma membrane 4	1.51667	1.51667	6.07	1.34333	2.18219	-0.0684539	-2.22213	0.675336	0.999866	0.99993	04261///Adrenergic signaling in cardiomyocytes+++04024///cAMP signaling pathway+++04020///Calcium signaling pathway+++04022///cGMP-PKG signaling pathway+++04970///Salivary secretion+++04925///Aldosterone synthesis and secretion+++04972///Pancreatic secretion	GO:0036126///sperm flagellum+++GO:0016020///membrane+++GO:0042383///sarcolemma+++GO:0098978///glutamatergic synapse+++GO:0032991///protein-containing complex+++GO:0005929///cilium+++GO:0030018///Z disc+++GO:0016021///integral component of membrane+++GO:0016323///basolateral plasma membrane+++GO:0097228///sperm principal piece+++GO:0043005///neuron projection+++GO:0005887///integral component of p…	GO:0016787///hydrolase activity+++GO:0036487///nitric-oxide synthase inhibitor activity+++GO:0097110///scaffold protein binding+++GO:0005516///calmodulin binding+++GO:0017080///sodium channel regulator activity+++GO:0000166///nucleotide binding+++GO:0005388///calcium-transporting ATPase activity+++GO:0019901///protein kinase binding+++GO:0030165///PDZ domain binding+++GO:0050998///nitric-oxide sy…	GO:0006357///regulation of transcription by RNA polymerase II+++GO:0070588///calcium ion transmembrane transport+++GO:0070885///negative regulation of calcineurin-NFAT signaling cascade+++GO:0021766///hippocampus development+++GO:1903249///negative regulation of citrulline biosynthetic process+++GO:1901660///calcium ion export+++GO:0071872///cellular response to epinephrine stimulus+++GO:0051599/…	PF00702///haloacid dehalogenase-like hydrolase+++PF12424///Plasma membrane calcium transporter ATPase C terminal+++PF13246///Cation transport ATPase (P-type)+++PF00690///Cation transporter/ATPase, N-terminus+++PF00689///Cation transporting ATPase, C-terminus+++PF00122///E1-E2 ATPase	IPR022141///Plasma membrane calcium transporting P-type ATPase, C-terminal+++IPR008250///P-type ATPase, A domain superfamily+++IPR036412///HAD-like superfamily+++IPR018303///P-type ATPase, phosphorylation site+++IPR006408///P-type ATPase, subfamily IIB+++IPR023298///P-type ATPase, transmembrane domain superfamily+++IPR001757///P-type ATPase+++IPR023214///HAD superfamily+++IPR006068///Cation-trans…
67345	Herc4	hect domain and RLD 4	12.27	1.22333	14.0033	6.62667	0.159424	-3.40743	-0.973008	0.981239	0.637368	0.99993	04120///Ubiquitin mediated proteolysis	GO:0005737///cytoplasm+++GO:0005829///cytosol+++GO:0001650///fibrillar center	GO:0016740///transferase activity+++GO:0004842///ubiquitin-protein transferase activity+++GO:0061630///ubiquitin protein ligase activity	GO:0030154///cell differentiation+++GO:0016567///protein ubiquitination+++GO:0007283///spermatogenesis	PF00415///Regulator of chromosome condensation (RCC1) repeat+++PF00632///HECT-domain (ubiquitin-transferase)	IPR035983///HECT, E3 ligase catalytic domain+++IPR000408///Regulator of chromosome condensation, RCC1+++IPR009091///Regulator of chromosome condensation 1/beta-lactamase-inhibitor protein II+++IPR000569///HECT domain
170735	Arr3	arrestin 3, retinal	0	0	0	3.25			22.3403			2.85791e-07		GO:0001917///photoreceptor inner segment+++GO:0045202///synapse+++GO:0001750///photoreceptor outer segment	GO:0019904///protein domain specific binding+++GO:0051219///phosphoprotein binding+++GO:0002046///opsin binding	GO:0006897///endocytosis+++GO:0001932///regulation of protein phosphorylation+++GO:0007601///visual perception+++GO:0007165///signal transduction	PF00339///Arrestin (or S-antigen), N-terminal domain+++PF02752///Arrestin (or S-antigen), C-terminal domain	IPR033042///Arrestin-C+++IPR014752///Arrestin, C-terminal+++IPR017864///Arrestin, conserved site+++IPR014753///Arrestin, N-terminal+++IPR014756///Immunoglobulin E-set+++IPR011021///Arrestin-like, N-terminal+++IPR000698///Arrestin+++IPR011022///Arrestin C-terminal-like domain
23797	Akt3	thymoma viral proto-oncogene 3	13.2467	6.43667	2.8	2.99333	-1.42903	-1.07853	-0.346496	0.786534	0.999866	0.99993	04662///B cell receptor signaling pathway+++04510///Focal adhesion+++04550///Signaling pathways regulating pluripotency of stem cells+++04611///Platelet activation+++04910///Insulin signaling pathway+++04630///Jak-STAT signaling pathway+++04012///ErbB signaling pathway+++04014///Ras signaling pathway+++04973///Carbohydrate digestion and absorption+++04218///Cellular senescence+++04666///Fc gamma …	GO:0005737///cytoplasm+++GO:0005634///nucleus+++GO:0016020///membrane+++GO:0005886///plasma membrane	GO:0016301///kinase activity+++GO:0005524///ATP binding+++GO:0000166///nucleotide binding+++GO:0005080///protein kinase C binding+++GO:0016740///transferase activity+++GO:0004672///protein kinase activity+++GO:0005515///protein binding+++GO:0004674///protein serine/threonine kinase activity	GO:0048873///homeostasis of number of cells within a tissue+++GO:1905564///positive regulation of vascular endothelial cell proliferation+++GO:0045766///positive regulation of angiogenesis+++GO:0001938///positive regulation of endothelial cell proliferation+++GO:0007165///signal transduction+++GO:0035556///intracellular signal transduction+++GO:0006468///protein phosphorylation+++GO:0010765///pos…	PF00169///PH domain+++PF00069///Protein kinase domain+++PF00433///Protein kinase C terminal domain	IPR034675///Protein kinase B gamma, catalytic domain+++IPR011009///Protein kinase-like domain superfamily+++IPR001849///Pleckstrin homology domain+++IPR000961///AGC-kinase, C-terminal+++IPR017892///Protein kinase, C-terminal+++IPR017441///Protein kinase, ATP binding site+++IPR008271///Serine/threonine-protein kinase, active site+++IPR000719///Protein kinase domain+++IPR039029///Serine/threonine-p…
78921	9130019O22Rik	RIKEN cDNA 9130019O22 gene	0	0	0.02	6.66	2.78895		8.50116	0.903154		0.235117		GO:0005622///intracellular	GO:0046872///metal ion binding+++GO:0003676///nucleic acid binding	GO:0006355///regulation of transcription, DNA-templated	PF13912///C2H2-type zinc finger+++PF00096///Zinc finger, C2H2 type+++PF01352///KRAB box	IPR036236///Zinc finger C2H2 superfamily+++IPR036051///KRAB domain superfamily+++IPR001909///Krueppel-associated box+++IPR013087///Zinc finger C2H2-type
57914	Crlf2	cytokine receptor-like factor 2	16.66	8.45	6.62333	14.3967	-1.3097	-1.17227	1.218	0.947437	0.999866	0.99993	04060///Cytokine-cytokine receptor interaction+++04630///Jak-STAT signaling pathway	GO:0016020///membrane+++GO:0043235///receptor complex+++GO:0005886///plasma membrane+++GO:0016021///integral component of membrane+++GO:0005576///extracellular region+++GO:0009897///external side of plasma membrane	GO:0005515///protein binding+++GO:0019976///interleukin-2 binding+++GO:0019955///cytokine binding+++GO:0005125///cytokine activity+++GO:0004896///cytokine receptor activity	GO:0033005///positive regulation of mast cell activation+++GO:0010469///regulation of signaling receptor activity+++GO:0002380///immunoglobulin secretion involved in immune response+++GO:0035745///T-helper 2 cell cytokine production+++GO:0006954///inflammatory response+++GO:2000664///positive regulation of interleukin-5 secretion+++GO:0019221///cytokine-mediated signaling pathway+++GO:0008284///p…	PF00041///Fibronectin type III domain	IPR003961///Fibronectin type III+++IPR013783///Immunoglobulin-like fold+++IPR036116///Fibronectin type III superfamily
27083	Xlr4b	X-linked lymphocyte-regulated 4B	6.48	0	0.483333	0	-3.9046	-23.5322	-5.84246	0.739569	4.42079e-08	0.705299		GO:0000795///synaptonemal complex	GO:0003674///molecular_function	GO:0051321///meiotic cell cycle+++GO:0051965///positive regulation of synapse assembly+++GO:0007283///spermatogenesis+++GO:0061003///positive regulation of dendritic spine morphogenesis+++GO:0007286///spermatid development	PF04803///Cor1/Xlr/Xmr conserved region	IPR006888///XLR/SYCP3/FAM9 domain
102693	Phldb1	pleckstrin homology like domain, family B, member 1	7.10333	7.87667	1.05333	6.51667	-2.04935	0.282427	2.28579	0.944901	0.999866	0.99993		GO:0045180///basal cortex	GO:0003674///molecular_function	GO:0010470///regulation of gastrulation+++GO:1904261///positive regulation of basement membrane assembly involved in embryonic body morphogenesis+++GO:0010717///regulation of epithelial to mesenchymal transition+++GO:0070507///regulation of microtubule cytoskeleton organization	PF00169///PH domain	IPR001849///Pleckstrin homology domain+++IPR000253///Forkhead-associated (FHA) domain+++IPR011993///PH-like domain superfamily+++IPR037810///PHLDB1/2/3, PH domain+++IPR008984///SMAD/FHA domain superfamily
109700	Itga1	integrin alpha 1	0.00333333	0	0	0	-1.33355	-1.01896		0.970295	0.999866		04512///ECM-receptor interaction+++04640///Hematopoietic cell lineage+++04151///PI3K-Akt signaling pathway+++04810///Regulation of actin cytoskeleton+++04510///Focal adhesion	GO:0045178///basal part of cell+++GO:0009986///cell surface+++GO:0043005///neuron projection+++GO:0005886///plasma membrane+++GO:0008305///integrin complex+++GO:0001669///acrosomal vesicle+++GO:0045121///membrane raft+++GO:0016021///integral component of membrane+++GO:0043204///perikaryon+++GO:0005925///focal adhesion+++GO:0009897///external side of plasma membrane+++GO:0034665///integrin alpha1-…	GO:0005102///signaling receptor binding+++GO:0019903///protein phosphatase binding+++GO:0005515///protein binding+++GO:0098639///collagen binding involved in cell-matrix adhesion+++GO:0005518///collagen binding+++GO:0046872///metal ion binding	GO:0007155///cell adhesion+++GO:0032516///positive regulation of phosphoprotein phosphatase activity+++GO:0000187///activation of MAPK activity+++GO:0030593///neutrophil chemotaxis+++GO:0007229///integrin-mediated signaling pathway+++GO:0060326///cell chemotaxis+++GO:0007160///cell-matrix adhesion+++GO:0042059///negative regulation of epidermal growth factor receptor signaling pathway+++GO:004881…	PF08441///Integrin alpha+++PF01839///FG-GAP repeat+++PF00092///von Willebrand factor type A domain	IPR013517///FG-GAP repeat+++IPR032695///Integrin domain superfamily+++IPR002035///von Willebrand factor, type A+++IPR013649///Integrin alpha-2+++IPR018184///Integrin alpha chain, C-terminal cytoplasmic region, conserved site+++IPR028994///Integrin alpha, N-terminal+++IPR036465///von Willebrand factor A-like domain superfamily+++IPR013519///Integrin alpha beta-propellor+++IPR000413///Integrin alph…
110891	Slc8a2	solute carrier family 8 (sodium/calcium exchanger), member 2	3.64667	0.05	0.0133333	0	-8.05986	-6.46724	-2.7845	0.0203305	0.109925	0.99993	04022///cGMP-PKG signaling pathway+++04371///Apelin signaling pathway+++04020///Calcium signaling pathway+++04974///Protein digestion and absorption+++04740///Olfactory transduction	GO:0099055///integral component of postsynaptic membrane+++GO:0032592///integral component of mitochondrial membrane+++GO:0016021///integral component of membrane+++GO:0016020///membrane+++GO:0005886///plasma membrane+++GO:0098794///postsynapse+++GO:0016323///basolateral plasma membrane+++GO:0005874///microtubule+++GO:0043197///dendritic spine+++GO:0042995///cell projection+++GO:0005887///integra…	GO:1905060///calcium:cation antiporter activity involved in regulation of postsynaptic cytosolic calcium ion concentration+++GO:0046872///metal ion binding+++GO:0005516///calmodulin binding+++GO:0015297///antiporter activity+++GO:0005432///calcium:sodium antiporter activity	GO:1990034///calcium ion export across plasma membrane+++GO:0006816///calcium ion transport+++GO:0099566///regulation of postsynaptic cytosolic calcium ion concentration+++GO:0006814///sodium ion transport+++GO:0055085///transmembrane transport+++GO:0007154///cell communication+++GO:0006874///cellular calcium ion homeostasis+++GO:0060291///long-term synaptic potentiation+++GO:0060402///calcium io…	PF01699///Sodium/calcium exchanger protein+++PF16494///C-terminal extension of sodium/calcium exchanger domain+++PF03160///Calx-beta domain	IPR038081///CalX-like domain superfamily+++IPR032452///Sodium/calcium exchanger domain, C-terminal extension+++IPR003644///Na-Ca exchanger/integrin-beta4+++IPR004837///Sodium/calcium exchanger membrane region+++IPR004836///Sodium/calcium exchanger protein
231769	Sfswap	splicing factor SWAP	18.86	48.3133	13.5	10.2533	-0.344252	1.62467	-0.111589	0.979626	0.801739	0.99993		GO:0005634///nucleus	GO:0005515///protein binding+++GO:0003723///RNA binding	GO:0006396///RNA processing+++GO:0048025///negative regulation of mRNA splicing, via spliceosome+++GO:0008380///RNA splicing+++GO:0000395///mRNA 5'-splice site recognition+++GO:0000380///alternative mRNA splicing, via spliceosome+++GO:0006397///mRNA processing	PF09750///Alternative splicing regulator +++PF01805///Surp module	IPR019147///Suppressor of white apricot N-terminal domain+++IPR035967///SWAP/Surp superfamily+++IPR000061///SWAP/Surp
72656	Ints8	integrator complex subunit 8	2.91	21.3933	1.19	9.16	-1.25728	2.21085	2.40023	0.6359	0.0679093	0.372497		GO:0005634///nucleus+++GO:0032039///integrator complex	GO:0003674///molecular_function	GO:0034472///snRNA 3'-end processing+++GO:0016180///snRNA processing		IPR038751///Integrator complex subunit 8
56349	Net1	neuroepithelial cell transforming gene 1	0.0566667	0	3.03	5.45667	5.8757	-4.22079	0.915236	0.338287	0.897286	0.99993		GO:0005737///cytoplasm+++GO:0005634///nucleus+++GO:0005886///plasma membrane	GO:0005085///guanyl-nucleotide exchange factor activity+++GO:0005089///Rho guanyl-nucleotide exchange factor activity+++GO:0005515///protein binding+++GO:0017049///GTP-Rho binding	GO:0043065///positive regulation of apoptotic process+++GO:0035556///intracellular signal transduction+++GO:0043547///positive regulation of GTPase activity+++GO:1900026///positive regulation of substrate adhesion-dependent cell spreading+++GO:0070301///cellular response to hydrogen peroxide+++GO:0035023///regulation of Rho protein signal transduction+++GO:0051451///myoblast migration+++GO:007147…	PF16652///Pleckstrin homology domain+++PF00621///RhoGEF domain	IPR000219///Dbl homology (DH) domain+++IPR037853///Net1, PH domain+++IPR011993///PH-like domain superfamily+++IPR001849///Pleckstrin homology domain+++IPR035899///Dbl homology (DH) domain superfamily+++IPR001331///Guanine-nucleotide dissociation stimulator, CDC24, conserved site
230085	Phf24	PHD finger protein 24	64.0467	22.65	21.1933	29.3133	-1.45994	-1.52317	0.444437	0.646003	0.684744	0.99993		GO:0005575///cellular_component	GO:0005515///protein binding+++GO:0046872///metal ion binding	GO:0007214///gamma-aminobutyric acid signaling pathway+++GO:0032228///regulation of synaptic transmission, GABAergic+++GO:0008277///regulation of G protein-coupled receptor signaling pathway+++GO:0050966///detection of mechanical stimulus involved in sensory perception of pain	PF16744///KIAA1045 RING finger	IPR031946///KIAA1045, RING finger+++IPR013083///Zinc finger, RING/FYVE/PHD-type+++IPR011011///Zinc finger, FYVE/PHD-type+++IPR011992///EF-hand domain pair+++IPR019786///Zinc finger, PHD-type, conserved site
22763	Zfr	zinc finger RNA binding protein	43.5567	49.6	38.35	55.8367	-0.0435856	0.213373	0.560195	0.987479	0.999866	0.885723		GO:0005634///nucleus+++GO:0005737///cytoplasm+++GO:0005694///chromosome	GO:0003676///nucleic acid binding+++GO:0003677///DNA binding+++GO:0003727///single-stranded RNA binding+++GO:0003723///RNA binding+++GO:0003725///double-stranded RNA binding+++GO:0008270///zinc ion binding	GO:0007275///multicellular organism development	PF07528///DZF domain+++PF12874///Zinc-finger of C2H2 type	IPR013087///Zinc finger C2H2-type+++IPR003604///Matrin/U1-C-like, C2H2-type zinc finger+++IPR036236///Zinc finger C2H2 superfamily+++IPR006561///DZF domain
70357	Kcnip1	Kv channel-interacting protein 1	55.1633	215.677	66.76	55.5867	0.645821	2.15227	-0.257084	0.970295	0.960123	0.99993		GO:0043025///neuronal cell body+++GO:0042995///cell projection+++GO:0005886///plasma membrane+++GO:0030425///dendrite+++GO:0031234///extrinsic component of cytoplasmic side of plasma membrane+++GO:0016020///membrane+++GO:0034705///potassium channel complex+++GO:0008076///voltage-gated potassium channel complex+++GO:0005737///cytoplasm	GO:0044325///ion channel binding+++GO:0046982///protein heterodimerization activity+++GO:0005267///potassium channel activity+++GO:0005244///voltage-gated ion channel activity+++GO:0047485///protein N-terminus binding+++GO:0046872///metal ion binding+++GO:0005509///calcium ion binding+++GO:0015459///potassium channel regulator activity	GO:0045760///positive regulation of action potential+++GO:0006813///potassium ion transport+++GO:0034765///regulation of ion transmembrane transport+++GO:1901379///regulation of potassium ion transmembrane transport+++GO:0006811///ion transport+++GO:0071805///potassium ion transmembrane transport	PF13499///EF-hand domain pair+++PF13833///EF-hand domain pair	IPR002048///EF-hand domain+++IPR011992///EF-hand domain pair+++IPR018247///EF-Hand 1, calcium-binding site
52184	Odf2l	outer dense fiber of sperm tails 2-like	5.13	0.656667	2.9	5.20667	-1.28946	-3.03494	0.626057	0.669612	0.147724	0.99993		GO:0036064///ciliary basal body+++GO:0005813///centrosome+++GO:0005856///cytoskeleton+++GO:0042995///cell projection+++GO:0034451///centriolar satellite+++GO:0005737///cytoplasm+++GO:0005815///microtubule organizing center+++GO:0005814///centriole	GO:0003674///molecular_function	GO:0030030///cell projection organization+++GO:1902018///negative regulation of cilium assembly		IPR026102///Protein BCAP+++IPR026099///Outer dense fibre protein 2-related
68010	Bambi	BMP and activin membrane-bound inhibitor	2.64667	0	0	4.27667	-24.567	-24.3123	11.3005	2.36516e-08	2.15698e-08	0.0378497	04310///Wnt signaling pathway+++04350///TGF-beta signaling pathway	GO:0005737///cytoplasm+++GO:0005886///plasma membrane+++GO:0016021///integral component of membrane+++GO:0016020///membrane	GO:0005109///frizzled binding	GO:0030512///negative regulation of transforming growth factor beta receptor signaling pathway+++GO:0007179///transforming growth factor beta receptor signaling pathway+++GO:0016477///cell migration+++GO:0090263///positive regulation of canonical Wnt signaling pathway+++GO:0010718///positive regulation of epithelial to mesenchymal transition+++GO:0032092///positive regulation of protein binding++…	PF06211///BMP and activin membrane-bound inhibitor (BAMBI) N-terminal domain	IPR009345///BMP and activin membrane-bound inhibitor
80707	Wwox	WW domain-containing oxidoreductase	0.05	18.7067	16.7367	21.5467	8.31098	8.19827	0.439375	9.22022e-07	0.017912	0.99993		GO:0005737///cytoplasm+++GO:0005829///cytosol+++GO:0005886///plasma membrane+++GO:0090575///RNA polymerase II transcription factor complex+++GO:0005739///mitochondrion+++GO:0005634///nucleus+++GO:0005902///microvillus+++GO:0005794///Golgi apparatus	GO:0003713///transcription coactivator activity+++GO:0019899///enzyme binding+++GO:0005515///protein binding+++GO:0016491///oxidoreductase activity	GO:0030178///negative regulation of Wnt signaling pathway+++GO:2001241///positive regulation of extrinsic apoptotic signaling pathway in absence of ligand+++GO:0045944///positive regulation of transcription by RNA polymerase II+++GO:0055114///oxidation-reduction process+++GO:0097191///extrinsic apoptotic signaling pathway+++GO:0006915///apoptotic process+++GO:0071560///cellular response to transf…	PF00397///WW domain+++PF00106///short chain dehydrogenase	IPR036020///WW domain superfamily+++IPR036291///NAD(P)-binding domain superfamily+++IPR001202///WW domain+++IPR002347///Short-chain dehydrogenase/reductase SDR
78506	Micu3	mitochondrial calcium uptake family, member 3	34.3367	59.2	48.9567	46.8367	0.611443	0.834316	-0.0759739	0.781574	0.852618	0.99993		GO:0005575///cellular_component+++GO:0016021///integral component of membrane+++GO:0005739///mitochondrion+++GO:0016020///membrane	GO:0046872///metal ion binding+++GO:0005509///calcium ion binding	GO:0008150///biological_process+++GO:0006851///mitochondrial calcium ion transmembrane transport	PF13833///EF-hand domain pair	IPR002048///EF-hand domain+++IPR011992///EF-hand domain pair+++IPR039800///Calcium uptake protein 1/2/3+++IPR018247///EF-Hand 1, calcium-binding site
19260	Ptpn22	protein tyrosine phosphatase, non-receptor type 22 (lymphoid)	3.91667	0	0.906667	1.70667	-1.21328	-23.7537	0.124796	0.970436	3.61258e-08	0.99993		GO:0005634///nucleus+++GO:0048471///perinuclear region of cytoplasm+++GO:0005737///cytoplasm+++GO:0009898///cytoplasmic side of plasma membrane	GO:0016787///hydrolase activity+++GO:0004725///protein tyrosine phosphatase activity+++GO:0031625///ubiquitin protein ligase binding+++GO:0019900///kinase binding+++GO:0004721///phosphoprotein phosphatase activity+++GO:0005515///protein binding+++GO:1990782///protein tyrosine kinase binding+++GO:0017124///SH3 domain binding+++GO:0016791///phosphatase activity	GO:0035549///positive regulation of interferon-beta secretion+++GO:0035335///peptidyl-tyrosine dephosphorylation+++GO:1902741///positive regulation of interferon-alpha secretion+++GO:1902715///positive regulation of interferon-gamma secretion+++GO:1901222///regulation of NIK/NF-kappaB signaling+++GO:0002376///immune system process+++GO:0032817///regulation of natural killer cell proliferation+++G…	PF00102///Protein-tyrosine phosphatase	IPR003595///Protein-tyrosine phosphatase, catalytic+++IPR000242///PTP type protein phosphatase+++IPR016130///Protein-tyrosine phosphatase, active site+++IPR000387///Tyrosine specific protein phosphatases domain+++IPR016276///Non-receptor tyrosine-protein phosphatase 22+++IPR029021///Protein-tyrosine phosphatase-like
80880	Kank3	KN motif and ankyrin repeat domains 3	6.55667	0	1.72	3.43	-1.99694	-24.6513	0.980388	0.948263	1.59176e-08	0.99993		GO:0005737///cytoplasm	GO:0003674///molecular_function	GO:0030837///negative regulation of actin filament polymerization+++GO:0051497///negative regulation of stress fiber assembly	PF12075///KN motif+++PF13857///Ankyrin repeats (many copies)+++PF00023///Ankyrin repeat+++PF12796///Ankyrin repeats (3 copies)	IPR020683///Ankyrin repeat-containing domain+++IPR021939///Kank N-terminal motif+++IPR036770///Ankyrin repeat-containing domain superfamily+++IPR002110///Ankyrin repeat
30957	Mapk8ip3	mitogen-activated protein kinase 8 interacting protein 3	34.1367	53.67	49.8367	46.1767	0.66414	0.67282	-0.0988719	0.921049	0.999866	0.99993	04010///MAPK signaling pathway	GO:0030425///dendrite+++GO:0000139///Golgi membrane+++GO:0030426///growth cone+++GO:0030673///axolemma+++GO:0005794///Golgi apparatus+++GO:0030424///axon+++GO:0005886///plasma membrane+++GO:0005790///smooth endoplasmic reticulum+++GO:0048471///perinuclear region of cytoplasm+++GO:0042995///cell projection+++GO:0005737///cytoplasm+++GO:0044297///cell body+++GO:0031410///cytoplasmic vesicle+++GO:19…	GO:0031435///mitogen-activated protein kinase kinase kinase binding+++GO:0019894///kinesin binding+++GO:0005515///protein binding+++GO:0008432///JUN kinase binding+++GO:0005078///MAP-kinase scaffold activity+++GO:0016301///kinase activity+++GO:0031434///mitogen-activated protein kinase kinase binding+++GO:0030159///receptor signaling complex scaffold activity	GO:0099641///anterograde axonal protein transport+++GO:0048286///lung alveolus development+++GO:0046328///regulation of JNK cascade+++GO:0016310///phosphorylation+++GO:0031175///neuron projection development+++GO:0007585///respiratory gaseous exchange+++GO:0007411///axon guidance+++GO:0016192///vesicle-mediated transport+++GO:0031103///axon regeneration+++GO:0007257///activation of JUN kinase act…	PF16471///JNK-interacting protein leucine zipper II+++PF09744///JNK_SAPK-associated protein-1	IPR039911///JNK-interacting protein 3/4+++IPR034743///RH1 domain+++IPR011047///Quinoprotein alcohol dehydrogenase-like superfamily+++IPR019143///JNK/Rab-associated protein-1, N-terminal+++IPR015943///WD40/YVTN repeat-like-containing domain superfamily+++IPR036322///WD40-repeat-containing domain superfamily+++IPR032486///JNK-interacting protein, leucine zipper II+++IPR034744///RH2 domain
16978	Lrrfip1	leucine rich repeat (in FLII) interacting protein 1	61.22	43.2667	62.18	34.1633	0.101679	-0.6075	-0.880494	0.986831	0.999866	0.861579		GO:0005829///cytosol+++GO:0005886///plasma membrane+++GO:0005737///cytoplasm+++GO:0005634///nucleus	GO:0001227///DNA-binding transcription repressor activity, RNA polymerase II-specific+++GO:0000978///RNA polymerase II proximal promoter sequence-specific DNA binding+++GO:0003677///DNA binding+++GO:0005515///protein binding+++GO:0042803///protein homodimerization activity	GO:0051092///positive regulation of NF-kappaB transcription factor activity+++GO:0006355///regulation of transcription, DNA-templated+++GO:0000122///negative regulation of transcription by RNA polymerase II	PF09738///LRRFIP family	IPR019139///Leucine-rich repeat flightless-interacting protein 1/2
18563	Pcx	pyruvate carboxylase	27.41	15.7833	15.23	20.1933	-0.765988	-0.85633	0.436769	0.836175	0.999866	0.99993	00720///Carbon fixation pathways in prokaryotes+++01120///Microbial metabolism in diverse environments+++00620///Pyruvate metabolism+++01200///Carbon metabolism+++00020///Citrate cycle (TCA cycle)+++01230///Biosynthesis of amino acids+++01100///Metabolic pathways	GO:0005759///mitochondrial matrix+++GO:0005739///mitochondrion+++GO:0005737///cytoplasm+++GO:0005743///mitochondrial inner membrane	GO:0042802///identical protein binding+++GO:0000166///nucleotide binding+++GO:0031406///carboxylic acid binding+++GO:0004736///pyruvate carboxylase activity+++GO:0016874///ligase activity+++GO:0046872///metal ion binding+++GO:0003824///catalytic activity+++GO:0005524///ATP binding+++GO:0009374///biotin binding	GO:0010629///negative regulation of gene expression+++GO:0019074///viral RNA genome packaging+++GO:0006629///lipid metabolic process+++GO:0006094///gluconeogenesis+++GO:0006107///oxaloacetate metabolic process+++GO:0006090///pyruvate metabolic process+++GO:0044794///positive regulation by host of viral process+++GO:0044791///positive regulation by host of viral release from host cell+++GO:0071073…	PF00364///Biotin-requiring enzyme+++PF02786///Carbamoyl-phosphate synthase L chain, ATP binding domain+++PF02785///Biotin carboxylase C-terminal domain+++PF02436///Conserved carboxylase domain+++PF00682///HMGL-like+++PF00289///Biotin carboxylase, N-terminal domain	IPR005479///Carbamoyl-phosphate synthetase large subunit-like, ATP-binding domain+++IPR005930///Pyruvate carboxylase+++IPR005481///Biotin carboxylase-like, N-terminal domain+++IPR001882///Biotin-binding site+++IPR003379///Carboxylase, conserved domain+++IPR016185///Pre-ATP-grasp domain superfamily+++IPR000891///Pyruvate carboxyltransferase+++IPR000089///Biotin/lipoyl attachment+++IPR011054///Rudi…
12727	Clcn4	chloride channel, voltage-sensitive 4	102.923	81.9967	108.797	121.04	0.179725	-0.409497	0.156939	0.970295	0.999866	0.99993		GO:0016021///integral component of membrane+++GO:0005886///plasma membrane+++GO:0005794///Golgi apparatus+++GO:0005789///endoplasmic reticulum membrane+++GO:0031902///late endosome membrane+++GO:0016020///membrane+++GO:0005768///endosome+++GO:0005783///endoplasmic reticulum+++GO:0005769///early endosome+++GO:0005887///integral component of plasma membrane+++GO:0031901///early endosome membrane	GO:0005524///ATP binding+++GO:0031404///chloride ion binding+++GO:0005247///voltage-gated chloride channel activity+++GO:0015299///solute:proton antiporter activity+++GO:0000166///nucleotide binding+++GO:0005254///chloride channel activity+++GO:0015297///antiporter activity	GO:1902476///chloride transmembrane transport+++GO:0055085///transmembrane transport+++GO:0006821///chloride transport+++GO:0006811///ion transport+++GO:1902600///proton transmembrane transport	PF00571///CBS domain+++PF00654///Voltage gated chloride channel	IPR014743///Chloride channel, core+++IPR000644///CBS domain+++IPR002246///Chloride channel ClC-4+++IPR001807///Chloride channel, voltage gated
51796	Srrm1	serine/arginine repetitive matrix 1	34.5	28.3467	28.94	14.9333	-0.140737	-0.423847	-1.03703	0.975429	0.950776	0.74176	03015///mRNA surveillance pathway+++03013///RNA transport	GO:0071013///catalytic step 2 spliceosome+++GO:0016607///nuclear speck+++GO:0016363///nuclear matrix+++GO:0005634///nucleus+++GO:0005681///spliceosomal complex	GO:0003677///DNA binding+++GO:0003723///RNA binding	GO:0008380///RNA splicing+++GO:0006397///mRNA processing+++GO:0000398///mRNA splicing, via spliceosome+++GO:0000375///RNA splicing, via transesterification reactions	PF01480///PWI domain	IPR002483///PWI domain+++IPR036483///PWI domain superfamily
74309	Osbp2	oxysterol binding protein 2	12.6033	12.8333	21.59	26.16	0.997691	0.101778	0.387535	0.409761	0.999866	0.99993		GO:0016020///membrane+++GO:0097440///apical dendrite	GO:0015485///cholesterol binding	GO:0007286///spermatid development+++GO:0006869///lipid transport	PF01237///Oxysterol-binding protein +++PF00169///PH domain	IPR001849///Pleckstrin homology domain+++IPR000648///Oxysterol-binding protein+++IPR037239///Oxysterol-binding protein superfamily+++IPR011993///PH-like domain superfamily+++IPR018494///Oxysterol-binding protein, conserved site
67472	Mtfr1	mitochondrial fission regulator 1	23.4667	7.47333	0	0.586667	-12.7817	-1.576	7.57434	0.000104634	0.999866	0.408485		GO:0005829///cytosol+++GO:0005739///mitochondrion+++GO:0005886///plasma membrane		GO:0007005///mitochondrion organization+++GO:0009060///aerobic respiration+++GO:0000266///mitochondrial fission	PF05308///Mitochondrial fission regulator	IPR007972///Mitochondrial fission regulator 1
56690	Mlycd	malonyl-CoA decarboxylase	4.23333	19.9133	0.293333	0	-3.99765	2.10454	-5.86098	0.727243	0.999866	0.701133	04152///AMPK signaling pathway+++00640///Propanoate metabolism+++01100///Metabolic pathways+++04146///Peroxisome+++00410///beta-Alanine metabolism	GO:0005777///peroxisome+++GO:0005759///mitochondrial matrix+++GO:0005829///cytosol+++GO:0005737///cytoplasm+++GO:0005782///peroxisomal matrix+++GO:0005739///mitochondrion	GO:0042802///identical protein binding+++GO:0005102///signaling receptor binding+++GO:0050080///malonyl-CoA decarboxylase activity+++GO:0005515///protein binding+++GO:0016829///lyase activity+++GO:0016831///carboxy-lyase activity	GO:0006631///fatty acid metabolic process+++GO:0006633///fatty acid biosynthetic process+++GO:0006629///lipid metabolic process+++GO:2001294///malonyl-CoA catabolic process+++GO:0019395///fatty acid oxidation+++GO:0046321///positive regulation of fatty acid oxidation+++GO:0031998///regulation of fatty acid beta-oxidation+++GO:0010906///regulation of glucose metabolic process+++GO:0046320///regula…	PF05292///Malonyl-CoA decarboxylase C-terminal domain+++PF17408///Malonyl-CoA decarboxylase N-terminal domain	IPR007956///Malonyl-CoA decarboxylase, C-terminal+++IPR038351///Malonyl-CoA decarboxylase, N-terminal domain superfamily+++IPR035372///Malonyl-CoA decarboxylase, N-terminal+++IPR038917///Malonyl-CoA decarboxylase
20585	Hltf	helicase-like transcription factor	0.343333	7.8	9.43333	14.8667	5.16574	4.62943	0.901941	0.00531442	0.0138245	0.895558		GO:0005634///nucleus+++GO:0005730///nucleolus+++GO:0005654///nucleoplasm+++GO:0005737///cytoplasm	GO:0005524///ATP binding+++GO:0016887///ATPase activity+++GO:0016818///hydrolase activity, acting on acid anhydrides, in phosphorus-containing anhydrides+++GO:0031625///ubiquitin protein ligase binding+++GO:0004386///helicase activity+++GO:0001228///DNA-binding transcription activator activity, RNA polymerase II-specific+++GO:0008270///zinc ion binding+++GO:0061630///ubiquitin protein ligase acti…	GO:0006357///regulation of transcription by RNA polymerase II+++GO:0045944///positive regulation of transcription by RNA polymerase II+++GO:0016567///protein ubiquitination+++GO:0006325///chromatin organization+++GO:0008152///metabolic process	PF00271///Helicase conserved C-terminal domain+++PF13920///Zinc finger, C3HC4 type (RING finger)+++PF08797///HIRAN domain+++PF00176///SNF2 family N-terminal domain	IPR000330///SNF2-related, N-terminal domain+++IPR001841///Zinc finger, RING-type+++IPR038718///SNF2-like, N-terminal domain superfamily+++IPR014001///Helicase superfamily 1/2, ATP-binding domain+++IPR027417///P-loop containing nucleoside triphosphate hydrolase+++IPR017907///Zinc finger, RING-type, conserved site+++IPR013083///Zinc finger, RING/FYVE/PHD-type+++IPR014905///HIRAN domain+++IPR001650/…
23985	Slc26a4	solute carrier family 26, member 4	0	0	0	0.353333			6.92643			0.512639	04918///Thyroid hormone synthesis	GO:0016324///apical plasma membrane+++GO:0016021///integral component of membrane+++GO:0005886///plasma membrane+++GO:0070062///extracellular exosome+++GO:0031526///brush border membrane+++GO:0016020///membrane	GO:0019531///oxalate transmembrane transporter activity+++GO:0008271///secondary active sulfate transmembrane transporter activity+++GO:0015111///iodide transmembrane transporter activity+++GO:0015106///bicarbonate transmembrane transporter activity+++GO:0015116///sulfate transmembrane transporter activity+++GO:0015301///anion:anion antiporter activity+++GO:0015108///chloride transmembrane transp…	GO:1902476///chloride transmembrane transport+++GO:1902358///sulfate transmembrane transport+++GO:0015705///iodide transport+++GO:0006885///regulation of pH+++GO:0015698///inorganic anion transport+++GO:0008272///sulfate transport+++GO:0009887///animal organ morphogenesis+++GO:0032880///regulation of protein localization+++GO:0098656///anion transmembrane transport+++GO:0042391///regulation of me…	PF01740///STAS domain+++PF00916///Sulfate permease family	IPR001902///SLC26A/SulP transporter+++IPR002645///STAS domain+++IPR030285///Pendrin+++IPR018045///Sulphate anion transporter, conserved site+++IPR036513///STAS domain superfamily+++IPR011547///SLC26A/SulP transporter domain
11298	Aanat	arylalkylamine N-acetyltransferase	2.86	0	1.75	0.763333	-0.729829	-22.5912	-0.885525	0.981239	1.22552e-07	0.99993	01100///Metabolic pathways+++00380///Tryptophan metabolism	GO:0005829///cytosol+++GO:0048471///perinuclear region of cytoplasm+++GO:0005737///cytoplasm	GO:0004060///arylamine N-acetyltransferase activity+++GO:0016740///transferase activity+++GO:0071889///14-3-3 protein binding+++GO:0016746///transferase activity, transferring acyl groups+++GO:0004059///aralkylamine N-acetyltransferase activity	GO:0051412///response to corticosterone+++GO:0034695///response to prostaglandin E+++GO:0006474///N-terminal protein amino acid acetylation+++GO:0010043///response to zinc ion+++GO:0051591///response to cAMP+++GO:0048511///rhythmic process+++GO:0007623///circadian rhythm+++GO:0046688///response to copper ion+++GO:1901652///response to peptide+++GO:0009648///photoperiodism+++GO:0034097///response …	PF00583///Acetyltransferase (GNAT) family	IPR000182///GNAT domain+++IPR016181///Acyl-CoA N-acyltransferase
622744	Gm6351	predicted gene 6351	0.01	0.00333333	0	0.00333333								GO:0005737///cytoplasm+++GO:0005575///cellular_component	GO:0003674///molecular_function	GO:0008284///positive regulation of cell proliferation+++GO:0043066///negative regulation of apoptotic process+++GO:0045892///negative regulation of transcription, DNA-templated+++GO:0008150///biological_process+++GO:0045596///negative regulation of cell differentiation		IPR026271///PRAME family+++IPR032675///Leucine-rich repeat domain superfamily
68796	Tmem214	transmembrane protein 214	60.0067	28.93	34.9267	69.4867	-0.669974	-1.08968	1.05215	0.791534	0.999866	0.570101		GO:0005783///endoplasmic reticulum+++GO:0016021///integral component of membrane+++GO:0005881///cytoplasmic microtubule+++GO:0005829///cytosol+++GO:0005794///Golgi apparatus+++GO:0005789///endoplasmic reticulum membrane+++GO:0016020///membrane	GO:0003674///molecular_function	GO:0008150///biological_process+++GO:0006915///apoptotic process	PF10151///TMEM214, C-terminal, caspase 4 activator	IPR019308///Transmembrane protein 214
20088	Rps24	ribosomal protein S24	161.093	58.82	52.0967	81.7333	-0.866726	-0.854181	0.986769	0.698752	0.954837	0.736362	03010///Ribosome	GO:0015935///small ribosomal subunit+++GO:0022627///cytosolic small ribosomal subunit+++GO:0005840///ribosome	GO:0031369///translation initiation factor binding+++GO:0003735///structural constituent of ribosome	GO:0006412///translation+++GO:0034101///erythrocyte homeostasis+++GO:0042274///ribosomal small subunit biogenesis+++GO:0006364///rRNA processing	PF01282///Ribosomal protein S24e	IPR012678///Ribosomal protein L23/L15e core domain superfamily+++IPR018098///Ribosomal S24e conserved site+++IPR001976///Ribosomal protein S24e
110616	Atxn3	ataxin 3	5.31	0	5.93333	4.77333	-2.01904	-11.0624	2.21665	0.877948	0.000195823	0.99993	04141///Protein processing in endoplasmic reticulum	GO:0031966///mitochondrial membrane+++GO:0005759///mitochondrial matrix+++GO:0005789///endoplasmic reticulum membrane+++GO:0005886///plasma membrane+++GO:0005730///nucleolus+++GO:0005829///cytosol+++GO:0005634///nucleus+++GO:0005737///cytoplasm+++GO:0042405///nuclear inclusion body	GO:0005515///protein binding+++GO:0008234///cysteine-type peptidase activity+++GO:0031625///ubiquitin protein ligase binding+++GO:0016787///hydrolase activity+++GO:1990380///Lys48-specific deubiquitinase activity+++GO:0008233///peptidase activity+++GO:0061578///Lys63-specific deubiquitinase activity+++GO:0051117///ATPase binding+++GO:0004843///thiol-dependent ubiquitin-specific protease activity+…	GO:0035520///monoubiquitinated protein deubiquitination+++GO:0045104///intermediate filament cytoskeleton organization+++GO:0034605///cellular response to heat+++GO:0030036///actin cytoskeleton organization+++GO:1904379///protein localization to cytosolic proteasome complex involved in ERAD pathway+++GO:0010810///regulation of cell-substrate adhesion+++GO:0043161///proteasome-mediated ubiquitin-d…	PF02809///Ubiquitin interaction motif+++PF16619///Unstructured region C-term to UIM in Ataxin3+++PF02099///Josephin	IPR033865///Machado-Joseph disease protein+++IPR006155///Josephin domain+++IPR003903///Ubiquitin interacting motif
20301	Ccl27a	chemokine (C-C motif) ligand 27A	275.217	128.22	117.793	125.397	-1.02769	-1.1549	0.0175086	0.567109	0.858878	0.99993	04060///Cytokine-cytokine receptor interaction+++04062///Chemokine signaling pathway	GO:0005634///nucleus+++GO:0005615///extracellular space+++GO:0005576///extracellular region	GO:0005515///protein binding+++GO:0005125///cytokine activity+++GO:0008009///chemokine activity	GO:0010469///regulation of signaling receptor activity+++GO:0006955///immune response+++GO:0010820///positive regulation of T cell chemotaxis+++GO:0060326///cell chemotaxis+++GO:2000251///positive regulation of actin cytoskeleton reorganization	PF00048///Small cytokines (intecrine/chemokine), interleukin-8 like	IPR001811///Chemokine interleukin-8-like domain+++IPR036048///Chemokine interleukin-8-like superfamily
72927	Hepacam	hepatocyte cell adhesion molecule	0	0	3.56	9.17667	23.254		1.42998	9.40608e-08		0.99993		GO:0005911///cell-cell junction+++GO:0030424///axon+++GO:0016020///membrane+++GO:0016021///integral component of membrane+++GO:0005737///cytoplasm	GO:0005515///protein binding	GO:0007049///cell cycle+++GO:0007155///cell adhesion+++GO:0034613///cellular protein localization+++GO:0040008///regulation of growth+++GO:0007050///cell cycle arrest	PF13927///Immunoglobulin domain+++PF07686///Immunoglobulin V-set domain	IPR007110///Immunoglobulin-like domain+++IPR036179///Immunoglobulin-like domain superfamily+++IPR013783///Immunoglobulin-like fold+++IPR013106///Immunoglobulin V-set domain+++IPR003599///Immunoglobulin subtype+++IPR003598///Immunoglobulin subtype 2
104709	Pik3r6	phosphoinositide-3-kinase regulatory subunit 5	10.48	0	0	0	-25.2473	-24.7049		1.23227e-08	1.55274e-08		04022///cGMP-PKG signaling pathway+++04921///Oxytocin signaling pathway+++04611///Platelet activation+++04261///Adrenergic signaling in cardiomyocytes+++04371///Apelin signaling pathway+++04151///PI3K-Akt signaling pathway+++04725///Cholinergic synapse+++04072///Phospholipase D signaling pathway	GO:0005944///phosphatidylinositol 3-kinase complex, class IB+++GO:0016020///membrane+++GO:0005886///plasma membrane+++GO:0005942///phosphatidylinositol 3-kinase complex+++GO:0005737///cytoplasm	GO:0046934///phosphatidylinositol-4,5-bisphosphate 3-kinase activity+++GO:0046935///1-phosphatidylinositol-3-kinase regulator activity+++GO:0005515///protein binding	GO:0001525///angiogenesis+++GO:0045582///positive regulation of T cell differentiation+++GO:0045766///positive regulation of angiogenesis+++GO:0043551///regulation of phosphatidylinositol 3-kinase activity+++GO:0043406///positive regulation of MAP kinase activity+++GO:0007186///G protein-coupled receptor signaling pathway+++GO:0046854///phosphatidylinositol phosphorylation+++GO:0014065///phosphat…	PF10486///Phosphoinositide 3-kinase gamma adapter protein p101 subunit	IPR019522///Phosphoinositide 3-kinase regulatory subunit 5/6
225651	Mppe1	metallophosphoesterase 1	41.4133	33.7933	30.0633	78.61	-0.378331	-0.382677	1.42179	0.970295	0.999866	0.731394		GO:0016020///membrane+++GO:0033116///endoplasmic reticulum-Golgi intermediate compartment membrane+++GO:0005793///endoplasmic reticulum-Golgi intermediate compartment+++GO:0005794///Golgi apparatus+++GO:0005783///endoplasmic reticulum+++GO:0016021///integral component of membrane+++GO:0005801///cis-Golgi network+++GO:0070971///endoplasmic reticulum exit site+++GO:0005654///nucleoplasm	GO:0008081///phosphoric diester hydrolase activity+++GO:0046872///metal ion binding+++GO:0034235///GPI anchor binding+++GO:0030145///manganese ion binding+++GO:0016787///hydrolase activity+++GO:0003674///molecular_function	GO:0006506///GPI anchor biosynthetic process+++GO:0016192///vesicle-mediated transport+++GO:0006888///ER to Golgi vesicle-mediated transport	PF00149///Calcineurin-like phosphoesterase	IPR033308///PGAP5/Cdc1/Ted1+++IPR039541///Metallophosphoesterase 1, metallophosphatase domain+++IPR004843///Calcineurin-like phosphoesterase domain, ApaH type+++IPR029052///Metallo-dependent phosphatase-like
20355	Sema4f	sema domain, immunoglobulin domain (Ig), TM domain, and short cytoplasmic domain	16.0433	6.88667	16.1933	18.5333	0.206397	-1.33698	0.225686	0.985645	0.999866	0.99993	04360///Axon guidance	GO:0005783///endoplasmic reticulum+++GO:0045211///postsynaptic membrane+++GO:0016021///integral component of membrane+++GO:0005887///integral component of plasma membrane+++GO:0005886///plasma membrane+++GO:0016020///membrane+++GO:0005615///extracellular space+++GO:0045202///synapse	GO:0030215///semaphorin receptor binding+++GO:0038191///neuropilin binding+++GO:0005515///protein binding+++GO:0045499///chemorepellent activity	GO:0030154///cell differentiation+++GO:0030335///positive regulation of cell migration+++GO:0007399///nervous system development+++GO:0071526///semaphorin-plexin signaling pathway+++GO:0031290///retinal ganglion cell axon guidance+++GO:0007411///axon guidance+++GO:0050919///negative chemotaxis+++GO:0007275///multicellular organism development+++GO:0030517///negative regulation of axon extension++…	PF01403///Sema domain+++PF01437///Plexin repeat	IPR002165///Plexin repeat+++IPR001627///Sema domain+++IPR015512///Semaphorin 4F+++IPR015943///WD40/YVTN repeat-like-containing domain superfamily+++IPR016201///PSI domain+++IPR036352///Sema domain superfamily+++IPR027231///Semaphorin
100126824	Sco2	SCO2 cytochrome c oxidase assembly protein	20.74	5.72	40.24	30.0633	1.04858	-1.74819	-0.41164	0.970295	0.999866	0.99993		GO:0005743///mitochondrial inner membrane+++GO:0016021///integral component of membrane+++GO:0016020///membrane+++GO:0031305///integral component of mitochondrial inner membrane+++GO:0005739///mitochondrion+++GO:0030016///myofibril	GO:0005507///copper ion binding+++GO:0015035///protein disulfide oxidoreductase activity+++GO:0046872///metal ion binding	GO:0014823///response to activity+++GO:0033617///mitochondrial respiratory chain complex IV assembly+++GO:0055070///copper ion homeostasis+++GO:0022904///respiratory electron transport chain+++GO:0045454///cell redox homeostasis+++GO:0001654///eye development+++GO:0006825///copper ion transport+++GO:0001701///in utero embryonic development+++GO:0006878///cellular copper ion homeostasis+++GO:00030…	PF02630///SCO1/SenC	IPR013766///Thioredoxin domain+++IPR036249///Thioredoxin-like superfamily+++IPR003782///Copper chaperone SCO1/SenC+++IPR017276///Synthesis of cytochrome c oxidase, Sco1/Sco2
216350	Tspan8	tetraspanin 8	0.0433333	0.0933333	0	0	-2.39922	0.848366		0.93566	0.999866			GO:0009986///cell surface+++GO:0005887///integral component of plasma membrane+++GO:0016020///membrane+++GO:0016021///integral component of membrane	GO:0003674///molecular_function+++GO:0005178///integrin binding	GO:0007166///cell surface receptor signaling pathway+++GO:0007283///spermatogenesis+++GO:0010468///regulation of gene expression+++GO:0030195///negative regulation of blood coagulation	PF00335///Tetraspanin family	IPR008952///Tetraspanin, EC2 domain superfamily+++IPR018503///Tetraspanin, conserved site+++IPR018499///Tetraspanin/Peripherin+++IPR000301///Tetraspanin
14710	Gngt2	guanine nucleotide binding protein (G protein), gamma transducing activity polypeptide 2	16.4433	0	0	9.11	-23.9243	-23.6798	22.3217	4.63474e-08	3.91455e-08	2.92838e-07	04926///Relaxin signaling pathway+++04371///Apelin signaling pathway+++04725///Cholinergic synapse+++04062///Chemokine signaling pathway+++04727///GABAergic synapse+++04726///Serotonergic synapse+++04728///Dopaminergic synapse+++04151///PI3K-Akt signaling pathway+++04723///Retrograde endocannabinoid signaling+++04713///Circadian entrainment+++04724///Glutamatergic synapse+++04014///Ras signaling …	GO:0005886///plasma membrane+++GO:0005834///heterotrimeric G-protein complex+++GO:0016020///membrane	GO:0003924///GTPase activity	GO:0007186///G protein-coupled receptor signaling pathway+++GO:0007165///signal transduction	PF00631///GGL domain	IPR001770///G-protein, gamma subunit+++IPR015898///G-protein gamma-like domain+++IPR036284///G-protein gamma-like domain superfamily
241201	Cdh7	cadherin 7, type 2	5.64333	12	6.27333	11.6967	0.264969	1.14583	1.03112	0.981239	0.999866	0.99993		GO:0016021///integral component of membrane+++GO:0005886///plasma membrane	GO:0005509///calcium ion binding	GO:0007156///homophilic cell adhesion via plasma membrane adhesion molecules	PF00028///Cadherin domain+++PF01049///Cadherin cytoplasmic region	IPR000233///Cadherin, cytoplasmic domain+++IPR002126///Cadherin-like+++IPR015919///Cadherin-like superfamily+++IPR039808///Cadherin+++IPR020894///Cadherin conserved site+++IPR027397///Catenin binding domain superfamily
67416	Armcx2	armadillo repeat containing, X-linked 2	35.1067	29.4467	45.98	51.97	0.507117	-0.297892	0.236501	0.683191	0.999866	0.99993		GO:0005741///mitochondrial outer membrane+++GO:0005739///mitochondrion+++GO:0016021///integral component of membrane+++GO:0016020///membrane+++GO:0005575///cellular_component	GO:0003674///molecular_function	GO:0008150///biological_process	PF04826///Armadillo-like	IPR000225///Armadillo+++IPR006911///Armadillo repeat-containing domain+++IPR016024///Armadillo-type fold+++IPR011989///Armadillo-like helical
72154	Zfp157	zinc finger protein 157	6.52667	0.646667	5.36333	6.39667	0.0128149	-2.87386	0.211253	0.999547	0.999866	0.99993		GO:0005634///nucleus	GO:0003674///molecular_function+++GO:0046872///metal ion binding+++GO:0003676///nucleic acid binding	GO:0060443///mammary gland morphogenesis+++GO:0048286///lung alveolus development+++GO:0010453///regulation of cell fate commitment+++GO:0006355///regulation of transcription, DNA-templated	PF01352///KRAB box+++PF00096///Zinc finger, C2H2 type	IPR013087///Zinc finger C2H2-type+++IPR036051///KRAB domain superfamily+++IPR036236///Zinc finger C2H2 superfamily+++IPR001909///Krueppel-associated box
227099	Pms1	PMS1 homolog 1, mismatch repair system component	0	3.97	0.0733333	2.62	4.30108	9.84081	5.27222	0.712087	0.0903655	0.766776		GO:0032389///MutLalpha complex+++GO:0032300///mismatch repair complex+++GO:0005634///nucleus	GO:0003677///DNA binding+++GO:0016887///ATPase activity+++GO:0019899///enzyme binding+++GO:0030983///mismatched DNA binding+++GO:0005524///ATP binding	GO:0006298///mismatch repair+++GO:0042493///response to drug	PF00505///HMG (high mobility group) box+++PF13589///Histidine kinase-, DNA gyrase B-, and HSP90-like ATPase+++PF01119///DNA mismatch repair protein, C-terminal domain	IPR002099///DNA mismatch repair protein family, N-terminal+++IPR013507///DNA mismatch repair protein, S5 domain 2-like+++IPR003594///Histidine kinase/HSP90-like ATPase+++IPR009071///High mobility group box domain+++IPR014721///Ribosomal protein S5 domain 2-type fold, subgroup+++IPR036890///Histidine kinase/HSP90-like ATPase superfamily+++IPR020568///Ribosomal protein S5 domain 2-type fold+++IPR03…
67444	Ilkap	integrin-linked kinase-associated serine/threonine phosphatase 2C	79.9267	87.62	31.91	32.5433	-1.22055	0.175113	0.0581492	0.929663	0.999866	0.99993		GO:0005829///cytosol+++GO:0005634///nucleus+++GO:0005654///nucleoplasm+++GO:0005737///cytoplasm	GO:0016787///hydrolase activity+++GO:0004722///protein serine/threonine phosphatase activity+++GO:0004721///phosphoprotein phosphatase activity+++GO:0016301///kinase activity+++GO:0046872///metal ion binding+++GO:0043169///cation binding+++GO:0003824///catalytic activity	GO:0033262///regulation of nuclear cell cycle DNA replication+++GO:0006470///protein dephosphorylation+++GO:0007229///integrin-mediated signaling pathway+++GO:0016310///phosphorylation	PF00481///Protein phosphatase 2C	IPR000222///PPM-type phosphatase, divalent cation binding+++IPR001932///PPM-type phosphatase domain+++IPR015655///Protein phosphatase 2C family+++IPR036457///PPM-type phosphatase domain superfamily
108903	Tbcd	tubulin-specific chaperone d	4.62333	33.7133	12.01	20.51	1.60375	2.89306	0.859996	0.848136	0.686915	0.99993		GO:0005886///plasma membrane+++GO:0005912///adherens junction+++GO:0005737///cytoplasm+++GO:0005813///centrosome+++GO:0016328///lateral plasma membrane+++GO:0016020///membrane+++GO:0005815///microtubule organizing center+++GO:0005923///bicellular tight junction+++GO:0005856///cytoskeleton+++GO:0030054///cell junction	GO:0005096///GTPase activator activity+++GO:0048487///beta-tubulin binding	GO:0048667///cell morphogenesis involved in neuron differentiation+++GO:0034333///adherens junction assembly+++GO:0031115///negative regulation of microtubule polymerization+++GO:0000278///mitotic cell cycle+++GO:0007023///post-chaperonin tubulin folding pathway+++GO:0007021///tubulin complex assembly+++GO:0070830///bicellular tight junction assembly+++GO:0000226///microtubule cytoskeleton organi…	PF12612///Tubulin folding cofactor D C terminal	IPR033162///Tubulin-folding cofactor D+++IPR016024///Armadillo-type fold+++IPR022577///Tubulin-specific chaperone D, C-terminal+++IPR011989///Armadillo-like helical
66871	Cpne8	copine VIII	45.3967	23.01	9.38333	6.56667	-2.12814	0.0834549	-1.11432	0.735706	0.999866	0.99993		GO:0005886///plasma membrane	GO:0005544///calcium-dependent phospholipid binding	GO:0071277///cellular response to calcium ion	PF07002///Copine+++PF00168///C2 domain	IPR002035///von Willebrand factor, type A+++IPR010734///Copine+++IPR037768///Copine, C2B domain+++IPR000008///C2 domain+++IPR035892///C2 domain superfamily+++IPR036465///von Willebrand factor A-like domain superfamily
104836	Cbll1	Casitas B-lineage lymphoma-like 1	3.69667	18.7533	2.6	2.46	-0.377625	2.34988	-0.107437	0.98675	0.999866	0.99993		GO:0016607///nuclear speck+++GO:0005634///nucleus+++GO:0005737///cytoplasm+++GO:0036396///RNA N6-methyladenosine methyltransferase complex+++GO:0005654///nucleoplasm	GO:0005515///protein binding+++GO:0061630///ubiquitin protein ligase activity+++GO:0046872///metal ion binding+++GO:0042802///identical protein binding+++GO:0016740///transferase activity	GO:0007275///multicellular organism development+++GO:0045807///positive regulation of endocytosis+++GO:0080009///mRNA methylation+++GO:0098609///cell-cell adhesion+++GO:0007162///negative regulation of cell adhesion+++GO:0030335///positive regulation of cell migration+++GO:0016567///protein ubiquitination		IPR001841///Zinc finger, RING-type+++IPR013083///Zinc finger, RING/FYVE/PHD-type+++IPR017907///Zinc finger, RING-type, conserved site
243374	Gimap8	GTPase, IMAP family member 8	4.14333	4.40667	0.726667	0.7	-2.37461	0.0701577	-0.0386592	0.193355	0.999866	0.99993		GO:0005737///cytoplasm+++GO:0005829///cytosol+++GO:0005783///endoplasmic reticulum+++GO:0005739///mitochondrion+++GO:0005794///Golgi apparatus	GO:0005525///GTP binding+++GO:0000166///nucleotide binding	GO:0070232///regulation of T cell apoptotic process	PF04548///AIG1 family	IPR006703///AIG1-type guanine nucleotide-binding (G) domain+++IPR027417///P-loop containing nucleoside triphosphate hydrolase
14702	Gng2	guanine nucleotide binding protein (G protein), gamma 2	8.46333	12.1667	27.36	35.54	1.82537	0.555103	0.406581	0.688166	0.999866	0.99993	04014///Ras signaling pathway+++04724///Glutamatergic synapse+++04725///Cholinergic synapse+++04151///PI3K-Akt signaling pathway+++04371///Apelin signaling pathway+++04728///Dopaminergic synapse+++04727///GABAergic synapse+++04726///Serotonergic synapse+++04713///Circadian entrainment+++04062///Chemokine signaling pathway+++04723///Retrograde endocannabinoid signaling+++04926///Relaxin signaling …	GO:0005834///heterotrimeric G-protein complex+++GO:0016020///membrane+++GO:0005886///plasma membrane	GO:0003924///GTPase activity+++GO:0031681///G-protein beta-subunit binding	GO:0007186///G protein-coupled receptor signaling pathway+++GO:0008283///cell proliferation+++GO:0007165///signal transduction+++GO:0071380///cellular response to prostaglandin E stimulus+++GO:0071870///cellular response to catecholamine stimulus+++GO:0007191///adenylate cyclase-activating dopamine receptor signaling pathway	PF00631///GGL domain	IPR015898///G-protein gamma-like domain+++IPR036284///G-protein gamma-like domain superfamily+++IPR001770///G-protein, gamma subunit
[truncated: 14,909 more rows]

## Sheet: All DEGs between Au1 and PrL
Gene ID	Gene Symbol	GeneBank Desc	A1_Veh Expression	PrL_Veh Expression	log2 (PrL_Veh / A1_Veh)	Qvalue (PrL_Veh / A1_Veh)	KEGG Pathway Desc	GO_C Desc	GO_F Desc	GO_P Desc
[truncated: 1,668 more rows]

## Sheet: All DEGs after M8324 in Au1
Gene ID	Gene Symbol	GeneBank Desc	Au1_Veh Expression	Au1_M8324 Expression	log2 (Au1_M8324 / Au1_Veh)	Qvalue (Au1_M8324 / Au1_Veh)	KEGG Pathway Desc	GO_C Desc	GO_F Desc	GO_P Desc	InterPro Desc	Pfam Desc
[truncated: 1,642 more rows]

## Sheet: All DEGs after M8324 in PrL
Gene ID	Gene Symbol	GeneBank Desc	PrL_Veh Expression	PrL_M8324 Expression	log2 (PrL_M8324 / PrL_Veh)	Qvalue (PrL_M8324 / PrL_Veh)	KEGG Pathway Desc	GO_C Desc	GO_F Desc	GO_P Desc	Pfam Desc	InterPro Desc
[truncated: 1,036 more rows]
