# Supplementary material for: Long-Term Enhancement of NMDA Receptor Function in Inhibitory Neurons Preferentially Modulates Potassium Channels and Cell Adhesion Molecules
Source: Front Pharmacol. 2022 Jan 4;12:796179. doi: 10.3389/fphar.2021.796179 (PMC8764260; doi:10.3389/fphar.2021.796179)
Supplement: Supplementary file 2 [file Table4.XLS]

## Sheet: Sodium channels
Gene ID	Gene Symbol	GeneBank Desc	Au1_Veh Expression	Au1_M8324 Expression	PrL_Veh Expression	PrL_M8324 Expression	log2 (Au1_M8324 / Au1_Veh)	log2 (PrL_M8324 / PrL_Veh)	Qvalue (Au1_M8324 / Au1_Veh)	Qvalue (PrL_M8324 / PrL_Veh)	log2 (PrL_Veh / Au1_Veh)	Qvalue (PrL_Veh / Au1_Veh)	KEGG Pathway Desc	GO_C Desc	GO_F Desc	GO_P Desc
20265	Scn1a	sodium channel, voltage-gated, type I, alpha	22.7	55.6667	49.66	39.7567	1.31002	-0.308259	0.689995	0.99993	1.28252	0.514113	04728///Dopaminergic synapse	GO:0030315///T-tubule+++GO:0005886///plasma membrane+++GO:0033268///node of Ranvier+++GO:0016604///nuclear body+++GO:0099056///integral component of presynaptic membrane+++GO:0043194///axon initial segment+++GO:0016021///integral component of membrane+++GO:0016020///membrane+++GO:0014704///intercalated disc+++GO:0034706///sodium channel complex+++GO:0043025///neuronal cell body+++GO:0001518///vol…	GO:0005244///voltage-gated ion channel activity+++GO:0005272///sodium channel activity+++GO:0005216///ion channel activity+++GO:0005248///voltage-gated sodium channel activity+++GO:0031402///sodium ion binding	GO:0050884///neuromuscular process controlling posture+++GO:0001508///action potential+++GO:0055085///transmembrane transport+++GO:0019228///neuronal action potential+++GO:0006811///ion transport+++GO:0034220///ion transmembrane transport+++GO:0019227///neuronal action potential propagation+++GO:0006814///sodium ion transport+++GO:0042391///regulation of membrane potential+++GO:0034765///regulati…
20266	Scn1b	sodium channel, voltage-gated, type I, beta	131.503	170.653	87.9833	101.687	0.356284	0.246438	0.999866	0.99993	-0.488869	0.956918	04261///Adrenergic signaling in cardiomyocytes	GO:0030315///T-tubule+++GO:0005886///plasma membrane+++GO:0033268///node of Ranvier+++GO:0016020///membrane+++GO:0014704///intercalated disc+++GO:0016021///integral component of membrane+++GO:0034706///sodium channel complex+++GO:0001518///voltage-gated sodium channel complex	GO:0005272///sodium channel activity+++GO:0017080///sodium channel regulator activity+++GO:0019871///sodium channel inhibitor activity+++GO:0005515///protein binding+++GO:0044325///ion channel binding+++GO:0086062///voltage-gated sodium channel activity involved in Purkinje myocyte action potential+++GO:0005244///voltage-gated ion channel activity+++GO:0005248///voltage-gated sodium channel activ…	GO:0019227///neuronal action potential propagation+++GO:0002028///regulation of sodium ion transport+++GO:0021966///corticospinal neuron axon guidance+++GO:0060048///cardiac muscle contraction+++GO:0086002///cardiac muscle cell action potential involved in contraction+++GO:0060371///regulation of atrial cardiac muscle cell membrane depolarization+++GO:0061337///cardiac conduction+++GO:0035725///s…
110876	Scn2a	sodium channel, voltage-gated, type II, alpha	15.9967	19.24	26.11	17.8833	0.261894	-0.592871	0.999866	0.9363	0.933055	0.423828	04742///Taste transduction	GO:0033270///paranode region of axon+++GO:0030424///axon+++GO:0016020///membrane+++GO:0014704///intercalated disc+++GO:0098978///glutamatergic synapse+++GO:0043194///axon initial segment+++GO:0008076///voltage-gated potassium channel complex+++GO:0001518///voltage-gated sodium channel complex+++GO:0043005///neuron projection+++GO:0005886///plasma membrane+++GO:0099056///integral component of pres…	GO:0005272///sodium channel activity+++GO:0043522///leucine zipper domain binding+++GO:0099508///voltage-gated ion channel activity involved in regulation of presynaptic membrane potential+++GO:0005244///voltage-gated ion channel activity+++GO:0005248///voltage-gated sodium channel activity+++GO:0005267///potassium channel activity+++GO:0005249///voltage-gated potassium channel activity+++GO:0031…	GO:0019228///neuronal action potential+++GO:0034765///regulation of ion transmembrane transport+++GO:0006813///potassium ion transport+++GO:0035725///sodium ion transmembrane transport+++GO:0055085///transmembrane transport+++GO:0006811///ion transport+++GO:0006814///sodium ion transport+++GO:0071805///potassium ion transmembrane transport+++GO:0007399///nervous system development+++GO:0051402///…
72821	Scn2b	sodium channel, voltage-gated, type II, beta	138.123	158.877	127.9	109.087	0.212089	-0.211259	0.999866	0.99993	0.0268651	0.990924		GO:0001518///voltage-gated sodium channel complex+++GO:0016020///membrane+++GO:0016021///integral component of membrane	GO:0005248///voltage-gated sodium channel activity+++GO:0005244///voltage-gated ion channel activity+++GO:0005272///sodium channel activity+++GO:0017080///sodium channel regulator activity+++GO:0086006///voltage-gated sodium channel activity involved in cardiac muscle cell action potential	GO:0006811///ion transport+++GO:0060371///regulation of atrial cardiac muscle cell membrane depolarization+++GO:0046684///response to pyrethroid+++GO:0006814///sodium ion transport+++GO:0060048///cardiac muscle contraction+++GO:0034765///regulation of ion transmembrane transport+++GO:0007399///nervous system development+++GO:0086002///cardiac muscle cell action potential involved in contraction++…
20269	Scn3a	sodium channel, voltage-gated, type III, alpha	3.04	2.37	3.35333	6.55	0.0227694	0.729579	0.999866	0.99993	1.13428	0.88859	04742///Taste transduction	GO:0016020///membrane+++GO:0016021///integral component of membrane+++GO:0009925///basal plasma membrane+++GO:0005737///cytoplasm+++GO:0005886///plasma membrane+++GO:0030424///axon+++GO:0001518///voltage-gated sodium channel complex+++GO:0008076///voltage-gated potassium channel complex+++GO:0043025///neuronal cell body	GO:0005244///voltage-gated ion channel activity+++GO:0005267///potassium channel activity+++GO:0005248///voltage-gated sodium channel activity+++GO:0031402///sodium ion binding+++GO:0005272///sodium channel activity+++GO:0005516///calmodulin binding+++GO:0005249///voltage-gated potassium channel activity+++GO:0005216///ion channel activity	GO:0035725///sodium ion transmembrane transport+++GO:0071236///cellular response to antibiotic+++GO:0006814///sodium ion transport+++GO:0071805///potassium ion transmembrane transport+++GO:0034765///regulation of ion transmembrane transport+++GO:0006813///potassium ion transport+++GO:0086010///membrane depolarization during action potential+++GO:0034220///ion transmembrane transport+++GO:0006811/…
235281	Scn3b	sodium channel, voltage-gated, type III, beta	26.5233	24.09	42.41	19.3733	-0.148633	-1.10407	0.999866	0.99993	0.841363	0.970295		GO:0005886///plasma membrane+++GO:0016021///integral component of membrane+++GO:0001518///voltage-gated sodium channel complex+++GO:0016020///membrane+++GO:0030018///Z disc	GO:0005272///sodium channel activity+++GO:0005244///voltage-gated ion channel activity+++GO:0019871///sodium channel inhibitor activity+++GO:0017080///sodium channel regulator activity+++GO:0044325///ion channel binding+++GO:0086006///voltage-gated sodium channel activity involved in cardiac muscle cell action potential	GO:0010765///positive regulation of sodium ion transport+++GO:0086010///membrane depolarization during action potential+++GO:0019233///sensory perception of pain+++GO:0086005///ventricular cardiac muscle cell action potential+++GO:0051899///membrane depolarization+++GO:0006814///sodium ion transport+++GO:0006811///ion transport+++GO:0035725///sodium ion transmembrane transport+++GO:0060373///regu…
399548	Scn4b*	sodium channel, type IV, beta	6.363333333*	0.05	0	4.12	-7.15559	11.065	0.0451153	0.0610378	-25.5258	9.29e-09	04261///Adrenergic signaling in cardiomyocytes	GO:0016021///integral component of membrane+++GO:0016020///membrane+++GO:0014704///intercalated disc+++GO:0001518///voltage-gated sodium channel complex+++GO:0031226///intrinsic component of plasma membrane+++GO:0005886///plasma membrane	GO:0017080///sodium channel regulator activity+++GO:0086006///voltage-gated sodium channel activity involved in cardiac muscle cell action potential+++GO:0005248///voltage-gated sodium channel activity+++GO:0044325///ion channel binding+++GO:0005244///voltage-gated ion channel activity+++GO:0005272///sodium channel activity	GO:0006814///sodium ion transport+++GO:0035725///sodium ion transmembrane transport+++GO:0086016///AV node cell action potential+++GO:0010765///positive regulation of sodium ion transport+++GO:0034765///regulation of ion transmembrane transport+++GO:0086091///regulation of heart rate by cardiac conduction+++GO:0006811///ion transport+++GO:0086002///cardiac muscle cell action potential involved in…
20272	Scn7a	sodium channel, voltage-gated, type VII, alpha	0.743333333*	0	0.153333	2.35667	-22.8616	3.9159	8.89e-08	0.979254	-2.05214	0.944901	04261///Adrenergic signaling in cardiomyocytes	GO:0016020///membrane+++GO:0001518///voltage-gated sodium channel complex+++GO:0005654///nucleoplasm+++GO:0005614///interstitial matrix+++GO:0097386///glial cell projection+++GO:0016021///integral component of membrane+++GO:0030424///axon+++GO:0031012///extracellular matrix+++GO:0005886///plasma membrane	GO:0005515///protein binding+++GO:0005248///voltage-gated sodium channel activity+++GO:0008201///heparin binding+++GO:0005244///voltage-gated ion channel activity+++GO:0005216///ion channel activity+++GO:0005272///sodium channel activity	GO:0006811///ion transport+++GO:0006936///muscle contraction+++GO:0035725///sodium ion transmembrane transport+++GO:0055078///sodium ion homeostasis+++GO:0007605///sensory perception of sound+++GO:0007608///sensory perception of smell+++GO:0019228///neuronal action potential+++GO:0021564///vagus nerve development+++GO:0006814///sodium ion transport+++GO:0007626///locomotory behavior+++GO:0022008/…
20273	Scn8a	sodium channel, voltage-gated, type VIII, alpha	38.01	26.07	17.4933	17.8633	-0.595705	0.0567383	0.999866	0.99993	-0.984422	0.418808		GO:0016020///membrane+++GO:0001518///voltage-gated sodium channel complex+++GO:0099061///integral component of postsynaptic density membrane+++GO:0030424///axon+++GO:0033268///node of Ranvier+++GO:0005886///plasma membrane+++GO:0016021///integral component of membrane+++GO:0030425///dendrite+++GO:0098978///glutamatergic synapse+++GO:0043025///neuronal cell body+++GO:0030018///Z disc+++GO:0098688/…	GO:0000166///nucleotide binding+++GO:0005272///sodium channel activity+++GO:0005216///ion channel activity+++GO:0005244///voltage-gated ion channel activity+++GO:0005248///voltage-gated sodium channel activity+++GO:0031402///sodium ion binding+++GO:0005515///protein binding+++GO:0005524///ATP binding	GO:0050905///neuromuscular process+++GO:0007626///locomotory behavior+++GO:0055085///transmembrane transport+++GO:0007628///adult walking behavior+++GO:0006814///sodium ion transport+++GO:0019228///neuronal action potential+++GO:0008344///adult locomotory behavior+++GO:0007517///muscle organ development+++GO:0086010///membrane depolarization during action potential+++GO:0007605///sensory percepti…
20274	Scn9a	sodium channel, voltage-gated, type IX, alpha	0.373333	1.66333	0.163333	0.153333	2.06163	-0.241012	0.178805	0.99993	-1.01181	0.853611	04742///Taste transduction	GO:0042995///cell projection+++GO:0016021///integral component of membrane+++GO:0030424///axon+++GO:0001518///voltage-gated sodium channel complex+++GO:0005887///integral component of plasma membrane+++GO:0016020///membrane+++GO:0005886///plasma membrane	GO:0005272///sodium channel activity+++GO:0005216///ion channel activity+++GO:0005248///voltage-gated sodium channel activity+++GO:0005244///voltage-gated ion channel activity+++GO:0031402///sodium ion binding	GO:0006954///inflammatory response+++GO:0019228///neuronal action potential+++GO:0009636///response to toxic substance+++GO:0035725///sodium ion transmembrane transport+++GO:0019233///sensory perception of pain+++GO:0034765///regulation of ion transmembrane transport+++GO:0006811///ion transport+++GO:0009791///post-embryonic development+++GO:0048266///behavioral response to pain+++GO:0055085///tr…
67161	Sclt1	sodium channel and clathrin linker 1	3.67667	7.32	3.03667	0.826667	1.18317	-1.9792	0.999866	0.99993	-0.0408474	0.997781		GO:0005856///cytoskeleton+++GO:0097539///ciliary transition fiber+++GO:0005737///cytoplasm+++GO:0071439///clathrin complex+++GO:0005814///centriole+++GO:0005813///centrosome	GO:0017080///sodium channel regulator activity+++GO:0008022///protein C-terminus binding+++GO:0030276///clathrin binding	GO:0045162///clustering of voltage-gated sodium channels+++GO:0060271///cilium assembly
69269	Scnm1	sodium channel modifier 1	60.4367	56.22	31.3533	10.7533	-0.0937112	-1.46464	0.999866	0.99993	-0.883893	0.669692		GO:0005654///nucleoplasm+++GO:0005634///nucleus+++GO:0016607///nuclear speck	GO:0019899///enzyme binding+++GO:0046872///metal ion binding	GO:0006397///mRNA processing+++GO:0000380///alternative mRNA splicing, via spliceosome+++GO:0008380///RNA splicing
20276	Scnn1a	sodium channel, nonvoltage-gated 1 alpha	0	0	0.16	0		-5.55289		0.760121	5.25263	0.574233	04960///Aldosterone-regulated sodium reabsorption+++04742///Taste transduction	GO:0005929///cilium+++GO:0001669///acrosomal vesicle+++GO:0034706///sodium channel complex+++GO:0005887///integral component of plasma membrane+++GO:0097228///sperm principal piece+++GO:0005829///cytosol+++GO:0009897///external side of plasma membrane+++GO:0042995///cell projection+++GO:0016324///apical plasma membrane+++GO:0031514///motile cilium+++GO:0060170///ciliary membrane+++GO:0016020///me…	GO:0015280///ligand-gated sodium channel activity+++GO:0050699///WW domain binding+++GO:0003779///actin binding+++GO:0005272///sodium channel activity	GO:0006811///ion transport+++GO:0006814///sodium ion transport+++GO:0050909///sensory perception of taste+++GO:0050891///multicellular organismal water homeostasis+++GO:0050896///response to stimulus+++GO:0050878///regulation of body fluid levels+++GO:0035725///sodium ion transmembrane transport+++GO:0055078///sodium ion homeostasis
*, differentially expressed genes between Au1 and PrL; * differentially expressed genes between veh and M-8324

## Sheet: calcium channels
Gene ID	Gene Symbol	GeneBank Desc	Au1_Veh Expression	Au1_M8324 Expression	PrL_Veh Expression	PrL_M8324 Expression	log2 (A1_M8324 / A1_Veh)	log2 (PrL_Veh / A1_Veh)	log2 (PrL_M8324 / PrL_Veh)	Qvalue (PrL_Veh / A1_Veh)	Qvalue (A1_M8324 / A1_Veh)	Qvalue (PrL_M8324 / PrL_Veh)	KEGG Pathway Desc	GO_C Desc	GO_F Desc	GO_P Desc
239556	Cacna1i	calcium channel, voltage-dependent, alpha 1I subunit	4.44	1.85667	1.86333	0.916667	-1.42773	-1.19966	-1.06797	0.970295	0.999866	0.99993	04927///Cortisol synthesis and secretion+++04010///MAPK signaling pathway+++04713///Circadian entrainment+++04020///Calcium signaling pathway+++04925///Aldosterone synthesis and secretion	GO:0005891///voltage-gated calcium channel complex+++GO:0016021///integral component of membrane+++GO:0016020///membrane+++GO:0005886///plasma membrane	GO:0005245///voltage-gated calcium channel activity+++GO:0005216///ion channel activity+++GO:0008332///low voltage-gated calcium channel activity+++GO:0005262///calcium channel activity+++GO:0005244///voltage-gated ion channel activity	GO:0030317///flagellated sperm motility+++GO:0060402///calcium ion transport into cytosol+++GO:0086010///membrane depolarization during action potential+++GO:0055085///transmembrane transport+++GO:0019228///neuronal action potential+++GO:0070509///calcium ion import+++GO:0030431///sleep+++GO:0006816///calcium ion transport+++GO:0045956///positive regulation of calcium ion-dependent exocytosis+++G…
56808	Cacna2d2	calcium channel, voltage-dependent, alpha 2/delta subunit 2	2.60667	3.60667	2.12333	0.426667	0.439987	-0.142847	-2.24586	0.983578	0.999866	0.99993	04010///MAPK signaling pathway+++04261///Adrenergic signaling in cardiomyocytes+++04921///Oxytocin signaling pathway+++04260///Cardiac muscle contraction	GO:0005891///voltage-gated calcium channel complex+++GO:0016020///membrane+++GO:0016021///integral component of membrane	GO:0005245///voltage-gated calcium channel activity+++GO:0005262///calcium channel activity+++GO:0005244///voltage-gated ion channel activity+++GO:0046872///metal ion binding	GO:0040014///regulation of multicellular organism growth+++GO:0034765///regulation of ion transmembrane transport+++GO:0070588///calcium ion transmembrane transport+++GO:0008016///regulation of heart contraction+++GO:0046622///positive regulation of organ growth+++GO:0060024///rhythmic synaptic transmission+++GO:0006811///ion transport+++GO:0048747///muscle fiber development+++GO:0006816///calciu…
12293	Cacna2d1	calcium channel, voltage-dependent, alpha2/delta subunit 1	12.38	14.2767	1.31	5.65	0.144674	-2.93909	2.31006	0.412562	0.999866	0.972585	04260///Cardiac muscle contraction+++04261///Adrenergic signaling in cardiomyocytes+++04921///Oxytocin signaling pathway+++04010///MAPK signaling pathway	GO:0099029///anchored component of presynaptic active zone membrane+++GO:0016020///membrane+++GO:0099025///anchored component of postsynaptic membrane+++GO:0016529///sarcoplasmic reticulum+++GO:0005891///voltage-gated calcium channel complex+++GO:1990454///L-type voltage-gated calcium channel complex+++GO:0030315///T-tubule+++GO:0098978///glutamatergic synapse+++GO:0016021///integral component of…	GO:0046872///metal ion binding+++GO:0005262///calcium channel activity+++GO:0005515///protein binding+++GO:0005245///voltage-gated calcium channel activity+++GO:0005244///voltage-gated ion channel activity+++GO:0086057///voltage-gated calcium channel activity involved in bundle of His cell action potential	GO:0006816///calcium ion transport+++GO:1901843///positive regulation of high voltage-gated calcium channel activity+++GO:0086048///membrane depolarization during bundle of His cell action potential+++GO:0098903///regulation of membrane repolarization during action potential+++GO:0086091///regulation of heart rate by cardiac conduction+++GO:0060402///calcium ion transport into cytosol+++GO:000681…
12294	Cacna2d3	calcium channel, voltage-dependent, alpha2/delta subunit 3	14.2767	37.4633	9.64667	6.06667	1.4285	-0.33652	-0.691785	0.970295	0.999866	0.99993	04010///MAPK signaling pathway+++04260///Cardiac muscle contraction+++04261///Adrenergic signaling in cardiomyocytes+++04921///Oxytocin signaling pathway	GO:0005891///voltage-gated calcium channel complex+++GO:0016021///integral component of membrane+++GO:0016020///membrane	GO:0005244///voltage-gated ion channel activity+++GO:0046872///metal ion binding+++GO:0005262///calcium channel activity+++GO:0005245///voltage-gated calcium channel activity	GO:0006816///calcium ion transport+++GO:0006811///ion transport+++GO:0070588///calcium ion transmembrane transport+++GO:0034765///regulation of ion transmembrane transport
12295	Cacnb1	calcium channel, voltage-dependent, beta 1 subunit	30.9267	31.6367	13.0067	11.36	-0.360711	-1.2092	0.0253007	0.527419	0.999866	0.99993	04261///Adrenergic signaling in cardiomyocytes+++04921///Oxytocin signaling pathway+++04010///MAPK signaling pathway+++04260///Cardiac muscle contraction	GO:0016529///sarcoplasmic reticulum+++GO:0098793///presynapse+++GO:0005886///plasma membrane+++GO:0042383///sarcolemma+++GO:0005891///voltage-gated calcium channel complex+++GO:0030315///T-tubule+++GO:0016020///membrane	GO:0005245///voltage-gated calcium channel activity+++GO:0005244///voltage-gated ion channel activity+++GO:0005515///protein binding+++GO:0008331///high voltage-gated calcium channel activity+++GO:0005262///calcium channel activity	GO:0034765///regulation of ion transmembrane transport+++GO:0006811///ion transport+++GO:1901385///regulation of voltage-gated calcium channel activity+++GO:0007268///chemical synaptic transmission+++GO:0006816///calcium ion transport+++GO:0007528///neuromuscular junction development+++GO:1902514///regulation of calcium ion transmembrane transport via high voltage-gated calcium channel+++GO:19046…
12296	Cacnb2	calcium channel, voltage-dependent, beta 2 subunit	0.816667	3.8	1.03333	0.5	2.20773	0.328875	-0.808287	0.984042	0.684812	0.99993	04010///MAPK signaling pathway+++04260///Cardiac muscle contraction+++04921///Oxytocin signaling pathway+++04261///Adrenergic signaling in cardiomyocytes	GO:0016020///membrane+++GO:0098684///photoreceptor ribbon synapse+++GO:0005891///voltage-gated calcium channel complex+++GO:0098793///presynapse+++GO:1990454///L-type voltage-gated calcium channel complex+++GO:0042383///sarcolemma+++GO:0005886///plasma membrane	GO:0099635///voltage-gated calcium channel activity involved in positive regulation of presynaptic cytosolic calcium levels+++GO:0051015///actin filament binding+++GO:0086007///voltage-gated calcium channel activity involved in cardiac muscle cell action potential+++GO:0005245///voltage-gated calcium channel activity+++GO:0005515///protein binding+++GO:0005262///calcium channel activity+++GO:0005…	GO:0007601///visual perception+++GO:0007528///neuromuscular junction development+++GO:0070588///calcium ion transmembrane transport+++GO:0007268///chemical synaptic transmission+++GO:0086091///regulation of heart rate by cardiac conduction+++GO:0099703///induction of synaptic vesicle exocytosis by positive regulation of presynaptic cytosolic calcium ion concentration+++GO:0034765///regulation of …
12297	Cacnb3	calcium channel, voltage-dependent, beta 3 subunit	63.87	30.26	26.16	35.48	-1.1918	-1.18894	0.51658	0.555853	0.999866	0.99993	04261///Adrenergic signaling in cardiomyocytes+++04260///Cardiac muscle contraction+++04010///MAPK signaling pathway+++04921///Oxytocin signaling pathway	GO:0005891///voltage-gated calcium channel complex+++GO:1990454///L-type voltage-gated calcium channel complex+++GO:0005737///cytoplasm+++GO:0016020///membrane+++GO:0005886///plasma membrane+++GO:0016324///apical plasma membrane	GO:0019901///protein kinase binding+++GO:0005244///voltage-gated ion channel activity+++GO:0008331///high voltage-gated calcium channel activity+++GO:0005245///voltage-gated calcium channel activity+++GO:0005262///calcium channel activity+++GO:0005515///protein binding+++GO:0005246///calcium channel regulator activity	GO:0006816///calcium ion transport+++GO:0061577///calcium ion transmembrane transport via high voltage-gated calcium channel+++GO:1901386///negative regulation of voltage-gated calcium channel activity+++GO:0070588///calcium ion transmembrane transport+++GO:2000463///positive regulation of excitatory postsynaptic potential+++GO:0006811///ion transport+++GO:0072659///protein localization to plasma…
12298	Cacnb4	calcium channel, voltage-dependent, beta 4 subunit	31.8667	29.6167	37.1567	28.2933	-0.143815	0.172799	-0.351041	0.98122	0.999866	0.99993	04010///MAPK signaling pathway+++04260///Cardiac muscle contraction+++04261///Adrenergic signaling in cardiomyocytes+++04921///Oxytocin signaling pathway	GO:0005886///plasma membrane+++GO:0005730///nucleolus+++GO:0005737///cytoplasm+++GO:0045202///synapse+++GO:0016607///nuclear speck+++GO:0005891///voltage-gated calcium channel complex+++GO:0098978///glutamatergic synapse+++GO:0098793///presynapse	GO:0005262///calcium channel activity+++GO:0005515///protein binding+++GO:0019901///protein kinase binding+++GO:0005244///voltage-gated ion channel activity+++GO:0008331///high voltage-gated calcium channel activity+++GO:0099635///voltage-gated calcium channel activity involved in positive regulation of presynaptic cytosolic calcium levels+++GO:0005245///voltage-gated calcium channel activity	GO:0007628///adult walking behavior+++GO:0048536///spleen development+++GO:0035249///synaptic transmission, glutamatergic+++GO:0034765///regulation of ion transmembrane transport+++GO:0070588///calcium ion transmembrane transport+++GO:0019227///neuronal action potential propagation+++GO:0050908///detection of light stimulus involved in visual perception+++GO:0042391///regulation of membrane poten…
12299	Cacng1	calcium channel, voltage-dependent, gamma subunit 1	0.26	0.0133333	0	0	-3.70748	-5.0032		0.613826	0.972745		04261///Adrenergic signaling in cardiomyocytes+++04921///Oxytocin signaling pathway+++04260///Cardiac muscle contraction+++04010///MAPK signaling pathway	GO:0005887///integral component of plasma membrane+++GO:1990454///L-type voltage-gated calcium channel complex+++GO:0005886///plasma membrane+++GO:0016021///integral component of membrane+++GO:0005891///voltage-gated calcium channel complex+++GO:0042383///sarcolemma+++GO:0030315///T-tubule+++GO:0016020///membrane	GO:0005246///calcium channel regulator activity+++GO:0005262///calcium channel activity+++GO:0005245///voltage-gated calcium channel activity+++GO:0005244///voltage-gated ion channel activity	GO:1902514///regulation of calcium ion transmembrane transport via high voltage-gated calcium channel+++GO:0034765///regulation of ion transmembrane transport+++GO:0006816///calcium ion transport+++GO:0070588///calcium ion transmembrane transport+++GO:0070296///sarcoplasmic reticulum calcium ion transport+++GO:0006811///ion transport
12300	Cacng2	calcium channel, voltage-dependent, gamma subunit 2	27.91	23.6	20.0833	16.9767	-0.236639	-0.191011	-0.283414	0.973719	0.999866	0.99993	04260///Cardiac muscle contraction+++04010///MAPK signaling pathway+++04261///Adrenergic signaling in cardiomyocytes+++04921///Oxytocin signaling pathway	GO:0044300///cerebellar mossy fiber+++GO:0014069///postsynaptic density+++GO:0098685///Schaffer collateral - CA1 synapse+++GO:0016020///membrane+++GO:0036477///somatodendritic compartment+++GO:0005891///voltage-gated calcium channel complex+++GO:0030054///cell junction+++GO:0098978///glutamatergic synapse+++GO:0032281///AMPA glutamate receptor complex+++GO:0043005///neuron projection+++GO:0098686…	GO:0005515///protein binding+++GO:0016247///channel regulator activity+++GO:0005245///voltage-gated calcium channel activity+++GO:0035255///ionotropic glutamate receptor binding+++GO:0005244///voltage-gated ion channel activity+++GO:0005262///calcium channel activity	GO:0006811///ion transport+++GO:0050877///nervous system process+++GO:0099072///regulation of postsynaptic membrane neurotransmitter receptor levels+++GO:2000311///regulation of AMPA receptor activity+++GO:0034765///regulation of ion transmembrane transport+++GO:0060082///eye blink reflex+++GO:0042391///regulation of membrane potential+++GO:0006816///calcium ion transport+++GO:0006612///protein t…
54376	Cacng3	calcium channel, voltage-dependent, gamma subunit 3	75.4133	53.3467	46.1767	118.0433333*	-0.482502	-0.60479	1.37878	0.846019	0.999866	0.0433693	04260///Cardiac muscle contraction+++04010///MAPK signaling pathway+++04921///Oxytocin signaling pathway+++04261///Adrenergic signaling in cardiomyocytes	GO:0016021///integral component of membrane+++GO:0060076///excitatory synapse+++GO:0098685///Schaffer collateral - CA1 synapse+++GO:0016020///membrane+++GO:0099061///integral component of postsynaptic density membrane+++GO:0036477///somatodendritic compartment+++GO:0030425///dendrite+++GO:0098839///postsynaptic density membrane+++GO:0032281///AMPA glutamate receptor complex+++GO:0098978///glutama…	GO:0005262///calcium channel activity+++GO:0030165///PDZ domain binding+++GO:0005244///voltage-gated ion channel activity+++GO:0016247///channel regulator activity+++GO:0005245///voltage-gated calcium channel activity+++GO:0005515///protein binding+++GO:0035255///ionotropic glutamate receptor binding	GO:0006816///calcium ion transport+++GO:0019226///transmission of nerve impulse+++GO:0034765///regulation of ion transmembrane transport+++GO:0006811///ion transport+++GO:0099645///neurotransmitter receptor localization to postsynaptic specialization membrane+++GO:2000311///regulation of AMPA receptor activity+++GO:0098970///postsynaptic neurotransmitter receptor diffusion trapping+++GO:0070588//…
54377	Cacng4	calcium channel, voltage-dependent, gamma subunit 4	0	0	0	4.983333333*			21.4754			7.56e-07	04010///MAPK signaling pathway+++04260///Cardiac muscle contraction+++04921///Oxytocin signaling pathway+++04261///Adrenergic signaling in cardiomyocytes	GO:0016020///membrane+++GO:0036477///somatodendritic compartment+++GO:0044297///cell body+++GO:0014069///postsynaptic density+++GO:0009986///cell surface+++GO:0098978///glutamatergic synapse+++GO:1990454///L-type voltage-gated calcium channel complex+++GO:0099061///integral component of postsynaptic density membrane+++GO:0032281///AMPA glutamate receptor complex+++GO:0005891///voltage-gated calci…	GO:0016247///channel regulator activity+++GO:0005246///calcium channel regulator activity+++GO:0005244///voltage-gated ion channel activity+++GO:0005245///voltage-gated calcium channel activity+++GO:0035255///ionotropic glutamate receptor binding+++GO:0005262///calcium channel activity	GO:0098943///neurotransmitter receptor transport, postsynaptic endosome to lysosome+++GO:0098970///postsynaptic neurotransmitter receptor diffusion trapping+++GO:0051968///positive regulation of synaptic transmission, glutamatergic+++GO:0042220///response to cocaine+++GO:0098962///regulation of postsynaptic neurotransmitter receptor activity+++GO:0019226///transmission of nerve impulse+++GO:00068…
140723	Cacng5*	calcium channel, voltage-dependent, gamma subunit 5	13.7333	0.52	0.00666667	0	-4.87225	-10.724	-1.78312	0.0299957	0.743344	0.99993	04260///Cardiac muscle contraction+++04921///Oxytocin signaling pathway+++04261///Adrenergic signaling in cardiomyocytes+++04010///MAPK signaling pathway	GO:0099055///integral component of postsynaptic membrane+++GO:0016021///integral component of membrane+++GO:0014069///postsynaptic density+++GO:0045202///synapse+++GO:0030054///cell junction+++GO:0045211///postsynaptic membrane+++GO:0016020///membrane+++GO:0032281///AMPA glutamate receptor complex+++GO:0098978///glutamatergic synapse+++GO:0098839///postsynaptic density membrane+++GO:0005886///pla…	GO:0005262///calcium channel activity+++GO:0005245///voltage-gated calcium channel activity+++GO:0005244///voltage-gated ion channel activity+++GO:0016247///channel regulator activity	GO:0051968///positive regulation of synaptic transmission, glutamatergic+++GO:0098943///neurotransmitter receptor transport, postsynaptic endosome to lysosome+++GO:0019226///transmission of nerve impulse+++GO:0006816///calcium ion transport+++GO:0099590///neurotransmitter receptor internalization+++GO:0070588///calcium ion transmembrane transport+++GO:0034765///regulation of ion transmembrane tra…
54378	Cacng6	calcium channel, voltage-dependent, gamma subunit 6	0.0933333	8.2	0	0	5.71319	-4.58679		0.67271	0.368472		04261///Adrenergic signaling in cardiomyocytes+++04010///MAPK signaling pathway+++04921///Oxytocin signaling pathway+++04260///Cardiac muscle contraction	GO:0016020///membrane+++GO:1990454///L-type voltage-gated calcium channel complex+++GO:0005886///plasma membrane+++GO:0016021///integral component of membrane	GO:0005244///voltage-gated ion channel activity+++GO:0005246///calcium channel regulator activity+++GO:0005262///calcium channel activity	GO:0034765///regulation of ion transmembrane transport+++GO:0006811///ion transport+++GO:0070588///calcium ion transmembrane transport+++GO:0006816///calcium ion transport
81904	Cacng7	calcium channel, voltage-dependent, gamma subunit 7	0	1.22	1.01	0	8.3818	8.09006	-8.34281	0.142721	0.211308	0.288476	04921///Oxytocin signaling pathway+++04261///Adrenergic signaling in cardiomyocytes+++04260///Cardiac muscle contraction+++04010///MAPK signaling pathway	GO:0016021///integral component of membrane+++GO:0005886///plasma membrane+++GO:1990454///L-type voltage-gated calcium channel complex+++GO:0043025///neuronal cell body+++GO:0043005///neuron projection+++GO:0098839///postsynaptic density membrane+++GO:0016020///membrane+++GO:0005737///cytoplasm+++GO:0099061///integral component of postsynaptic density membrane+++GO:0005769///early endosome+++GO:0…	GO:0005244///voltage-gated ion channel activity+++GO:0005246///calcium channel regulator activity+++GO:0016247///channel regulator activity+++GO:0005262///calcium channel activity+++GO:0005245///voltage-gated calcium channel activity	GO:0099645///neurotransmitter receptor localization to postsynaptic specialization membrane+++GO:0098970///postsynaptic neurotransmitter receptor diffusion trapping+++GO:0006811///ion transport+++GO:1903861///positive regulation of dendrite extension+++GO:0098943///neurotransmitter receptor transport, postsynaptic endosome to lysosome+++GO:0070588///calcium ion transmembrane transport+++GO:200031…
81905	Cacng8	calcium channel, voltage-dependent, gamma subunit 8	5.13*	0	2.12667	0.3	-23.253	-1.11592	-2.84546	0.970295	5.79e-08	0.976536	04261///Adrenergic signaling in cardiomyocytes+++04260///Cardiac muscle contraction+++04921///Oxytocin signaling pathway+++04010///MAPK signaling pathway	GO:0032590///dendrite membrane+++GO:0030054///cell junction+++GO:0045202///synapse+++GO:0005886///plasma membrane+++GO:0098685///Schaffer collateral - CA1 synapse+++GO:0016020///membrane+++GO:0098839///postsynaptic density membrane+++GO:0099061///integral component of postsynaptic density membrane+++GO:0098978///glutamatergic synapse+++GO:0014069///postsynaptic density+++GO:0045211///postsynaptic…	GO:0005245///voltage-gated calcium channel activity+++GO:0030346///protein phosphatase 2B binding+++GO:0035255///ionotropic glutamate receptor binding+++GO:0005244///voltage-gated ion channel activity+++GO:0005246///calcium channel regulator activity+++GO:0016247///channel regulator activity+++GO:0005262///calcium channel activity	GO:0034765///regulation of ion transmembrane transport+++GO:0006811///ion transport+++GO:0099072///regulation of postsynaptic membrane neurotransmitter receptor levels+++GO:0019226///transmission of nerve impulse+++GO:2000311///regulation of AMPA receptor activity+++GO:0006816///calcium ion transport+++GO:0099590///neurotransmitter receptor internalization+++GO:0098970///postsynaptic neurotransmi…
12288	Cacna1c	calcium channel, voltage-dependent, L type, alpha 1C subunit	2.95667	3.82667	0.353333	1.75	0.33312	-2.95198	1.85689	0.416266	0.999866	0.99993	04925///Aldosterone synthesis and secretion+++04720///Long-term potentiation+++04270///Vascular smooth muscle contraction+++04022///cGMP-PKG signaling pathway+++04912///GnRH signaling pathway+++04261///Adrenergic signaling in cardiomyocytes+++04725///Cholinergic synapse+++04010///MAPK signaling pathway+++04024///cAMP signaling pathway+++04911///Insulin secretion+++04927///Cortisol synthesis and s…	GO:0005891///voltage-gated calcium channel complex+++GO:0032991///protein-containing complex+++GO:0030315///T-tubule+++GO:0042383///sarcolemma+++GO:1990454///L-type voltage-gated calcium channel complex+++GO:0098978///glutamatergic synapse+++GO:0043198///dendritic shaft+++GO:0030018///Z disc+++GO:0005737///cytoplasm+++GO:0043204///perikaryon+++GO:0043025///neuronal cell body+++GO:0042734///presyn…	GO:1905030///voltage-gated ion channel activity involved in regulation of postsynaptic membrane potential+++GO:0051721///protein phosphatase 2A binding+++GO:0044325///ion channel binding+++GO:0005262///calcium channel activity+++GO:0005216///ion channel activity+++GO:0005516///calmodulin binding+++GO:0051393///alpha-actinin binding+++GO:0005515///protein binding+++GO:0019899///enzyme binding+++GO…	GO:0045762///positive regulation of adenylate cyclase activity+++GO:0034765///regulation of ion transmembrane transport+++GO:0070588///calcium ion transmembrane transport+++GO:0086091///regulation of heart rate by cardiac conduction+++GO:0043010///camera-type eye development+++GO:0017156///calcium ion regulated exocytosis+++GO:0008542///visual learning+++GO:0006816///calcium ion transport+++GO:00…
12289	Cacna1d	calcium channel, voltage-dependent, L type, alpha 1D subunit	3.44333	9.19667	3.40333	0.86	1.42283	0.168298	-2.23924	0.98822	0.999866	0.359629	04911///Insulin secretion+++04024///cAMP signaling pathway+++04973///Carbohydrate digestion and absorption+++04924///Renin secretion+++04530///Tight junction+++04020///Calcium signaling pathway+++04927///Cortisol synthesis and secretion+++04010///MAPK signaling pathway+++04270///Vascular smooth muscle contraction+++04022///cGMP-PKG signaling pathway+++04713///Circadian entrainment+++04723///Retro…	GO:0005737///cytoplasm+++GO:0005891///voltage-gated calcium channel complex+++GO:0009986///cell surface+++GO:0030018///Z disc+++GO:0099059///integral component of presynaptic active zone membrane+++GO:0098683///cochlear hair cell ribbon synapse+++GO:0005634///nucleus+++GO:0005887///integral component of plasma membrane+++GO:0042383///sarcolemma+++GO:0016021///integral component of membrane+++GO:0…	GO:0051393///alpha-actinin binding+++GO:0099635///voltage-gated calcium channel activity involved in positive regulation of presynaptic cytosolic calcium levels+++GO:0005245///voltage-gated calcium channel activity+++GO:0008331///high voltage-gated calcium channel activity+++GO:0030506///ankyrin binding+++GO:0005244///voltage-gated ion channel activity+++GO:0005216///ion channel activity+++GO:008…	GO:0051924///regulation of calcium ion transport+++GO:0006816///calcium ion transport+++GO:0060372///regulation of atrial cardiac muscle cell membrane repolarization+++GO:0045762///positive regulation of adenylate cyclase activity+++GO:0034765///regulation of ion transmembrane transport+++GO:0055085///transmembrane transport+++GO:0070509///calcium ion import+++GO:0035774///positive regulation of …
12287	Cacna1b	calcium channel, voltage-dependent, N type, alpha 1B subunit	25.4667	14.7	14.11	10.0467	-0.831752	-0.650753	-0.503051	0.970295	0.999866	0.99993	04727///GABAergic synapse+++04721///Synaptic vesicle cycle+++04010///MAPK signaling pathway+++04726///Serotonergic synapse+++04723///Retrograde endocannabinoid signaling+++04728///Dopaminergic synapse+++04020///Calcium signaling pathway+++04725///Cholinergic synapse	GO:0043005///neuron projection+++GO:0032991///protein-containing complex+++GO:0043198///dendritic shaft+++GO:0098978///glutamatergic synapse+++GO:0043679///axon terminus+++GO:0016021///integral component of membrane+++GO:0098685///Schaffer collateral - CA1 synapse+++GO:0005891///voltage-gated calcium channel complex+++GO:0043025///neuronal cell body+++GO:0016020///membrane+++GO:0030425///dendrite…	GO:0008331///high voltage-gated calcium channel activity+++GO:0008022///protein C-terminus binding+++GO:0005515///protein binding+++GO:0005509///calcium ion binding+++GO:0005244///voltage-gated ion channel activity+++GO:0005524///ATP binding+++GO:0005262///calcium channel activity+++GO:0099635///voltage-gated calcium channel activity involved in positive regulation of presynaptic cytosolic calciu…	GO:0019233///sensory perception of pain+++GO:0070509///calcium ion import+++GO:0006811///ion transport+++GO:0055085///transmembrane transport+++GO:0051924///regulation of calcium ion transport+++GO:0007269///neurotransmitter secretion+++GO:0007268///chemical synaptic transmission+++GO:0034765///regulation of ion transmembrane transport+++GO:1904645///response to amyloid-beta+++GO:0070588///calciu…
12286	Cacna1a*	calcium channel, voltage-dependent, P/Q type, alpha 1A subunit	4.63	4.18	0.67	0.8	-0.106427	-2.48414	0.182943	0.353118	0.999866	0.99993	04721///Synaptic vesicle cycle+++04727///GABAergic synapse+++04723///Retrograde endocannabinoid signaling+++04020///Calcium signaling pathway+++04742///Taste transduction+++04730///Long-term depression+++04728///Dopaminergic synapse+++04725///Cholinergic synapse+++04724///Glutamatergic synapse+++04726///Serotonergic synapse+++04010///MAPK signaling pathway	GO:0005634///nucleus+++GO:0042995///cell projection+++GO:0043204///perikaryon+++GO:0016021///integral component of membrane+++GO:0032991///protein-containing complex+++GO:0098978///glutamatergic synapse+++GO:0005737///cytoplasm+++GO:0099059///integral component of presynaptic active zone membrane+++GO:0030425///dendrite+++GO:0005891///voltage-gated calcium channel complex+++GO:0043025///neuronal …	GO:0005262///calcium channel activity+++GO:0005515///protein binding+++GO:0005245///voltage-gated calcium channel activity+++GO:0046872///metal ion binding+++GO:0005244///voltage-gated ion channel activity+++GO:0005216///ion channel activity+++GO:0008331///high voltage-gated calcium channel activity+++GO:0099626///voltage-gated calcium channel activity involved in regulation of presynaptic cytoso…	GO:0048813///dendrite morphogenesis+++GO:0014051///gamma-aminobutyric acid secretion+++GO:0019233///sensory perception of pain+++GO:0021590///cerebellum maturation+++GO:0007270///neuron-neuron synaptic transmission+++GO:0017158///regulation of calcium ion-dependent exocytosis+++GO:0055085///transmembrane transport+++GO:0051899///membrane depolarization+++GO:0007416///synapse assembly+++GO:0014056…
12290	Cacna1e	calcium channel, voltage-dependent, R type, alpha 1E subunit	12.0167	6.60667	4.09667	9.05	-1.33512	-1.52394	1.15917	0.00183658	0.904469	0.73688	04020///Calcium signaling pathway+++04010///MAPK signaling pathway	GO:0098982///GABA-ergic synapse+++GO:0099055///integral component of postsynaptic membrane+++GO:0016020///membrane+++GO:0043204///perikaryon+++GO:0005891///voltage-gated calcium channel complex+++GO:0099056///integral component of presynaptic membrane+++GO:0016021///integral component of membrane	GO:0005509///calcium ion binding+++GO:0005262///calcium channel activity+++GO:0046872///metal ion binding+++GO:0099626///voltage-gated calcium channel activity involved in regulation of presynaptic cytosolic calcium levels+++GO:0005244///voltage-gated ion channel activity+++GO:0005216///ion channel activity+++GO:0047485///protein N-terminus binding+++GO:0005245///voltage-gated calcium channel act…	GO:0006811///ion transport+++GO:0030317///flagellated sperm motility+++GO:0070588///calcium ion transmembrane transport+++GO:0048266///behavioral response to pain+++GO:0048265///response to pain+++GO:0006816///calcium ion transport+++GO:0019226///transmission of nerve impulse+++GO:0050877///nervous system process+++GO:0070509///calcium ion import+++GO:0001662///behavioral fear response+++GO:00076…
12291	Cacna1g	calcium channel, voltage-dependent, T type, alpha 1G subunit	8.82333	1.15667	1.31333	7.44333	-2.88515	-2.52982	2.56517	0.851517	0.97586	0.881542	04925///Aldosterone synthesis and secretion+++04020///Calcium signaling pathway+++04010///MAPK signaling pathway+++04713///Circadian entrainment+++04927///Cortisol synthesis and secretion	GO:0044297///cell body+++GO:0005886///plasma membrane+++GO:0005891///voltage-gated calcium channel complex+++GO:0030425///dendrite+++GO:0048471///perinuclear region of cytoplasm+++GO:0016020///membrane+++GO:0005737///cytoplasm+++GO:0016021///integral component of membrane+++GO:0043025///neuronal cell body	GO:0086059///voltage-gated calcium channel activity involved SA node cell action potential+++GO:0086056///voltage-gated calcium channel activity involved in AV node cell action potential+++GO:0005515///protein binding+++GO:0005244///voltage-gated ion channel activity+++GO:0005245///voltage-gated calcium channel activity+++GO:0005262///calcium channel activity+++GO:0005216///ion channel activity++…	GO:0019228///neuronal action potential+++GO:0086045///membrane depolarization during AV node cell action potential+++GO:0060371///regulation of atrial cardiac muscle cell membrane depolarization+++GO:0086002///cardiac muscle cell action potential involved in contraction+++GO:0007204///positive regulation of cytosolic calcium ion concentration+++GO:0045956///positive regulation of calcium ion-depe…
58226	Cacna1h	calcium channel, voltage-dependent, T type, alpha 1H subunit	3.88667	0.85	1.93667	1.25667	-2.50361	-0.789102	-0.669536	0.980388	0.764152	0.99993	04010///MAPK signaling pathway+++04927///Cortisol synthesis and secretion+++04020///Calcium signaling pathway+++04713///Circadian entrainment+++04925///Aldosterone synthesis and secretion	GO:0099055///integral component of postsynaptic membrane+++GO:0043204///perikaryon+++GO:0005737///cytoplasm+++GO:0005886///plasma membrane+++GO:0098978///glutamatergic synapse+++GO:0005634///nucleus+++GO:0016021///integral component of membrane+++GO:0042383///sarcolemma+++GO:0005901///caveola+++GO:0099059///integral component of presynaptic active zone membrane+++GO:0005887///integral component o…	GO:0005515///protein binding+++GO:0005216///ion channel activity+++GO:0097110///scaffold protein binding+++GO:0005245///voltage-gated calcium channel activity+++GO:0046872///metal ion binding+++GO:0005262///calcium channel activity+++GO:0008332///low voltage-gated calcium channel activity+++GO:0005244///voltage-gated ion channel activity	GO:0045956///positive regulation of calcium ion-dependent exocytosis+++GO:0098662///inorganic cation transmembrane transport+++GO:0070588///calcium ion transmembrane transport+++GO:0032342///aldosterone biosynthetic process+++GO:0034220///ion transmembrane transport+++GO:0019228///neuronal action potential+++GO:0035865///cellular response to potassium ion+++GO:2000344///positive regulation of acr…
381356	Cacfd1	calcium channel flower domain containing 1	55.2933	51.7067	36.87	99.81333333*	0.00629374	-0.373171	1.42478	0.949677	0.999866	0.0498004		GO:0016020///membrane+++GO:0005575///cellular_component+++GO:0016021///integral component of membrane	GO:0003674///molecular_function	GO:0016192///vesicle-mediated transport
100503659	Cbarp	calcium channel, voltage-dependent, beta subunit associated regulatory protein	65.5267	72.32	54.11	66.4033	0.0577647	-0.126645	0.34279	0.981239	0.999866	0.99993		GO:0031410///cytoplasmic vesicle+++GO:0045202///synapse+++GO:0030141///secretory granule+++GO:0042995///cell projection+++GO:0030426///growth cone+++GO:0030054///cell junction+++GO:0030672///synaptic vesicle membrane+++GO:0016020///membrane+++GO:0005886///plasma membrane+++GO:0016021///integral component of membrane	GO:0044325///ion channel binding	GO:1901386///negative regulation of voltage-gated calcium channel activity+++GO:1903170///negative regulation of calcium ion transmembrane transport+++GO:0045955///negative regulation of calcium ion-dependent exocytosis
*, differentially expressed genes between Au1 and PrL; * differentially expressed genes between veh and M-8324
