# Supplementary material for: Long-Term Enhancement of NMDA Receptor Function in Inhibitory Neurons Preferentially Modulates Potassium Channels and Cell Adhesion Molecules
Source: Front Pharmacol. 2022 Jan 4;12:796179. doi: 10.3389/fphar.2021.796179 (PMC8764260; doi:10.3389/fphar.2021.796179)
Supplement: Supplementary file 3 [file Table2.XLS]

## Sheet: GABA receptors
Gene ID	Gene Symbol	GeneBank Desc	A1_Veh Expression	A1_M8324 Expression	PrL_Veh Expression	PrL_M8324 Expression	A1_Veh_1 Expression	A1_Veh_2 Expression	A1_Veh_3 Expression	A1_M8324_1 Expression	A1_M8324_2 Expression	A1_M8324_3 Expression	PrL_Veh_1 Expression	PrL_Veh_2 Expression	PrL_Veh_3 Expression	PrL_M8324_1 Expression	PrL_M8324_2 Expression	PrL_M8324_3 Expression	log2 (A1_M8324 / A1_Veh)	log2 (PrL_Veh / A1_Veh)	log2 (PrL_M8324 / PrL_Veh)	Qvalue (A1_M8324 / A1_Veh)	Qvalue (PrL_Veh / A1_Veh)	Qvalue (PrL_M8324 / PrL_Veh)	KEGG Pathway Desc	GO_C Desc	GO_F Desc	GO_P Desc
14394	Gabra1	gamma-aminobutyric acid (GABA) A receptor, subunit alpha 1	101.44	192.137	317.283	382.493	96.26	41.5	166.56	212.99	214.98	148.44	314.89	345.5	291.46	410.21	377.89	359.38	0.894076	1.75179	0.30203	0.853265	0.0530651	0.400512	04742///Taste transduction+++04723///Retrograde endocannabinoid signaling+++04727///GABAergic synapse+++04080///Neuroactive ligand-receptor interaction	GO:1902711///GABA-A receptor complex+++GO:0034707///chloride channel complex+++GO:0032590///dendrite membrane+++GO:0098794///postsynapse+++GO:0030054///cell junction+++GO:0016020///membrane+++GO:0045211///postsynaptic membrane+++GO:0045202///synapse+++GO:0031410///cytoplasmic vesicle+++GO:0005886///plasma membrane+++GO:0030659///cytoplasmic vesicle membrane+++GO:0043005///neuron projection+++GO:1…	GO:0005237///inhibitory extracellular ligand-gated ion channel activity+++GO:0004890///GABA-A receptor activity+++GO:0008144///drug binding+++GO:0016917///GABA receptor activity+++GO:1904315///transmitter-gated ion channel activity involved in regulation of postsynaptic membrane potential+++GO:0005515///protein binding+++GO:0008503///benzodiazepine receptor activity+++GO:0004888///transmembrane s…	GO:0060078///regulation of postsynaptic membrane potential+++GO:0050877///nervous system process+++GO:0007165///signal transduction+++GO:0007214///gamma-aminobutyric acid signaling pathway+++GO:1902476///chloride transmembrane transport+++GO:0042391///regulation of membrane potential+++GO:0071420///cellular response to histamine+++GO:0006821///chloride transport+++GO:0034220///ion transmembrane t…
14395	Gabra2	gamma-aminobutyric acid (GABA) A receptor, subunit alpha 2	26.0967	9.59667	7.82	15	59.35	14.57	4.37	2.92	6.37	19.5	8.95	14	0.51	22.15	15.65	7.2	-1.4168	-1.55172	0.891129	0.879592	0.697582	0.99993	04723///Retrograde endocannabinoid signaling+++04080///Neuroactive ligand-receptor interaction+++04727///GABAergic synapse+++04742///Taste transduction	GO:0030285///integral component of synaptic vesicle membrane+++GO:0043025///neuronal cell body+++GO:0045211///postsynaptic membrane+++GO:0099060///integral component of postsynaptic specialization membrane+++GO:0031410///cytoplasmic vesicle+++GO:1902711///GABA-A receptor complex+++GO:0045202///synapse+++GO:0098794///postsynapse+++GO:0030659///cytoplasmic vesicle membrane+++GO:0043005///neuron pro…	GO:1904315///transmitter-gated ion channel activity involved in regulation of postsynaptic membrane potential+++GO:0004890///GABA-A receptor activity+++GO:0005254///chloride channel activity+++GO:0005216///ion channel activity+++GO:0004888///transmembrane signaling receptor activity+++GO:0008503///benzodiazepine receptor activity+++GO:0005237///inhibitory extracellular ligand-gated ion channel ac…	GO:0006811///ion transport+++GO:0006836///neurotransmitter transport+++GO:0042391///regulation of membrane potential+++GO:0034220///ion transmembrane transport+++GO:0001505///regulation of neurotransmitter levels+++GO:0007268///chemical synaptic transmission+++GO:0050877///nervous system process+++GO:1902476///chloride transmembrane transport+++GO:0007165///signal transduction+++GO:0060078///regu…
14396	Gabra3	gamma-aminobutyric acid (GABA) A receptor, subunit alpha 3	8.8*	0	21.7267	64.69	0	5.85	20.55	0	0	0	5.74	9.52	49.92	63.2	40.4	90.47	-11.4136	1.48823	1.57722	0.0300617	0.89743	0.512601	04723///Retrograde endocannabinoid signaling+++04727///GABAergic synapse+++04742///Taste transduction+++04080///Neuroactive ligand-receptor interaction	GO:0005886///plasma membrane+++GO:0016020///membrane+++GO:0030054///cell junction+++GO:0043005///neuron projection+++GO:0099060///integral component of postsynaptic specialization membrane+++GO:0098982///GABA-ergic synapse+++GO:0032590///dendrite membrane+++GO:1902711///GABA-A receptor complex+++GO:0098794///postsynapse+++GO:0045211///postsynaptic membrane+++GO:0045202///synapse+++GO:0005887///in…	GO:0008503///benzodiazepine receptor activity+++GO:0004890///GABA-A receptor activity+++GO:0005254///chloride channel activity+++GO:0022851///GABA-gated chloride ion channel activity+++GO:1904315///transmitter-gated ion channel activity involved in regulation of postsynaptic membrane potential+++GO:0004888///transmembrane signaling receptor activity+++GO:0005230///extracellular ligand-gated ion c…	GO:0051932///synaptic transmission, GABAergic+++GO:0060078///regulation of postsynaptic membrane potential+++GO:0050877///nervous system process+++GO:0042391///regulation of membrane potential+++GO:0007165///signal transduction+++GO:0006821///chloride transport+++GO:0007268///chemical synaptic transmission+++GO:1902476///chloride transmembrane transport+++GO:0006811///ion transport+++GO:0007214//…
14397	Gabra4	gamma-aminobutyric acid (GABA) A receptor, subunit alpha 4	22.24	51.2267	72.0267	123.44	0.35	39.1	27.27	48.12	69.01	36.55	68.92	76.88	70.28	144.29	68.79	157.24	1.30356	1.96797	0.801891	0.997213	0.486876	0.330516	04727///GABAergic synapse+++04723///Retrograde endocannabinoid signaling+++04080///Neuroactive ligand-receptor interaction+++04742///Taste transduction	GO:0045202///synapse+++GO:0016021///integral component of membrane+++GO:0045211///postsynaptic membrane+++GO:0098982///GABA-ergic synapse+++GO:0034707///chloride channel complex+++GO:0030054///cell junction+++GO:1902711///GABA-A receptor complex+++GO:0005886///plasma membrane+++GO:0005887///integral component of plasma membrane+++GO:0099060///integral component of postsynaptic specialization memb…	GO:0005230///extracellular ligand-gated ion channel activity+++GO:0022851///GABA-gated chloride ion channel activity+++GO:1904315///transmitter-gated ion channel activity involved in regulation of postsynaptic membrane potential+++GO:0004890///GABA-A receptor activity+++GO:0005237///inhibitory extracellular ligand-gated ion channel activity+++GO:0005254///chloride channel activity+++GO:0004888///…	GO:0060078///regulation of postsynaptic membrane potential+++GO:0051932///synaptic transmission, GABAergic+++GO:0042391///regulation of membrane potential+++GO:0034220///ion transmembrane transport+++GO:0007165///signal transduction+++GO:0006811///ion transport+++GO:0007214///gamma-aminobutyric acid signaling pathway+++GO:2001023///regulation of response to drug+++GO:0006821///chloride transport+…
110886	Gabra5	gamma-aminobutyric acid (GABA) A receptor, subunit alpha 5	23.3867	16.4633	20.4	16.9	0.25	0	69.91	49.39	0	0	14.2	15.23	31.77	0	12.91	37.79	-0.373775	-0.0268116	-0.317386	0.999866	0.998303	0.99993	04727///GABAergic synapse+++04742///Taste transduction+++04723///Retrograde endocannabinoid signaling+++04080///Neuroactive ligand-receptor interaction	GO:0099056///integral component of presynaptic membrane+++GO:0043005///neuron projection+++GO:0099060///integral component of postsynaptic specialization membrane+++GO:0032809///neuronal cell body membrane+++GO:0005829///cytosol+++GO:0030054///cell junction+++GO:0043235///receptor complex+++GO:0034707///chloride channel complex+++GO:0016020///membrane+++GO:0005654///nucleoplasm+++GO:0016021///int…	GO:0004890///GABA-A receptor activity+++GO:0022851///GABA-gated chloride ion channel activity+++GO:0008503///benzodiazepine receptor activity+++GO:0005230///extracellular ligand-gated ion channel activity+++GO:0050811///GABA receptor binding+++GO:0004888///transmembrane signaling receptor activity+++GO:0005216///ion channel activity+++GO:0005237///inhibitory extracellular ligand-gated ion channel…	GO:0051932///synaptic transmission, GABAergic+++GO:0060078///regulation of postsynaptic membrane potential+++GO:0090102///cochlea development+++GO:0050877///nervous system process+++GO:0048666///neuron development+++GO:0007268///chemical synaptic transmission+++GO:0006811///ion transport+++GO:0007420///brain development+++GO:0060119///inner ear receptor cell development+++GO:0060384///innervation…
14400	Gabrb1	gamma-aminobutyric acid (GABA) A receptor, subunit beta 1	60.4	28.8433	60.0633	32.87	30.93	88.04	62.23	23.91	26.52	36.1	43.98	27	109.21	7.13	59.21	32.27	-1.0721	-0.0410914	-0.786583	0.723553	0.990964	0.88456	04727///GABAergic synapse+++04080///Neuroactive ligand-receptor interaction+++04726///Serotonergic synapse+++04723///Retrograde endocannabinoid signaling	GO:0098982///GABA-ergic synapse+++GO:0016021///integral component of membrane+++GO:0043235///receptor complex+++GO:0005886///plasma membrane+++GO:0005737///cytoplasm+++GO:0043005///neuron projection+++GO:0005634///nucleus+++GO:0005635///nuclear envelope+++GO:0030054///cell junction+++GO:0030425///dendrite+++GO:0045202///synapse+++GO:0034707///chloride channel complex+++GO:1902711///GABA-A recepto…	GO:0005253///anion channel activity+++GO:1904315///transmitter-gated ion channel activity involved in regulation of postsynaptic membrane potential+++GO:0005230///extracellular ligand-gated ion channel activity+++GO:0004890///GABA-A receptor activity+++GO:0022851///GABA-gated chloride ion channel activity+++GO:0005216///ion channel activity+++GO:0004888///transmembrane signaling receptor activity…	GO:0007214///gamma-aminobutyric acid signaling pathway+++GO:0060078///regulation of postsynaptic membrane potential+++GO:0050877///nervous system process+++GO:0007165///signal transduction+++GO:0021954///central nervous system neuron development+++GO:0042698///ovulation cycle+++GO:0032570///response to progesterone+++GO:0034220///ion transmembrane transport+++GO:1902476///chloride transmembrane t…
14401	Gabrb2*	gamma-aminobutyric acid (GABA) A receptor, subunit beta 2	21.5267	51.9667	51.4167	56.06	16.39	24.49	23.7	61.91	59.41	34.58	51.01	50.08	53.16	20.33	67.31	80.54	1.26953	1.41096	0.116514	0.136284	8.16e-06	0.99993	04726///Serotonergic synapse+++04080///Neuroactive ligand-receptor interaction+++04727///GABAergic synapse+++04723///Retrograde endocannabinoid signaling	GO:0030054///cell junction+++GO:0099060///integral component of postsynaptic specialization membrane+++GO:0005887///integral component of plasma membrane+++GO:0045211///postsynaptic membrane+++GO:0016021///integral component of membrane+++GO:0005829///cytosol+++GO:0005886///plasma membrane+++GO:0016020///membrane+++GO:1902711///GABA-A receptor complex+++GO:0045202///synapse+++GO:0031410///cytopla…	GO:0005216///ion channel activity+++GO:0005515///protein binding+++GO:0005230///extracellular ligand-gated ion channel activity+++GO:0005254///chloride channel activity+++GO:0016917///GABA receptor activity+++GO:0005237///inhibitory extracellular ligand-gated ion channel activity+++GO:0004890///GABA-A receptor activity+++GO:0004888///transmembrane signaling receptor activity+++GO:1904315///transm…	GO:1901215///negative regulation of neuron death+++GO:0006821///chloride transport+++GO:0071420///cellular response to histamine+++GO:0007605///sensory perception of sound+++GO:0006811///ion transport+++GO:1902476///chloride transmembrane transport+++GO:0007165///signal transduction+++GO:0048666///neuron development+++GO:0090102///cochlea development+++GO:0007214///gamma-aminobutyric acid signali…
14402	Gabrb3	gamma-aminobutyric acid (GABA) A receptor, subunit beta 3	16.5033	10.6933	12.9767	16.5967	22.62	11.77	15.12	7	15.74	9.34	21.96	16.37	0.6	37.23	7.01	5.55	-0.719998	-0.276491	0.415476	0.918489	0.981239	0.99993	04723///Retrograde endocannabinoid signaling+++04726///Serotonergic synapse+++04727///GABAergic synapse+++04080///Neuroactive ligand-receptor interaction	GO:0034707///chloride channel complex+++GO:0099055///integral component of postsynaptic membrane+++GO:0045211///postsynaptic membrane+++GO:0043195///terminal bouton+++GO:0016021///integral component of membrane+++GO:0099060///integral component of postsynaptic specialization membrane+++GO:0031410///cytoplasmic vesicle+++GO:0045202///synapse+++GO:0030659///cytoplasmic vesicle membrane+++GO:0005886…	GO:0005515///protein binding+++GO:0035612///AP-2 adaptor complex binding+++GO:0005230///extracellular ligand-gated ion channel activity+++GO:0042802///identical protein binding+++GO:0005216///ion channel activity+++GO:0004888///transmembrane signaling receptor activity+++GO:0005254///chloride channel activity+++GO:1904315///transmitter-gated ion channel activity involved in regulation of postsyna…	GO:0007165///signal transduction+++GO:0006821///chloride transport+++GO:1901215///negative regulation of neuron death+++GO:0060080///inhibitory postsynaptic potential+++GO:0042391///regulation of membrane potential+++GO:0060384///innervation+++GO:0006811///ion transport+++GO:0007268///chemical synaptic transmission+++GO:1902476///chloride transmembrane transport+++GO:0060021///roof of mouth devel…
14403	Gabrd	gamma-aminobutyric acid (GABA) A receptor, subunit delta	61.7933	144.4	153.863	115.39	28.58	87.61	69.19	60.79	184.85	187.56	169.51	77.14	214.94	82.75	140.33	123.09	1.20395	1.43218	-0.399919	0.585991	0.205209	0.99993	04080///Neuroactive ligand-receptor interaction+++04727///GABAergic synapse+++04723///Retrograde endocannabinoid signaling	GO:0045202///synapse+++GO:0099055///integral component of postsynaptic membrane+++GO:0098978///glutamatergic synapse+++GO:0016021///integral component of membrane+++GO:0030054///cell junction+++GO:0005886///plasma membrane+++GO:0005887///integral component of plasma membrane+++GO:0045211///postsynaptic membrane+++GO:1902711///GABA-A receptor complex+++GO:0016020///membrane+++GO:0098982///GABA-erg…	GO:0005254///chloride channel activity+++GO:0004888///transmembrane signaling receptor activity+++GO:1904315///transmitter-gated ion channel activity involved in regulation of postsynaptic membrane potential+++GO:0005216///ion channel activity+++GO:0005230///extracellular ligand-gated ion channel activity+++GO:0004890///GABA-A receptor activity	GO:0006811///ion transport+++GO:0042391///regulation of membrane potential+++GO:0007165///signal transduction+++GO:0006821///chloride transport+++GO:0050877///nervous system process+++GO:0007268///chemical synaptic transmission+++GO:0060078///regulation of postsynaptic membrane potential+++GO:0034220///ion transmembrane transport+++GO:1902476///chloride transmembrane transport
14404	Gabre	gamma-aminobutyric acid (GABA) A receptor, subunit epsilon	0.116667	0.19	0	0	0.26	0	0.09	0	0	0.57	0	0	0	0	0	0	0.552023	-4.80421		0.999866	0.641639		04080///Neuroactive ligand-receptor interaction+++04727///GABAergic synapse+++04723///Retrograde endocannabinoid signaling	GO:0045202///synapse+++GO:0043005///neuron projection+++GO:0005886///plasma membrane+++GO:0098794///postsynapse+++GO:0016020///membrane+++GO:0032590///dendrite membrane+++GO:1902711///GABA-A receptor complex+++GO:0005887///integral component of plasma membrane+++GO:0016021///integral component of membrane	GO:0008503///benzodiazepine receptor activity+++GO:0004888///transmembrane signaling receptor activity+++GO:0005254///chloride channel activity+++GO:0005216///ion channel activity+++GO:0004890///GABA-A receptor activity+++GO:1904315///transmitter-gated ion channel activity involved in regulation of postsynaptic membrane potential+++GO:0005230///extracellular ligand-gated ion channel activity+++GO…	GO:0006811///ion transport+++GO:0034220///ion transmembrane transport+++GO:1902476///chloride transmembrane transport+++GO:0006821///chloride transport+++GO:0007268///chemical synaptic transmission+++GO:0051932///synaptic transmission, GABAergic+++GO:0007165///signal transduction+++GO:0042391///regulation of membrane potential+++GO:0060078///regulation of postsynaptic membrane potential+++GO:0050…
14405	Gabrg1	gamma-aminobutyric acid (GABA) A receptor, subunit gamma 1	0.226667	0	0	0	0	0	0.68	0	0	0	0	0	0	0	0	0	-6.47932	-6.81353		0.490026	0.357127		04727///GABAergic synapse+++04723///Retrograde endocannabinoid signaling+++04080///Neuroactive ligand-receptor interaction	GO:0098794///postsynapse+++GO:0045211///postsynaptic membrane+++GO:0030054///cell junction+++GO:0045202///synapse+++GO:0034707///chloride channel complex+++GO:0043235///receptor complex+++GO:0005887///integral component of plasma membrane+++GO:0032590///dendrite membrane+++GO:0043005///neuron projection+++GO:0005886///plasma membrane+++GO:0016021///integral component of membrane+++GO:1902711///GA…	GO:0005230///extracellular ligand-gated ion channel activity+++GO:0050811///GABA receptor binding+++GO:0005216///ion channel activity+++GO:0005254///chloride channel activity+++GO:0004890///GABA-A receptor activity+++GO:0005237///inhibitory extracellular ligand-gated ion channel activity+++GO:0008503///benzodiazepine receptor activity+++GO:0004888///transmembrane signaling receptor activity+++GO:…	GO:1902476///chloride transmembrane transport+++GO:0006821///chloride transport+++GO:0050877///nervous system process+++GO:0007268///chemical synaptic transmission+++GO:0034220///ion transmembrane transport+++GO:0007214///gamma-aminobutyric acid signaling pathway+++GO:0007165///signal transduction+++GO:0051932///synaptic transmission, GABAergic+++GO:0042391///regulation of membrane potential+++GO…
14406	Gabrg2	gamma-aminobutyric acid (GABA) A receptor, subunit gamma 2	149.21	146.857	194.567	264.24	137.67	191.75	118.21	136.81	93.46	210.3	213.75	223.59	146.36	294.27	276.7	221.75	-0.0579701	0.529078	0.452146	0.999866	0.560558	0.511999	04727///GABAergic synapse+++04723///Retrograde endocannabinoid signaling+++04080///Neuroactive ligand-receptor interaction	GO:0045202///synapse+++GO:0060077///inhibitory synapse+++GO:0098982///GABA-ergic synapse+++GO:0016020///membrane+++GO:0099060///integral component of postsynaptic specialization membrane+++GO:0030425///dendrite+++GO:0031410///cytoplasmic vesicle+++GO:0043005///neuron projection+++GO:1902711///GABA-A receptor complex+++GO:0098978///glutamatergic synapse+++GO:1902710///GABA receptor complex+++GO:00…	GO:0005515///protein binding+++GO:0004888///transmembrane signaling receptor activity+++GO:0005216///ion channel activity+++GO:0008503///benzodiazepine receptor activity+++GO:0022851///GABA-gated chloride ion channel activity+++GO:1904315///transmitter-gated ion channel activity involved in regulation of postsynaptic membrane potential+++GO:0005237///inhibitory extracellular ligand-gated ion chan…	GO:0042391///regulation of membrane potential+++GO:0060078///regulation of postsynaptic membrane potential+++GO:0007214///gamma-aminobutyric acid signaling pathway+++GO:0007268///chemical synaptic transmission+++GO:0050877///nervous system process+++GO:0051932///synaptic transmission, GABAergic+++GO:0030534///adult behavior+++GO:0007165///signal transduction+++GO:0006821///chloride transport+++GO…
14407	Gabrg3	gamma-aminobutyric acid (GABA) A receptor, subunit gamma 3	4.87	9.75667	3.15667	6.58333	8.35	0.22	6.04	6.99	3.65	18.63	5.75	1.86	1.86	5.04	6.09	8.62	0.742602	-0.498733	1.3609	0.999866	0.970295	0.291829	04080///Neuroactive ligand-receptor interaction+++04727///GABAergic synapse+++04723///Retrograde endocannabinoid signaling	GO:0045211///postsynaptic membrane+++GO:0098794///postsynapse+++GO:0005886///plasma membrane+++GO:0034707///chloride channel complex+++GO:0099699///integral component of synaptic membrane+++GO:0043005///neuron projection+++GO:0045202///synapse+++GO:0016021///integral component of membrane+++GO:0098982///GABA-ergic synapse+++GO:0005887///integral component of plasma membrane+++GO:0030054///cell ju…	GO:0008503///benzodiazepine receptor activity+++GO:0022851///GABA-gated chloride ion channel activity+++GO:0005254///chloride channel activity+++GO:0005237///inhibitory extracellular ligand-gated ion channel activity+++GO:0005230///extracellular ligand-gated ion channel activity+++GO:0004890///GABA-A receptor activity+++GO:0005216///ion channel activity+++GO:1904315///transmitter-gated ion channe…	GO:0006811///ion transport+++GO:0042493///response to drug+++GO:0007214///gamma-aminobutyric acid signaling pathway+++GO:0042391///regulation of membrane potential+++GO:0034220///ion transmembrane transport+++GO:0050877///nervous system process+++GO:0007268///chemical synaptic transmission+++GO:0060078///regulation of postsynaptic membrane potential+++GO:0006821///chloride transport+++GO:1902476/…
57436	Gabarapl1	gamma-aminobutyric acid (GABA) A receptor-associated protein-like 1	378.69	356.52	524.37	543.457	357.66	496.48	281.93	446.19	416.63	206.74	461.73	463.21	648.17	814.64	383.17	432.56	-0.110902	0.55339	0.0857907	0.999866	0.599116	0.99993	04621///NOD-like receptor signaling pathway+++04068///FoxO signaling pathway+++04138///Autophagy - yeast+++04139///Mitophagy - yeast+++04137///Mitophagy - animal+++04371///Apelin signaling pathway+++04212///Longevity regulating pathway - worm+++04727///GABAergic synapse+++04140///Autophagy - animal+++04136///Autophagy - other	GO:0005737///cytoplasm+++GO:0030659///cytoplasmic vesicle membrane+++GO:0000421///autophagosome membrane+++GO:0044297///cell body+++GO:0005856///cytoskeleton+++GO:0005739///mitochondrion+++GO:0005874///microtubule+++GO:0032590///dendrite membrane+++GO:0005829///cytosol+++GO:0031410///cytoplasmic vesicle+++GO:0032839///dendrite cytoplasm+++GO:0005783///endoplasmic reticulum+++GO:0005776///autophag…	GO:0030957///Tat protein binding+++GO:0050811///GABA receptor binding+++GO:0008092///cytoskeletal protein binding+++GO:0005515///protein binding+++GO:0031625///ubiquitin protein ligase binding	GO:0000422///autophagy of mitochondrion+++GO:0006914///autophagy+++GO:0006995///cellular response to nitrogen starvation+++GO:0000045///autophagosome assembly
93739	Gabarapl2	gamma-aminobutyric acid (GABA) A receptor-associated protein-like 2	132.64	331.563	290.3	362.493	44.26	162.18	191.48	199.88	296.91	497.9	239.49	206.07	425.34	272.18	502.31	312.99	1.31573	1.21162	0.340196	0.529707	0.402343	0.99993	04727///GABAergic synapse+++04138///Autophagy - yeast+++04137///Mitophagy - animal+++04371///Apelin signaling pathway+++04068///FoxO signaling pathway+++04621///NOD-like receptor signaling pathway+++04212///Longevity regulating pathway - worm+++04140///Autophagy - animal+++04136///Autophagy - other+++04139///Mitophagy - yeast	GO:0000421///autophagosome membrane+++GO:0031410///cytoplasmic vesicle+++GO:0005829///cytosol+++GO:0000139///Golgi membrane+++GO:0005776///autophagosome+++GO:0005794///Golgi apparatus+++GO:0005737///cytoplasm	GO:0031625///ubiquitin protein ligase binding+++GO:0005515///protein binding	GO:0006914///autophagy+++GO:1901799///negative regulation of proteasomal protein catabolic process+++GO:0006891///intra-Golgi vesicle-mediated transport+++GO:0015031///protein transport+++GO:0000422///autophagy of mitochondrion+++GO:0000045///autophagosome assembly+++GO:0006995///cellular response to nitrogen starvation
54393	Gabbr1	gamma-aminobutyric acid (GABA) B receptor, 1	17.26	43.31	33.7033	22.3467	8.48	14.24	29.06	20.62	17.55	91.76	66.82	25.57	8.72	30.14	30.69	6.21	1.33548	1.12727	-0.555908	0.734851	0.658879	0.99993	04727///GABAergic synapse+++04742///Taste transduction+++04915///Estrogen signaling pathway+++04024///cAMP signaling pathway+++04080///Neuroactive ligand-receptor interaction	GO:0099056///integral component of presynaptic membrane+++GO:0016021///integral component of membrane+++GO:0045121///membrane raft+++GO:0042734///presynaptic membrane+++GO:0043197///dendritic spine+++GO:0038037///G protein-coupled receptor dimeric complex+++GO:0005615///extracellular space+++GO:0045211///postsynaptic membrane+++GO:0042995///cell projection+++GO:0098982///GABA-ergic synapse+++GO:0…	GO:0005515///protein binding+++GO:0008134///transcription factor binding+++GO:0004930///G protein-coupled receptor activity+++GO:0099579///G protein-coupled neurotransmitter receptor activity involved in regulation of postsynaptic membrane potential+++GO:1990430///extracellular matrix protein binding+++GO:0046982///protein heterodimerization activity+++GO:0004965///G protein-coupled GABA receptor…	GO:0060124///positive regulation of growth hormone secretion+++GO:0033602///negative regulation of dopamine secretion+++GO:0060078///regulation of postsynaptic membrane potential+++GO:0014048///regulation of glutamate secretion+++GO:0007165///signal transduction+++GO:0032811///negative regulation of epinephrine secretion+++GO:0007194///negative regulation of adenylate cyclase activity+++GO:000828…
242425	Gabbr2	gamma-aminobutyric acid (GABA) B receptor, 2	8.24	19.6133	5.92	6.78667	0.37	5.37	18.98	2.49	33.71	22.64	9.5	1.26	7	8.69	4.84	6.83	1.24854	-0.313332	0.222763	0.999866	0.981239	0.99993	04727///GABAergic synapse+++04915///Estrogen signaling pathway+++04024///cAMP signaling pathway+++04080///Neuroactive ligand-receptor interaction+++04742///Taste transduction	GO:0005887///integral component of plasma membrane+++GO:0005886///plasma membrane+++GO:0098982///GABA-ergic synapse+++GO:0030054///cell junction+++GO:0038039///G protein-coupled receptor heterodimeric complex+++GO:0045202///synapse+++GO:0045211///postsynaptic membrane+++GO:1902710///GABA receptor complex+++GO:0099056///integral component of presynaptic membrane+++GO:0016020///membrane+++GO:009897…	GO:0004965///G protein-coupled GABA receptor activity+++GO:0046982///protein heterodimerization activity+++GO:0005515///protein binding+++GO:0004930///G protein-coupled receptor activity	GO:0007214///gamma-aminobutyric acid signaling pathway+++GO:0007165///signal transduction+++GO:0007186///G protein-coupled receptor signaling pathway
*, differentially expressed genes between Au1 and PrL; *, differentially expressed genes between veh and M-8324

## Sheet: Glutamate receptors
	Gene ID	Gene Symbol	GeneBank Desc	Au1_Veh Expression	Au1_M8324 Expression	PrL_Veh Expression	PrL_M8324 Expression	log2 (Au1_M8324 / Au1_Veh)	log2 (PrL_Veh / Au1_Veh)	log2 (PrL_M8324 / PrL_Veh)	Qvalue (PrL_Veh / Au1_Veh)	Qvalue (Au1_M8324 / Au1_Veh)	Qvalue (PrL_M8324 / PrL_Veh)	KEGG Pathway Desc	GO_C Desc	GO_F Desc	GO_P Desc
NMDA	14810	Grin1	glutamate receptor, ionotropic, NMDA1 (zeta 1)	106.07	131.203	68.7033	87.0667	0.262373	-0.505234	0.357752	0.692016	0.999866	0.898138	04014///Ras signaling pathway+++04015///Rap1 signaling pathway+++04080///Neuroactive ligand-receptor interaction+++04020///Calcium signaling pathway+++04713///Circadian entrainment+++04024///cAMP signaling pathway+++04720///Long-term potentiation+++04724///Glutamatergic synapse	GO:0030426///growth cone+++GO:0005783///endoplasmic reticulum+++GO:0017146///NMDA selective glutamate receptor complex+++GO:0005886///plasma membrane+++GO:0044307///dendritic branch+++GO:0014069///postsynaptic density+++GO:0008021///synaptic vesicle+++GO:0032590///dendrite membrane+++GO:0045211///postsynaptic membrane+++GO:0009986///cell surface+++GO:0030054///cell junction+++GO:0016020///membran…	GO:0005516///calmodulin binding+++GO:0044877///protein-containing complex binding+++GO:0005216///ion channel activity+++GO:0038023///signaling receptor activity+++GO:0019899///enzyme binding+++GO:0005102///signaling receptor binding+++GO:0005262///calcium channel activity+++GO:0005509///calcium ion binding+++GO:0016594///glycine binding+++GO:0016595///glutamate binding+++GO:0042165///neurotransmi…	GO:0007611///learning or memory+++GO:0034220///ion transmembrane transport+++GO:0021586///pons maturation+++GO:0099505///regulation of presynaptic membrane potential+++GO:0045471///response to ethanol+++GO:0007268///chemical synaptic transmission+++GO:0008344///adult locomotory behavior+++GO:0018964///propylene metabolic process+++GO:0021987///cerebral cortex development+++GO:0048167///regulation…
	14811	Grin2a	glutamate receptor, ionotropic, NMDA2A (epsilon 1)	9.77333	7.38333	4.45667	8.05	-0.344987	-0.982681	0.862027	0.95264	0.999866	0.99993	04080///Neuroactive ligand-receptor interaction+++04724///Glutamatergic synapse	GO:0032983///kainate selective glutamate receptor complex+++GO:0005783///endoplasmic reticulum+++GO:0030424///axon+++GO:0043005///neuron projection+++GO:0098978///glutamatergic synapse+++GO:0005634///nucleus+++GO:0045202///synapse+++GO:0016020///membrane+++GO:0098686///hippocampal mossy fiber to CA3 synapse+++GO:0005886///plasma membrane+++GO:0043204///perikaryon+++GO:0099055///integral component…	GO:0008066///glutamate receptor activity+++GO:0017124///SH3 domain binding+++GO:0042802///identical protein binding+++GO:0005515///protein binding+++GO:0015277///kainate selective glutamate receptor activity+++GO:1904315///transmitter-gated ion channel activity involved in regulation of postsynaptic membrane potential+++GO:0004970///ionotropic glutamate receptor activity+++GO:0038023///signaling …	GO:0042391///regulation of membrane potential+++GO:0051649///establishment of localization in cell+++GO:0050804///modulation of chemical synaptic transmission+++GO:0035249///synaptic transmission, glutamatergic+++GO:0006811///ion transport+++GO:0007268///chemical synaptic transmission+++GO:0006621///protein retention in ER lumen+++GO:0043525///positive regulation of neuron apoptotic process+++GO:…
	14812	Grin2b	glutamate receptor, ionotropic, NMDA2B (epsilon 2)	49.74	53.6633	26.8867	32.95	0.0574082	-0.774265	0.305825	0.0298472	0.999866	0.99993		GO:0005783///endoplasmic reticulum+++GO:0005794///Golgi apparatus+++GO:0016021///integral component of membrane+++GO:0016020///membrane	GO:0044325///ion channel binding	GO:1902236///negative regulation of endoplasmic reticulum stress-induced intrinsic apoptotic signaling pathway+++GO:0032469///endoplasmic reticulum calcium ion homeostasis
	14814	Grin2d	glutamate receptor, ionotropic, NMDA2D (epsilon 4)	0.493333	1.24333	1.52	1.74667	1.98704	2.26107	0.262767	0.903154	0.999866	0.99993	04080///Neuroactive ligand-receptor interaction	GO:0099061///integral component of postsynaptic density membrane+++GO:0030054///cell junction+++GO:0005886///plasma membrane+++GO:0016020///membrane+++GO:0045202///synapse+++GO:0098978///glutamatergic synapse+++GO:0045211///postsynaptic membrane+++GO:0016021///integral component of membrane	GO:0005216///ion channel activity+++GO:0004970///ionotropic glutamate receptor activity+++GO:0005515///protein binding+++GO:0038023///signaling receptor activity+++GO:0008066///glutamate receptor activity	GO:0050804///modulation of chemical synaptic transmission+++GO:0006811///ion transport+++GO:0035235///ionotropic glutamate receptor signaling pathway+++GO:0035176///social behavior+++GO:0034220///ion transmembrane transport+++GO:0035249///synaptic transmission, glutamatergic
	242443	Grin3a	glutamate receptor ionotropic, NMDA3A	0.01	3.51333	0.88	18.0467	8.15184	7.29345	4.37318	0.289221	0.17464	0.626369	04724///Glutamatergic synapse+++04080///Neuroactive ligand-receptor interaction	GO:0030425///dendrite+++GO:0032983///kainate selective glutamate receptor complex+++GO:0043204///perikaryon+++GO:0042734///presynaptic membrane+++GO:0030054///cell junction+++GO:0016020///membrane+++GO:0043195///terminal bouton+++GO:0030424///axon+++GO:0005887///integral component of plasma membrane+++GO:0005886///plasma membrane+++GO:0098978///glutamatergic synapse+++GO:0045211///postsynaptic me…	GO:0015277///kainate selective glutamate receptor activity+++GO:0008066///glutamate receptor activity+++GO:0005515///protein binding+++GO:0001640///adenylate cyclase inhibiting G protein-coupled glutamate receptor activity+++GO:0005216///ion channel activity+++GO:0004970///ionotropic glutamate receptor activity+++GO:0038023///signaling receptor activity+++GO:0099507///ligand-gated ion channel act…	GO:0051967///negative regulation of synaptic transmission, glutamatergic+++GO:0050804///modulation of chemical synaptic transmission+++GO:0034220///ion transmembrane transport+++GO:0035249///synaptic transmission, glutamatergic+++GO:0035235///ionotropic glutamate receptor signaling pathway+++GO:0042391///regulation of membrane potential+++GO:0007216///G protein-coupled glutamate receptor signalin…
	66168	Grina	glutamate receptor, ionotropic, N-methyl D-aspartate-associated protein 1 (glutamate binding)	243.877	327.357	438.417	566.157	0.441335	0.981041	0.392575	0.568345	0.999866	0.908933	04724///Glutamatergic synapse+++04080///Neuroactive ligand-receptor interaction	GO:0005886///plasma membrane+++GO:0099056///integral component of presynaptic membrane+++GO:0016020///membrane+++GO:0030424///axon+++GO:0030054///cell junction+++GO:0045202///synapse+++GO:0032983///kainate selective glutamate receptor complex+++GO:0005634///nucleus+++GO:0098978///glutamatergic synapse+++GO:0042734///presynaptic membrane+++GO:0045211///postsynaptic membrane+++GO:0016021///integral…	GO:0005515///protein binding+++GO:0004970///ionotropic glutamate receptor activity+++GO:0038023///signaling receptor activity+++GO:0008066///glutamate receptor activity+++GO:0015277///kainate selective glutamate receptor activity+++GO:0005216///ion channel activity	GO:0034220///ion transmembrane transport+++GO:0006811///ion transport+++GO:0050804///modulation of chemical synaptic transmission+++GO:0035249///synaptic transmission, glutamatergic+++GO:0035235///ionotropic glutamate receptor signaling pathway
AMPA	14799	Gria1	glutamate receptor, ionotropic, AMPA1 (alpha 1)	86	159.577	178.713	130.41	0.87993	1.18137	-0.447108	0.0696689	0.960309	0.892828	04724///Glutamatergic synapse+++04024///cAMP signaling pathway+++04080///Neuroactive ligand-receptor interaction	GO:0045202///synapse+++GO:0043005///neuron projection+++GO:0099061///integral component of postsynaptic density membrane+++GO:0016021///integral component of membrane+++GO:0045211///postsynaptic membrane+++GO:0030054///cell junction+++GO:0016020///membrane+++GO:0005886///plasma membrane+++GO:0098978///glutamatergic synapse+++GO:0043025///neuronal cell body+++GO:0017146///NMDA selective glutamate …	GO:1904315///transmitter-gated ion channel activity involved in regulation of postsynaptic membrane potential+++GO:0042802///identical protein binding+++GO:0051721///protein phosphatase 2A binding+++GO:0004972///NMDA glutamate receptor activity+++GO:0005515///protein binding+++GO:0016594///glycine binding+++GO:0005262///calcium channel activity+++GO:0004970///ionotropic glutamate receptor activit…	GO:0034220///ion transmembrane transport+++GO:0006816///calcium ion transport+++GO:0060134///prepulse inhibition+++GO:0035235///ionotropic glutamate receptor signaling pathway+++GO:0070588///calcium ion transmembrane transport+++GO:0016358///dendrite development+++GO:0006811///ion transport+++GO:0045471///response to ethanol+++GO:2000300///regulation of synaptic vesicle exocytosis+++GO:0048511///…
	14800	Gria2	glutamate receptor, ionotropic, AMPA2 (alpha 2)	134.713	282.453	262.147	304.993	0.866415	0.859462	0.229011	0.36971	0.549923	0.99993	04724///Glutamatergic synapse+++04080///Neuroactive ligand-receptor interaction	GO:0016020///membrane+++GO:0098978///glutamatergic synapse+++GO:0099056///integral component of presynaptic membrane+++GO:0042734///presynaptic membrane+++GO:0008328///ionotropic glutamate receptor complex+++GO:0043025///neuronal cell body+++GO:0043235///receptor complex+++GO:0032983///kainate selective glutamate receptor complex+++GO:0016021///integral component of membrane+++GO:0030054///cell j…	GO:0022843///voltage-gated cation channel activity+++GO:0005216///ion channel activity+++GO:0004970///ionotropic glutamate receptor activity+++GO:0005234///extracellularly glutamate-gated ion channel activity+++GO:0008144///drug binding+++GO:0008066///glutamate receptor activity+++GO:0038023///signaling receptor activity+++GO:0042803///protein homodimerization activity+++GO:0015277///kainate sele…	GO:0060080///inhibitory postsynaptic potential+++GO:0032229///negative regulation of synaptic transmission, GABAergic+++GO:0035249///synaptic transmission, glutamatergic+++GO:0051967///negative regulation of synaptic transmission, glutamatergic+++GO:0034220///ion transmembrane transport+++GO:0007399///nervous system development+++GO:0048172///regulation of short-term neuronal synaptic plasticity+…
	53623	Gria3	glutamate receptor, ionotropic, AMPA3 (alpha 3)	31.5733	49.3833	52.4233	70.4633	0.648862	0.875477	0.399789	0.2662	0.999866	0.99993	04724///Glutamatergic synapse+++04024///cAMP signaling pathway+++04020///Calcium signaling pathway+++04713///Circadian entrainment+++04720///Long-term potentiation+++04080///Neuroactive ligand-receptor interaction	GO:0016021///integral component of membrane+++GO:0098686///hippocampal mossy fiber to CA3 synapse+++GO:0016020///membrane+++GO:0017146///NMDA selective glutamate receptor complex+++GO:0030054///cell junction+++GO:0045211///postsynaptic membrane+++GO:0098839///postsynaptic density membrane+++GO:0005887///integral component of plasma membrane+++GO:0098978///glutamatergic synapse+++GO:0099061///inte…	GO:0022849///glutamate-gated calcium ion channel activity+++GO:0022843///voltage-gated cation channel activity+++GO:0016595///glutamate binding+++GO:0005216///ion channel activity+++GO:0038023///signaling receptor activity+++GO:0004972///NMDA glutamate receptor activity+++GO:0004970///ionotropic glutamate receptor activity+++GO:0005261///cation channel activity+++GO:1904315///transmitter-gated io…	GO:0097553///calcium ion transmembrane import into cytosol+++GO:0001964///startle response+++GO:0060079///excitatory postsynaptic potential+++GO:0006811///ion transport+++GO:0034220///ion transmembrane transport+++GO:0008344///adult locomotory behavior+++GO:0035249///synaptic transmission, glutamatergic+++GO:0035235///ionotropic glutamate receptor signaling pathway+++GO:0060291///long-term synapt…
	14802	Gria4	glutamate receptor, ionotropic, AMPA4 (alpha 4)	33.2467	60.52	38.1333	35.26	1.0925	0.387076	-0.142561	0.953158	0.608206	0.99993	04724///Glutamatergic synapse+++04713///Circadian entrainment+++04024///cAMP signaling pathway+++04728///Dopaminergic synapse+++04720///Long-term potentiation+++04730///Long-term depression+++04080///Neuroactive ligand-receptor interaction+++04723///Retrograde endocannabinoid signaling	GO:0043005///neuron projection+++GO:0060076///excitatory synapse+++GO:0043025///neuronal cell body+++GO:0036477///somatodendritic compartment+++GO:0042995///cell projection+++GO:0032590///dendrite membrane+++GO:0099061///integral component of postsynaptic density membrane+++GO:0005769///early endosome+++GO:0032991///protein-containing complex+++GO:0016021///integral component of membrane+++GO:003…	GO:0031681///G-protein beta-subunit binding+++GO:0042802///identical protein binding+++GO:0004970///ionotropic glutamate receptor activity+++GO:0005515///protein binding+++GO:0031489///myosin V binding+++GO:0038023///signaling receptor activity+++GO:0019904///protein domain specific binding+++GO:0001540///amyloid-beta binding+++GO:0019901///protein kinase binding+++GO:0001965///G-protein alpha-su…	GO:0019228///neuronal action potential+++GO:0060078///regulation of postsynaptic membrane potential+++GO:0048167///regulation of synaptic plasticity+++GO:0031623///receptor internalization+++GO:0099566///regulation of postsynaptic cytosolic calcium ion concentration+++GO:0034220///ion transmembrane transport+++GO:0006811///ion transport+++GO:0001919///regulation of receptor recycling+++GO:0050806…
Kainate	14805	Grik1	glutamate receptor, ionotropic, kainate 1	21.35	4.29667	39.3467	84.70333333*	-2.49125	0.965455	1.13262	0.731267	0.699218	0.00402783	04713///Circadian entrainment+++04724///Glutamatergic synapse+++04723///Retrograde endocannabinoid signaling+++04080///Neuroactive ligand-receptor interaction+++04024///cAMP signaling pathway+++04728///Dopaminergic synapse	GO:0043195///terminal bouton+++GO:0098978///glutamatergic synapse+++GO:0016021///integral component of membrane+++GO:0014069///postsynaptic density+++GO:0042995///cell projection+++GO:0045211///postsynaptic membrane+++GO:0043197///dendritic spine+++GO:0032281///AMPA glutamate receptor complex+++GO:0030425///dendrite+++GO:0043025///neuronal cell body+++GO:0030054///cell junction+++GO:0005886///pla…	GO:0042802///identical protein binding+++GO:0005515///protein binding+++GO:0004970///ionotropic glutamate receptor activity+++GO:1904315///transmitter-gated ion channel activity involved in regulation of postsynaptic membrane potential+++GO:0038023///signaling receptor activity+++GO:0005216///ion channel activity+++GO:0004971///AMPA glutamate receptor activity	GO:0034220///ion transmembrane transport+++GO:0035235///ionotropic glutamate receptor signaling pathway+++GO:0050804///modulation of chemical synaptic transmission+++GO:0006811///ion transport+++GO:0051968///positive regulation of synaptic transmission, glutamatergic+++GO:0007268///chemical synaptic transmission+++GO:0060078///regulation of postsynaptic membrane potential
	14806	Grik2	glutamate receptor, ionotropic, kainate 2 (beta 2)	11.22	12.44	16.2467	5.82	-0.244418	0.637129	-1.41089	0.850348	0.999866	0.908933	04014///Ras signaling pathway+++04713///Circadian entrainment+++04728///Dopaminergic synapse+++04720///Long-term potentiation+++04024///cAMP signaling pathway+++04724///Glutamatergic synapse+++04080///Neuroactive ligand-receptor interaction+++04015///Rap1 signaling pathway	GO:0016021///integral component of membrane+++GO:0098978///glutamatergic synapse+++GO:0005887///integral component of plasma membrane+++GO:0043025///neuronal cell body+++GO:0042734///presynaptic membrane+++GO:0017146///NMDA selective glutamate receptor complex+++GO:0014069///postsynaptic density+++GO:0016020///membrane+++GO:0098688///parallel fiber to Purkinje cell synapse+++GO:0043005///neuron p…	GO:0046872///metal ion binding+++GO:0005262///calcium channel activity+++GO:0038023///signaling receptor activity+++GO:0008144///drug binding+++GO:0031749///D2 dopamine receptor binding+++GO:0016594///glycine binding+++GO:0035255///ionotropic glutamate receptor binding+++GO:1904315///transmitter-gated ion channel activity involved in regulation of postsynaptic membrane potential+++GO:0097110///sc…	GO:0043408///regulation of MAPK cascade+++GO:0048266///behavioral response to pain+++GO:0007423///sensory organ development+++GO:0001666///response to hypoxia+++GO:0007613///memory+++GO:2001056///positive regulation of cysteine-type endopeptidase activity+++GO:1900273///positive regulation of long-term synaptic potentiation+++GO:0046960///sensitization+++GO:0001964///startle response+++GO:0006811…
	14807	Grik3	glutamate receptor, ionotropic, kainate 3	2.90667	2.46	2.53	1.32333	-0.204745	-0.0117266	-0.971306	0.999599	0.999866	0.99993	04014///Ras signaling pathway+++04728///Dopaminergic synapse+++04720///Long-term potentiation+++04724///Glutamatergic synapse+++04080///Neuroactive ligand-receptor interaction+++04713///Circadian entrainment+++04024///cAMP signaling pathway+++04020///Calcium signaling pathway+++04015///Rap1 signaling pathway	GO:0016020///membrane+++GO:0098839///postsynaptic density membrane+++GO:0043195///terminal bouton+++GO:0005887///integral component of plasma membrane+++GO:0099056///integral component of presynaptic membrane+++GO:0030054///cell junction+++GO:0045211///postsynaptic membrane+++GO:0099061///integral component of postsynaptic density membrane+++GO:0009986///cell surface+++GO:0008021///synaptic vesic…	GO:0005262///calcium channel activity+++GO:0051117///ATPase binding+++GO:0022843///voltage-gated cation channel activity+++GO:0097110///scaffold protein binding+++GO:0005216///ion channel activity+++GO:0042165///neurotransmitter binding+++GO:0005261///cation channel activity+++GO:0050839///cell adhesion molecule binding+++GO:0016595///glutamate binding+++GO:0022849///glutamate-gated calcium ion c…	GO:0045471///response to ethanol+++GO:0048511///rhythmic process+++GO:0001508///action potential+++GO:0007612///learning+++GO:0099505///regulation of presynaptic membrane potential+++GO:0060291///long-term synaptic potentiation+++GO:0050804///modulation of chemical synaptic transmission+++GO:1903539///protein localization to postsynaptic membrane+++GO:0051930///regulation of sensory perception of…
	110637	Grik4	glutamate receptor, ionotropic, kainate 4	5.6*	0	3.56	2.33667	-10.5516	-0.440208	-0.769304	0.981239	0.0479221	0.99993		GO:0055037///recycling endosome+++GO:0045211///postsynaptic membrane+++GO:0014069///postsynaptic density+++GO:0045121///membrane raft+++GO:0005886///plasma membrane+++GO:0005783///endoplasmic reticulum+++GO:0030054///cell junction+++GO:0043005///neuron projection+++GO:0043025///neuronal cell body+++GO:0030425///dendrite	GO:0030159///receptor signaling complex scaffold activity+++GO:0005102///signaling receptor binding+++GO:0035259///glucocorticoid receptor binding+++GO:0008022///protein C-terminus binding	GO:0015031///protein transport+++GO:0007399///nervous system development+++GO:0008104///protein localization+++GO:0016358///dendrite development+++GO:0150012///positive regulation of neuron projection arborization
	14809	Grik5	glutamate receptor, ionotropic, kainate 5 (gamma 2)	2.13667	19.7667	2.57	1.02667	3.25317	0.505819	-1.33984	0.981239	0.229936	0.99993		GO:0042995///cell projection+++GO:0030054///cell junction+++GO:0045211///postsynaptic membrane+++GO:0016020///membrane+++GO:0043197///dendritic spine+++GO:0005886///plasma membrane+++GO:0045202///synapse	GO:0005515///protein binding	GO:0060292///long-term synaptic depression+++GO:0007216///G protein-coupled glutamate receptor signaling pathway+++GO:0030036///actin cytoskeleton organization
Delta	14803	Grid1	glutamate receptor, ionotropic, delta 1	11.6167	5.04667	5.61333	2.55333	-0.991367	-0.857772	-1.1262	0.970295	0.999866	0.99993		GO:0043198///dendritic shaft+++GO:0005886///plasma membrane+++GO:0044309///neuron spine+++GO:0098978///glutamatergic synapse+++GO:0016020///membrane+++GO:0030425///dendrite+++GO:0005737///cytoplasm+++GO:0014069///postsynaptic density+++GO:0045211///postsynaptic membrane	GO:0030159///receptor signaling complex scaffold activity+++GO:0008022///protein C-terminus binding+++GO:0035254///glutamate receptor binding	GO:0099003///vesicle-mediated transport in synapse+++GO:0098887///neurotransmitter receptor transport, endosome to postsynaptic membrane+++GO:1904719///positive regulation of AMPA glutamate receptor clustering+++GO:0007219///Notch signaling pathway+++GO:0045777///positive regulation of blood pressure+++GO:2000463///positive regulation of excitatory postsynaptic potential+++GO:0014824///artery smo…
	14804	Grid2	glutamate receptor, ionotropic, delta 2	0	0	0.203333	0.446667		6.80159	0.0786951	0.358036		0.99993	04728///Dopaminergic synapse+++04024///cAMP signaling pathway+++04730///Long-term depression+++04724///Glutamatergic synapse+++04713///Circadian entrainment+++04080///Neuroactive ligand-receptor interaction+++04723///Retrograde endocannabinoid signaling	GO:0043204///perikaryon+++GO:0043083///synaptic cleft+++GO:0045211///postsynaptic membrane+++GO:0032279///asymmetric synapse+++GO:0016020///membrane+++GO:0032991///protein-containing complex+++GO:0043195///terminal bouton+++GO:0099055///integral component of postsynaptic membrane+++GO:0099061///integral component of postsynaptic density membrane+++GO:0099056///integral component of presynaptic me…	GO:0005216///ion channel activity+++GO:0001540///amyloid-beta binding+++GO:0004970///ionotropic glutamate receptor activity+++GO:0030165///PDZ domain binding+++GO:0004971///AMPA glutamate receptor activity+++GO:1904315///transmitter-gated ion channel activity involved in regulation of postsynaptic membrane potential+++GO:0005515///protein binding+++GO:0038023///signaling receptor activity	GO:0035235///ionotropic glutamate receptor signaling pathway+++GO:0006811///ion transport+++GO:0001919///regulation of receptor recycling+++GO:0034220///ion transmembrane transport+++GO:0060078///regulation of postsynaptic membrane potential
	170935	Grid2ip	glutamate receptor, ionotropic, delta 2 (Grid2) interacting protein 1	0	0	0.333333	0		6.66773	-6.96813	0.373841		0.505252		GO:0042995///cell projection+++GO:0030424///axon+++GO:0016020///membrane+++GO:0045202///synapse+++GO:0043231///intracellular membrane-bounded organelle+++GO:0005654///nucleoplasm+++GO:0098837///postsynaptic recycling endosome+++GO:0098998///extrinsic component of postsynaptic early endosome membrane+++GO:0098978///glutamatergic synapse+++GO:0030054///cell junction+++GO:0005768///endosome+++GO:003…	GO:0005515///protein binding	GO:1905244///regulation of modification of synaptic structure+++GO:0015031///protein transport+++GO:0098887///neurotransmitter receptor transport, endosome to postsynaptic membrane+++GO:0099152///regulation of neurotransmitter receptor transport, endosome to postsynaptic membrane+++GO:0099158///regulation of recycling endosome localization within postsynapse
Others	74053	Grip1	glutamate receptor interacting protein 1	9.04333	20.7033	8.09667	18.26	1.3163	0.0419995	1.14697	0.992702	0.842599	0.100998	04724///Glutamatergic synapse+++04730///Long-term depression+++04723///Retrograde endocannabinoid signaling+++04713///Circadian entrainment+++04080///Neuroactive ligand-receptor interaction+++04024///cAMP signaling pathway+++04720///Long-term potentiation+++04728///Dopaminergic synapse	GO:0045211///postsynaptic membrane+++GO:0030425///dendrite+++GO:0008021///synaptic vesicle+++GO:0042734///presynaptic membrane+++GO:0032279///asymmetric synapse+++GO:0032281///AMPA glutamate receptor complex+++GO:0099061///integral component of postsynaptic density membrane+++GO:0099056///integral component of presynaptic membrane+++GO:0043005///neuron projection+++GO:0005783///endoplasmic reticu…	GO:0005216///ion channel activity+++GO:0005515///protein binding+++GO:0001540///amyloid-beta binding+++GO:0004971///AMPA glutamate receptor activity+++GO:0051117///ATPase binding+++GO:0038023///signaling receptor activity+++GO:0004970///ionotropic glutamate receptor activity+++GO:0030165///PDZ domain binding+++GO:1904315///transmitter-gated ion channel activity involved in regulation of postsynap…	GO:0006811///ion transport+++GO:0035235///ionotropic glutamate receptor signaling pathway+++GO:0051966///regulation of synaptic transmission, glutamatergic+++GO:0045184///establishment of protein localization+++GO:0050806///positive regulation of synaptic transmission+++GO:0031623///receptor internalization+++GO:0051262///protein tetramerization+++GO:0001919///regulation of receptor recycling+++G…
	243547	Grip2	glutamate receptor interacting protein 2	18.7967	23.0433	13.5667	26.1767	0.219693	-0.4004	0.949023	0.981239	0.999866	0.888681	04730///Long-term depression+++04080///Neuroactive ligand-receptor interaction	GO:0099061///integral component of postsynaptic density membrane+++GO:0008328///ionotropic glutamate receptor complex+++GO:0098978///glutamatergic synapse+++GO:0098688///parallel fiber to Purkinje cell synapse+++GO:0030054///cell junction+++GO:0045202///synapse+++GO:0043197///dendritic spine+++GO:0016020///membrane+++GO:0005886///plasma membrane+++GO:0016021///integral component of membrane+++GO:…	GO:0038023///signaling receptor activity+++GO:0004970///ionotropic glutamate receptor activity+++GO:0030165///PDZ domain binding+++GO:0005216///ion channel activity+++GO:0005515///protein binding+++GO:0097110///scaffold protein binding+++GO:0008066///glutamate receptor activity+++GO:0042802///identical protein binding	GO:1904861///excitatory synapse assembly+++GO:0010975///regulation of neuron projection development+++GO:0034220///ion transmembrane transport+++GO:0021707///cerebellar granule cell differentiation+++GO:0043523///regulation of neuron apoptotic process+++GO:0007157///heterophilic cell-cell adhesion via plasma membrane cell adhesion molecules+++GO:0035249///synaptic transmission, glutamatergic+++GO…
	54645	Gripap1	GRIP1 associated protein 1	55.2567	49.8867	58.45	41.03	-0.20097	0.122846	-0.485453	0.981847	0.999866	0.99993	04724///Glutamatergic synapse+++04080///Neuroactive ligand-receptor interaction	GO:0030054///cell junction+++GO:0005887///integral component of plasma membrane+++GO:0016020///membrane+++GO:0016021///integral component of membrane+++GO:0045211///postsynaptic membrane+++GO:0032983///kainate selective glutamate receptor complex+++GO:0098794///postsynapse+++GO:0045202///synapse+++GO:0005886///plasma membrane+++GO:0030425///dendrite+++GO:0005623///cell+++GO:0098686///hippocampal …	GO:0038023///signaling receptor activity+++GO:0008066///glutamate receptor activity+++GO:0005515///protein binding+++GO:0005216///ion channel activity+++GO:1904315///transmitter-gated ion channel activity involved in regulation of postsynaptic membrane potential+++GO:0042803///protein homodimerization activity+++GO:0031625///ubiquitin protein ligase binding+++GO:0042802///identical protein bindin…	GO:0099505///regulation of presynaptic membrane potential+++GO:0048172///regulation of short-term neuronal synaptic plasticity+++GO:0019228///neuronal action potential+++GO:0048169///regulation of long-term neuronal synaptic plasticity+++GO:0060079///excitatory postsynaptic potential+++GO:0043524///negative regulation of neuron apoptotic process+++GO:0034220///ion transmembrane transport+++GO:000…
*, differentially expressed genes between veh and M-8324
