# Supplementary material for: Long-Term Enhancement of NMDA Receptor Function in Inhibitory Neurons Preferentially Modulates Potassium Channels and Cell Adhesion Molecules
Source: Front Pharmacol. 2022 Jan 4;12:796179. doi: 10.3389/fphar.2021.796179 (PMC8764260; doi:10.3389/fphar.2021.796179)
Supplement: Supplementary file 8 [file Table5.XLS]

## Sheet: all CAMs
Gene ID	Gene Symbol	GeneBank Desc	Au1_Veh Expression	Au1_M8324 Expression	PrL_Veh Expression	PrL_M8324 Expression	log2 (PrL_Veh / Au1_Veh)	log2 (PrL_M8324 / PrL_Veh)	log2 (Au1_M8324 / Au1_Veh)	Qvalue (Au1_M8324 / Au1_Veh)	Qvalue (PrL_Veh / Au1_Veh)	Qvalue (PrL_M8324 / PrL_Veh)	KEGG Pathway Desc	GO_C Desc	GO_F Desc	GO_P Desc
12215	Bsg	basigin	710.077	605.067	767.197	948.24	0.200571	0.329826	-0.226702	0.999866	0.970295	0.480104		GO:0005887///integral component of plasma membrane	GO:0042802///identical protein binding+++GO:0005509///calcium ion binding	GO:0007268///chemical synaptic transmission+++GO:0007156///homophilic cell adhesion via plasma membrane adhesion molecules+++GO:0007416///synapse assembly+++GO:0007155///cell adhesion
11820	App	amyloid beta (A4) precursor protein	223.91	285.97	215.543	313.863	0.0318397	0.574468	0.309341	0.999866	0.990104	0.941824	04726///Serotonergic synapse	GO:0009986///cell surface+++GO:0005911///cell-cell junction+++GO:0005815///microtubule organizing center+++GO:0005902///microvillus+++GO:0005856///cytoskeleton+++GO:0005576///extracellular region+++GO:0005737///cytoplasm+++GO:0005884///actin filament+++GO:0005887///integral component of plasma membrane+++GO:0030054///cell junction+++GO:0043235///receptor complex+++GO:0016020///membrane+++GO:00484…	GO:0005515///protein binding+++GO:0000166///nucleotide binding+++GO:0016740///transferase activity+++GO:0019838///growth factor binding+++GO:0004888///transmembrane signaling receptor activity+++GO:0016301///kinase activity+++GO:0004672///protein kinase activity+++GO:0005524///ATP binding+++GO:0004714///transmembrane receptor protein tyrosine kinase activity+++GO:0004713///protein tyrosine kinase…	GO:0046777///protein autophosphorylation+++GO:0051897///positive regulation of protein kinase B signaling+++GO:0051894///positive regulation of focal adhesion assembly+++GO:0001666///response to hypoxia+++GO:0030097///hemopoiesis+++GO:0010033///response to organic substance+++GO:0007169///transmembrane receptor protein tyrosine kinase signaling pathway+++GO:0045785///positive regulation of cell a…
20320	Nptn	neuroplastin	212.44	300.993	307.193	348.723	0.650582	0.2546	0.447231	0.958555	0.269169	0.92576		GO:0005887///integral component of plasma membrane+++GO:0016021///integral component of membrane+++GO:0016020///membrane+++GO:0005886///plasma membrane	GO:0005509///calcium ion binding+++GO:0046872///metal ion binding	GO:0007156///homophilic cell adhesion via plasma membrane adhesion molecules+++GO:0007155///cell adhesion
18231	Nxph1	neurexophilin 1	174.41	266.19	309.69	259.89	1.0628	-0.227811	0.64751	0.999866	0.0143906	0.99993		GO:0016020///membrane+++GO:0016021///integral component of membrane+++GO:0005887///integral component of plasma membrane+++GO:0005886///plasma membrane	GO:0005509///calcium ion binding	GO:0007156///homophilic cell adhesion via plasma membrane adhesion molecules+++GO:0007155///cell adhesion
19275	Ptprn	protein tyrosine phosphatase, receptor type, N	149.103	77.3267	72.55	42.5033	-0.903671	-0.756539	-0.988691	0.723682	0.392854	0.368514		GO:0016020///membrane+++GO:0005575///cellular_component+++GO:0005737///cytoplasm+++GO:0016021///integral component of membrane	GO:0003674///molecular_function	GO:0008150///biological_process
235106	Ntm	neurotrimin	148.677	237.49	179.113	170.593	0.393866	-0.088636	0.748318	0.95102	0.929663	0.99993		GO:0005886///plasma membrane+++GO:0044853///plasma membrane raft+++GO:0009897///external side of plasma membrane+++GO:0016020///membrane+++GO:0016021///integral component of membrane+++GO:0009986///cell surface	GO:0019901///protein kinase binding+++GO:0005515///protein binding+++GO:0042803///protein homodimerization activity	GO:0002376///immune system process+++GO:0002456///T cell mediated immunity+++GO:0051607///defense response to virus+++GO:0007166///cell surface receptor signaling pathway+++GO:0042110///T cell activation+++GO:0050850///positive regulation of calcium-mediated signaling+++GO:0002250///adaptive immune response+++GO:0045065///cytotoxic T cell differentiation
16423	Cd47	CD47 antigen (Rh-related antigen, integrin-associated signal transducer)	135.287	143.163	234.173	153.673	0.939964	-0.603716	-0.0282893	0.999866	0.241006	0.533817	04512///ECM-receptor interaction	GO:0005615///extracellular space+++GO:0005886///plasma membrane+++GO:0016021///integral component of membrane+++GO:0016020///membrane+++GO:0031012///extracellular matrix		GO:0022405///hair cycle process+++GO:0007605///sensory perception of sound+++GO:0032474///otolith morphogenesis+++GO:0060384///innervation
18377	Omg	oligodendrocyte myelin glycoprotein	130.737	76.53	162.317	171.9	0.416095	0.109395	-0.783311	0.999866	0.929663	0.99993		GO:0005886///plasma membrane+++GO:0016020///membrane+++GO:0005829///cytosol+++GO:0045121///membrane raft+++GO:0016021///integral component of membrane	GO:0005042///netrin receptor activity+++GO:0005515///protein binding	GO:0007411///axon guidance+++GO:0001525///angiogenesis+++GO:0038007///netrin-activated signaling pathway+++GO:2001240///negative regulation of extrinsic apoptotic signaling pathway in absence of ligand+++GO:2001241///positive regulation of extrinsic apoptotic signaling pathway in absence of ligand+++GO:0043524///negative regulation of neuron apoptotic process+++GO:0006915///apoptotic process+++GO…
19259	Ptpn5	protein tyrosine phosphatase, non-receptor type 5	118.4	69.5867	87.5967	178.68	-0.326257	1.05608	-0.762605	0.882468	0.741058	0.00368575	04010///MAPK signaling pathway	GO:0099061///integral component of postsynaptic density membrane+++GO:0014069///postsynaptic density+++GO:0030054///cell junction+++GO:0045211///postsynaptic membrane+++GO:0016020///membrane+++GO:0005886///plasma membrane+++GO:0045202///synapse+++GO:0016021///integral component of membrane+++GO:0009986///cell surface	GO:0005515///protein binding	GO:0099151///regulation of postsynaptic density assembly
232370	Clstn3	calsyntenin 3	114.807	140.36	321.207	297.017	1.65846	-0.0934841	0.31814	0.999866	0.119847	0.99993		GO:0016021///integral component of membrane+++GO:0005887///integral component of plasma membrane	GO:0005509///calcium ion binding	GO:0016339///calcium-dependent cell-cell adhesion via plasma membrane cell adhesion molecules+++GO:0007156///homophilic cell adhesion via plasma membrane adhesion molecules+++GO:0007155///cell adhesion+++GO:0007399///nervous system development+++GO:0007268///chemical synaptic transmission+++GO:0007416///synapse assembly
18189	Nrxn1	neurexin I	110.85	86.5333	39.8367	56.8633	-1.28678	0.521423	-0.365996	0.999866	0.494157	0.988686	04514///Cell adhesion molecules (CAMs)	GO:0005576///extracellular region	GO:0003674///molecular_function
68585	Rtn4	reticulon 4	103.777	58.65	61.57	85.7967	-0.66212	0.454453	-0.706848	0.999866	0.805835	0.666151		GO:0043235///receptor complex+++GO:0016020///membrane+++GO:0016021///integral component of membrane+++GO:0005887///integral component of plasma membrane+++GO:0005886///plasma membrane+++GO:0005737///cytoplasm+++GO:0043005///neuron projection	GO:0000166///nucleotide binding+++GO:0005524///ATP binding+++GO:0005003///ephrin receptor activity+++GO:0019901///protein kinase binding+++GO:0004713///protein tyrosine kinase activity+++GO:0004672///protein kinase activity+++GO:0004714///transmembrane receptor protein tyrosine kinase activity+++GO:0016301///kinase activity+++GO:0016740///transferase activity+++GO:0004888///transmembrane signalin…	GO:0009968///negative regulation of signal transduction+++GO:0006468///protein phosphorylation+++GO:0048013///ephrin receptor signaling pathway+++GO:0043087///regulation of GTPase activity+++GO:0016310///phosphorylation+++GO:0006469///negative regulation of protein kinase activity+++GO:0030154///cell differentiation+++GO:0007166///cell surface receptor signaling pathway+++GO:0034446///substrate a…
65945	Clstn1	calsyntenin 1	103.747	91.7033	42.1433	65.8033	-1.14273	0.676619	-0.185309	0.999866	0.228096	0.502801		GO:0031012///extracellular matrix+++GO:0009986///cell surface+++GO:0005654///nucleoplasm+++GO:0016021///integral component of membrane+++GO:0016020///membrane+++GO:0005886///plasma membrane+++GO:0005615///extracellular space	GO:0019838///growth factor binding+++GO:0050431///transforming growth factor beta binding	GO:0007179///transforming growth factor beta receptor signaling pathway+++GO:0062009///secondary palate development+++GO:1901388///regulation of transforming growth factor beta activation+++GO:1901398///regulation of transforming growth factor beta3 activation+++GO:0050710///negative regulation of cytokine secretion+++GO:0010628///positive regulation of gene expression+++GO:0046007///negative reg…
12475	Cd14	CD14 antigen	100.167	6.57667	18.6567	2.72667	-2.49548	-2.78953	-4.0394	0.889421	0.917527	0.99993	04145///Phagosome+++04640///Hematopoietic cell lineage+++04010///MAPK signaling pathway+++04064///NF-kappa B signaling pathway+++04620///Toll-like receptor signaling pathway	GO:0043005///neuron projection+++GO:0042995///cell projection+++GO:0016021///integral component of membrane+++GO:0031901///early endosome membrane+++GO:0005737///cytoplasm+++GO:0005768///endosome+++GO:0016020///membrane+++GO:0043235///receptor complex+++GO:0005887///integral component of plasma membrane+++GO:0005886///plasma membrane	GO:0004888///transmembrane signaling receptor activity+++GO:0016740///transferase activity+++GO:0016301///kinase activity+++GO:0004672///protein kinase activity+++GO:0005004///GPI-linked ephrin receptor activity+++GO:0005515///protein binding+++GO:0004714///transmembrane receptor protein tyrosine kinase activity+++GO:0005524///ATP binding+++GO:0000166///nucleotide binding+++GO:0004713///protein t…	GO:0043552///positive regulation of phosphatidylinositol 3-kinase activity+++GO:0007399///nervous system development+++GO:0070374///positive regulation of ERK1 and ERK2 cascade+++GO:0016322///neuron remodeling+++GO:0030154///cell differentiation+++GO:0071372///cellular response to follicle-stimulating hormone stimulus+++GO:0046777///protein autophosphorylation+++GO:0007275///multicellular organis…
211739	Vstm2a	V-set and transmembrane domain containing 2A	98.6367	97.2967	173.91	162.57	0.906611	-0.0942127	-0.0568582	0.999866	0.418367	0.99993		GO:0045202///synapse+++GO:0098982///GABA-ergic synapse+++GO:0009897///external side of plasma membrane+++GO:0005737///cytoplasm+++GO:0030424///axon+++GO:0031594///neuromuscular junction+++GO:0005887///integral component of plasma membrane+++GO:0016021///integral component of membrane+++GO:0005615///extracellular space+++GO:0098978///glutamatergic synapse+++GO:0016020///membrane+++GO:0005886///pla…	GO:0043125///ErbB-3 class receptor binding+++GO:0003712///transcription coregulator activity+++GO:0005178///integrin binding+++GO:0030296///protein tyrosine kinase activator activity+++GO:0005176///ErbB-2 class receptor binding+++GO:0030971///receptor tyrosine kinase binding+++GO:0045499///chemorepellent activity+++GO:0005102///signaling receptor binding	GO:0051897///positive regulation of protein kinase B signaling+++GO:0051048///negative regulation of secretion+++GO:0045595///regulation of cell differentiation+++GO:0035556///intracellular signal transduction+++GO:0061098///positive regulation of protein tyrosine kinase activity+++GO:0000187///activation of MAPK activity+++GO:0016477///cell migration+++GO:0038129///ERBB3 signaling pathway+++GO:0…
140559	Igsf8	immunoglobulin superfamily, member 8	98.1067	65.4767	132.153	176.447	0.55487	0.436176	-0.595359	0.999866	0.864588	0.99993		GO:0005887///integral component of plasma membrane	GO:0005509///calcium ion binding	GO:0007416///synapse assembly+++GO:0007155///cell adhesion+++GO:0007156///homophilic cell adhesion via plasma membrane adhesion molecules+++GO:0007268///chemical synaptic transmission
19280	Ptprs	protein tyrosine phosphatase, receptor type, S	88.6567	64.2367	70.3867	88.0467	-0.114298	0.317559	-0.476312	0.999866	0.981239	0.99993		GO:0005887///integral component of plasma membrane+++GO:0005576///extracellular region+++GO:0098978///glutamatergic synapse+++GO:0005615///extracellular space	GO:0030215///semaphorin receptor binding+++GO:0045499///chemorepellent activity+++GO:0038191///neuropilin binding	GO:0097491///sympathetic neuron projection guidance+++GO:1901166///neural crest cell migration involved in autonomic nervous system development+++GO:0021675///nerve development+++GO:1902285///semaphorin-plexin signaling pathway involved in neuron projection guidance+++GO:0097490///sympathetic neuron projection extension+++GO:0007411///axon guidance+++GO:0001755///neural crest cell migration+++GO:…
54725	Cadm1	cell adhesion molecule 1	87.0067	102.883	131.447	111.833	0.731327	-0.340342	0.220056	0.999866	0.498977	0.97322	04514///Cell adhesion molecules (CAMs)	GO:0062023///collagen-containing extracellular matrix+++GO:0016021///integral component of membrane+++GO:0031012///extracellular matrix+++GO:0005615///extracellular space+++GO:0016020///membrane	GO:0001968///fibronectin binding+++GO:0005518///collagen binding+++GO:0043236///laminin binding	GO:0046813///receptor-mediated virion attachment to host cell+++GO:1903077///negative regulation of protein localization to plasma membrane+++GO:0030335///positive regulation of cell migration
18213	Ntrk3	neurotrophic tyrosine kinase, receptor, type 3	78.47	44.2567	36.57	49.88	-0.786828	0.186734	-0.863586	0.809729	0.489234	0.99993	04722///Neurotrophin signaling pathway	GO:0005887///integral component of plasma membrane	GO:0042802///identical protein binding+++GO:0005509///calcium ion binding	GO:0007416///synapse assembly+++GO:0007155///cell adhesion+++GO:0007268///chemical synaptic transmission+++GO:0007156///homophilic cell adhesion via plasma membrane adhesion molecules
211712	Pcdh9	protocadherin 9	72.8467	45.5833	72.8533	67.9233	0.158219	-0.0876585	-0.714866	0.972224	0.970295	0.99993		GO:0016020///membrane+++GO:0008076///voltage-gated potassium channel complex+++GO:0005886///plasma membrane+++GO:0016021///integral component of membrane	GO:0099104///potassium channel activator activity+++GO:0005249///voltage-gated potassium channel activity+++GO:0044325///ion channel binding+++GO:0005267///potassium channel activity	GO:0006811///ion transport+++GO:0071805///potassium ion transmembrane transport+++GO:0022414///reproductive process+++GO:1903818///positive regulation of voltage-gated potassium channel activity+++GO:0006813///potassium ion transport
12351	Car4	carbonic anhydrase 4	72.2267	16.1033	11.2433	0.12	-2.63872	-6.61678	-2.29904	0.999866	0.799252	0.449333	00910///Nitrogen metabolism+++04964///Proximal tubule bicarbonate reclamation	GO:0005886///plasma membrane+++GO:0016021///integral component of membrane+++GO:0016020///membrane+++GO:0005634///nucleus	GO:0003674///molecular_function	GO:0043066///negative regulation of apoptotic process+++GO:0051965///positive regulation of synapse assembly+++GO:0007157///heterophilic cell-cell adhesion via plasma membrane cell adhesion molecules+++GO:0007155///cell adhesion+++GO:0007156///homophilic cell adhesion via plasma membrane adhesion molecules+++GO:0043069///negative regulation of programmed cell death
18191	Nrxn3	neurexin III	69.54	100.873	53.8567	46.1467	-0.163051	-0.180604	0.590029	0.958925	0.979945	0.99993	04514///Cell adhesion molecules (CAMs)	GO:0005886///plasma membrane+++GO:0005887///integral component of plasma membrane+++GO:0016020///membrane+++GO:0016021///integral component of membrane	GO:0005509///calcium ion binding+++GO:0005515///protein binding	GO:0007155///cell adhesion+++GO:0007156///homophilic cell adhesion via plasma membrane adhesion molecules
13848	Ephb6	Eph receptor B6	67.3433	53.06	66.94	54.3633	0.125608	-0.283929	-0.34765	0.999866	0.981239	0.99993	04360///Axon guidance	GO:0005886///plasma membrane+++GO:0005887///integral component of plasma membrane+++GO:0016020///membrane+++GO:0016021///integral component of membrane	GO:0046872///metal ion binding+++GO:0005509///calcium ion binding+++GO:0005515///protein binding	GO:0007155///cell adhesion+++GO:0007156///homophilic cell adhesion via plasma membrane adhesion molecules
230735	Epha10	Eph receptor A10	62.5433	58.8633	8.25	16.8667	-2.20652	1.37121	0.864292	0.999866	0.692016	0.99993		GO:0005887///integral component of plasma membrane+++GO:0016021///integral component of membrane+++GO:0016020///membrane+++GO:0005886///plasma membrane	GO:0005509///calcium ion binding	GO:0007156///homophilic cell adhesion via plasma membrane adhesion molecules+++GO:0007155///cell adhesion
241568	Lrrc4c	leucine rich repeat containing 4C	57.5733	74.3	73.82	70.53	0.414986	0.00896149	0.455879	0.999866	0.961779	0.99993	04514///Cell adhesion molecules (CAMs)+++04360///Axon guidance	GO:0016021///integral component of membrane+++GO:0005794///Golgi apparatus+++GO:0016020///membrane+++GO:0005886///plasma membrane+++GO:0005913///cell-cell adherens junction+++GO:0030054///cell junction	GO:0005509///calcium ion binding	GO:0007155///cell adhesion+++GO:0007156///homophilic cell adhesion via plasma membrane adhesion molecules+++GO:0031589///cell-substrate adhesion+++GO:0010631///epithelial cell migration
12387	Ctnnb1	catenin (cadherin associated protein), beta 1	55.86	53.5233	24.3	41.0067	-1.11575	0.795882	-0.105068	0.999866	0.317016	0.535415	04520///Adherens junction+++04916///Melanogenesis+++04390///Hippo signaling pathway+++04550///Signaling pathways regulating pluripotency of stem cells+++04015///Rap1 signaling pathway+++04670///Leukocyte transendothelial migration+++04310///Wnt signaling pathway+++04919///Thyroid hormone signaling pathway+++04510///Focal adhesion	GO:0016020///membrane+++GO:0005887///integral component of plasma membrane+++GO:0005615///extracellular space+++GO:0005886///plasma membrane+++GO:0031225///anchored component of membrane+++GO:0009897///external side of plasma membrane	GO:0030215///semaphorin receptor binding+++GO:0038191///neuropilin binding+++GO:0005178///integrin binding+++GO:0045499///chemorepellent activity	GO:0050727///regulation of inflammatory response+++GO:0021988///olfactory lobe development+++GO:0031175///neuron projection development+++GO:0045773///positive regulation of axon extension+++GO:0060907///positive regulation of macrophage cytokine production+++GO:0007229///integrin-mediated signaling pathway+++GO:0030154///cell differentiation+++GO:0007275///multicellular organism development+++GO…
19266	Ptprd	protein tyrosine phosphatase, receptor type, D	53.21	38.23	10.7133	15.81	-2.18308	0.641891	-0.516697	0.999866	0.155122	0.977954		GO:0016020///membrane+++GO:0016021///integral component of membrane	GO:0003674///molecular_function	GO:0007599///hemostasis+++GO:0007155///cell adhesion+++GO:0007596///blood coagulation+++GO:0008150///biological_process
17967	Ncam1	neural cell adhesion molecule 1	52.59	60.7133	104.26	101.097	1.17517	0.00365738	0.264345	0.999866	0.0541161	0.99993	04514///Cell adhesion molecules (CAMs)	GO:0005886///plasma membrane+++GO:0016020///membrane+++GO:0016021///integral component of membrane	GO:0046872///metal ion binding+++GO:0005509///calcium ion binding+++GO:0005515///protein binding	GO:0007155///cell adhesion+++GO:0007156///homophilic cell adhesion via plasma membrane adhesion molecules
320840	Negr1	neuronal growth regulator 1	50.26	98.2	24.5267	29.0133	-0.403972	-0.0473344	0.1053	0.999866	0.970295	0.99993	04514///Cell adhesion molecules (CAMs)	GO:0016021///integral component of membrane+++GO:0016020///membrane+++GO:0009897///external side of plasma membrane	GO:0038023///signaling receptor activity+++GO:0005515///protein binding	GO:0150077///regulation of neuroinflammatory response
53599	Cd164	CD164 antigen	49.3667	73.53	78.6133	113.017	0.79315	0.550983	0.568767	0.999866	0.634182	0.626606	04142///Lysosome	GO:0016020///membrane+++GO:0005887///integral component of plasma membrane+++GO:0016021///integral component of membrane	GO:0042802///identical protein binding	GO:0007599///hemostasis+++GO:0007155///cell adhesion+++GO:0007596///blood coagulation
67703	Kirrel3	kirre like nephrin family adhesion molecule 3	47.8933	25.5833	49.9867	21.6733	0.203346	-1.25301	-0.882635	0.999866	0.981239	0.773562		GO:0005634///nucleus+++GO:0031594///neuromuscular junction+++GO:0005886///plasma membrane+++GO:0031225///anchored component of membrane+++GO:0043204///perikaryon+++GO:0016020///membrane	GO:0000978///RNA polymerase II proximal promoter sequence-specific DNA binding+++GO:0005515///protein binding+++GO:0000981///DNA-binding transcription factor activity, RNA polymerase II-specific+++GO:0046875///ephrin receptor binding+++GO:0043565///sequence-specific DNA binding+++GO:0001228///DNA-binding transcription activator activity, RNA polymerase II-specific+++GO:0003677///DNA binding+++GO:…	GO:0030154///cell differentiation+++GO:0030316///osteoclast differentiation+++GO:0006355///regulation of transcription, DNA-templated+++GO:0046849///bone remodeling+++GO:0050860///negative regulation of T cell receptor signaling pathway+++GO:0006357///regulation of transcription by RNA polymerase II+++GO:0021772///olfactory bulb development+++GO:0048013///ephrin receptor signaling pathway+++GO:00…
170571	Cntnap4	contactin associated protein-like 4	46.8367	80.31	79.6767	76.28	0.921414	-0.054854	0.834921	0.999866	0.748025	0.99993		GO:0016020///membrane+++GO:0005886///plasma membrane+++GO:0016021///integral component of membrane+++GO:0005887///integral component of plasma membrane	GO:0005509///calcium ion binding+++GO:0003674///molecular_function	GO:0007155///cell adhesion+++GO:0007156///homophilic cell adhesion via plasma membrane adhesion molecules
13839	Epha5	Eph receptor A5	46.2533	33.6267	36.8933	29.9233	-0.405489	-0.104525	-0.81589	0.958555	0.970295	0.99993	04360///Axon guidance	GO:0005886///plasma membrane+++GO:0043235///receptor complex+++GO:0016020///membrane+++GO:0009986///cell surface+++GO:0009897///external side of plasma membrane+++GO:0016021///integral component of membrane	GO:0038023///signaling receptor activity+++GO:0086080///protein binding involved in heterotypic cell-cell adhesion+++GO:0005515///protein binding	GO:1901215///negative regulation of neuron death+++GO:0150077///regulation of neuroinflammatory response+++GO:0034113///heterotypic cell-cell adhesion+++GO:0150079///negative regulation of neuroinflammatory response+++GO:1905522///negative regulation of macrophage migration+++GO:1900165///negative regulation of interleukin-6 secretion+++GO:2000405///negative regulation of T cell migration
56224	Tspan5	tetraspanin 5	44.06	45.3267	15.05	31.2167	-1.40249	1.0825	0.0104509	0.999866	0.68389	0.99993		GO:0016020///membrane+++GO:0016021///integral component of membrane	GO:0004860///protein kinase inhibitor activity	GO:0051965///positive regulation of synapse assembly
22174	Tyro3	TYRO3 protein tyrosine kinase 3	43.3467	15.2067	23.0567	16.0633	-0.76118	-0.504365	-1.48706	0.949874	0.970295	0.99993		GO:0005737///cytoplasm+++GO:0016020///membrane+++GO:0016021///integral component of membrane+++GO:0005783///endoplasmic reticulum+++GO:0005886///plasma membrane		GO:0051965///positive regulation of synapse assembly
12805	Cntn1	contactin 1	43.1267	38.8367	86.82	99.1467	1.1248	0.202301	-0.181823	0.999866	0.0574432	0.99993	04514///Cell adhesion molecules (CAMs)	GO:0005737///cytoplasm+++GO:0005829///cytosol	GO:0016829///lyase activity+++GO:0008270///zinc ion binding+++GO:0046872///metal ion binding+++GO:0004089///carbonate dehydratase activity+++GO:0016791///phosphatase activity+++GO:0016151///nickel cation binding	GO:0045471///response to ethanol+++GO:0006979///response to oxidative stress+++GO:0009617///response to bacterium+++GO:0016311///dephosphorylation
211228	Lrrc25	leucine rich repeat containing 25	42.3733	0	0	8.2	-26.4299	23.5076	-24.9843	1.24026e-08	3.4189e-09	1.17727e-07		GO:0005901///caveola+++GO:0005794///Golgi apparatus+++GO:0009986///cell surface+++GO:0005913///cell-cell adherens junction+++GO:0016021///integral component of membrane+++GO:0016342///catenin complex+++GO:0005829///cytosol+++GO:0016020///membrane+++GO:0031594///neuromuscular junction+++GO:0005886///plasma membrane	GO:0045296///cadherin binding+++GO:0008092///cytoskeletal protein binding+++GO:0046872///metal ion binding+++GO:0042803///protein homodimerization activity+++GO:0005515///protein binding+++GO:0005509///calcium ion binding	GO:0034332///adherens junction organization+++GO:0007156///homophilic cell adhesion via plasma membrane adhesion molecules+++GO:0044331///cell-cell adhesion mediated by cadherin+++GO:0098609///cell-cell adhesion+++GO:0016339///calcium-dependent cell-cell adhesion via plasma membrane cell adhesion molecules+++GO:0007043///cell-cell junction assembly+++GO:0007155///cell adhesion
268890	Lsamp	limbic system-associated membrane protein	41.7933	81.98	22.1867	28.9467	-0.339459	0.314476	0.852844	0.410742	0.917588	0.99993		GO:0005923///bicellular tight junction+++GO:0016021///integral component of membrane+++GO:0005886///plasma membrane+++GO:0016020///membrane+++GO:0030054///cell junction	GO:0046982///protein heterodimerization activity	GO:0007162///negative regulation of cell adhesion
74342	Lrrtm1	leucine rich repeat transmembrane neuronal 1	40.7633	0.0466667	41.2733	58.9933	0.113664	0.407604	-9.17468	1.98279e-09	0.981239	0.99993		GO:0016020///membrane+++GO:0009898///cytoplasmic side of plasma membrane+++GO:0043235///receptor complex+++GO:0031410///cytoplasmic vesicle+++GO:0016021///integral component of membrane+++GO:0005634///nucleus+++GO:0005764///lysosome+++GO:0048471///perinuclear region of cytoplasm+++GO:0005887///integral component of plasma membrane+++GO:0030133///transport vesicle+++GO:0005737///cytoplasm+++GO:000…	GO:0004713///protein tyrosine kinase activity+++GO:0017134///fibroblast growth factor binding+++GO:0004672///protein kinase activity+++GO:0016301///kinase activity+++GO:0004888///transmembrane signaling receptor activity+++GO:0042802///identical protein binding+++GO:0005515///protein binding+++GO:0016740///transferase activity+++GO:0005007///fibroblast growth factor-activated receptor activity+++…	GO:0043525///positive regulation of neuron apoptotic process+++GO:0035019///somatic stem cell population maintenance+++GO:0007267///cell-cell signaling+++GO:0043410///positive regulation of MAPK cascade+++GO:0010518///positive regulation of phospholipase activity+++GO:0008285///negative regulation of cell proliferation+++GO:0070374///positive regulation of ERK1 and ERK2 cascade+++GO:0048712///neg…
330908	Opcml	opioid binding protein/cell adhesion molecule-like	37.7833	49.7733	41.5767	50.18	0.137458	0.362853	0.0690142	0.999866	0.981239	0.99993		GO:0005887///integral component of plasma membrane+++GO:0016020///membrane+++GO:0016021///integral component of membrane	GO:0005515///protein binding	GO:0009617///response to bacterium+++GO:0045087///innate immune response+++GO:0002376///immune system process+++GO:0006954///inflammatory response+++GO:0007165///signal transduction+++GO:0042832///defense response to protozoan+++GO:0002224///toll-like receptor signaling pathway
14255	Flt3	FMS-like tyrosine kinase 3	37.1067	42.1867	24.9767	45.6433	-0.446106	0.88635	0.192574	0.999866	0.878371	0.525761	04014///Ras signaling pathway+++04640///Hematopoietic cell lineage+++04010///MAPK signaling pathway+++04151///PI3K-Akt signaling pathway	GO:0005887///integral component of plasma membrane	GO:0005509///calcium ion binding	GO:0007156///homophilic cell adhesion via plasma membrane adhesion molecules+++GO:0007416///synapse assembly+++GO:0007268///chemical synaptic transmission+++GO:0007155///cell adhesion
244682	Cntn5	contactin 5	36.6433	47.3267	18.9167	33.9133	-0.837804	1.07237	0.260663	0.999866	0.425395	0.99993		GO:0016021///integral component of membrane+++GO:0016020///membrane+++GO:0005886///plasma membrane	GO:0003674///molecular_function+++GO:0005509///calcium ion binding	GO:0007155///cell adhesion+++GO:0007156///homophilic cell adhesion via plasma membrane adhesion molecules
17136	Mag	myelin-associated glycoprotein	36.5367	0	3.45667	0	-3.301	-23.7968	-12.8699	0.0102239	0.826209	9.68772e-08	04514///Cell adhesion molecules (CAMs)	GO:0005887///integral component of plasma membrane+++GO:0016342///catenin complex+++GO:0005913///cell-cell adherens junction+++GO:0016021///integral component of membrane+++GO:0005634///nucleus+++GO:0005886///plasma membrane+++GO:0030054///cell junction+++GO:0009986///cell surface+++GO:0016323///basolateral plasma membrane+++GO:0016020///membrane	GO:0046872///metal ion binding+++GO:0005515///protein binding+++GO:0005178///integrin binding+++GO:0042803///protein homodimerization activity+++GO:0045296///cadherin binding+++GO:0005427///proton-dependent oligopeptide secondary active transmembrane transporter activity+++GO:0005509///calcium ion binding+++GO:0008092///cytoskeletal protein binding	GO:0007156///homophilic cell adhesion via plasma membrane adhesion molecules+++GO:0002315///marginal zone B cell differentiation+++GO:0006857///oligopeptide transport+++GO:0048536///spleen development+++GO:0007043///cell-cell junction assembly+++GO:0035672///oligopeptide transmembrane transport+++GO:0098609///cell-cell adhesion+++GO:0030183///B cell differentiation+++GO:0002314///germinal center …
104010	Cdh22	cadherin 22	36.45	7.68333	0.843333	0.01	-5.3317	-6.50836	-2.28585	0.999866	0.475154	0.585569		GO:0016020///membrane+++GO:0005887///integral component of plasma membrane+++GO:0016323///basolateral plasma membrane+++GO:0045121///membrane raft+++GO:0043235///receptor complex+++GO:0016021///integral component of membrane+++GO:0005886///plasma membrane	GO:0004996///thyroid-stimulating hormone receptor activity+++GO:0038023///signaling receptor activity+++GO:0004930///G protein-coupled receptor activity+++GO:0016500///protein-hormone receptor activity+++GO:0008528///G protein-coupled peptide receptor activity+++GO:0044877///protein-containing complex binding	GO:0060122///inner ear receptor cell stereocilium organization+++GO:0071542///dopaminergic neuron differentiation+++GO:0009755///hormone-mediated signaling pathway+++GO:0040012///regulation of locomotion+++GO:0040018///positive regulation of multicellular organism growth+++GO:0007186///G protein-coupled receptor signaling pathway+++GO:1904588///cellular response to glycoprotein+++GO:0045762///pos…
19274	Ptprm	protein tyrosine phosphatase, receptor type, M	36.26	46.46	49.3867	60.5533	0.651944	0.299801	0.405665	0.999866	0.891683	0.99993	04520///Adherens junction+++04514///Cell adhesion molecules (CAMs)	GO:0005886///plasma membrane+++GO:0005912///adherens junction+++GO:0005913///cell-cell adherens junction+++GO:0071944///cell periphery+++GO:0009986///cell surface+++GO:0016342///catenin complex+++GO:0009897///external side of plasma membrane+++GO:0016020///membrane+++GO:0030054///cell junction+++GO:0016021///integral component of membrane+++GO:0005911///cell-cell junction+++GO:0005923///bicellula…	GO:0042803///protein homodimerization activity+++GO:0005509///calcium ion binding+++GO:0008092///cytoskeletal protein binding+++GO:0045296///cadherin binding+++GO:0005515///protein binding+++GO:0008013///beta-catenin binding+++GO:0005102///signaling receptor binding+++GO:0019903///protein phosphatase binding+++GO:0046872///metal ion binding+++GO:0044325///ion channel binding	GO:0034332///adherens junction organization+++GO:0007156///homophilic cell adhesion via plasma membrane adhesion molecules+++GO:2000114///regulation of establishment of cell polarity+++GO:0007155///cell adhesion+++GO:0001955///blood vessel maturation+++GO:0016339///calcium-dependent cell-cell adhesion via plasma membrane cell adhesion molecules+++GO:0007043///cell-cell junction assembly+++GO:0045…
18212	Ntrk2	neurotrophic tyrosine kinase, receptor, type 2	35.16	62.6133	61.1433	60.23	0.235316	0.105036	0.546192	0.999866	0.981239	0.99993	04010///MAPK signaling pathway+++04151///PI3K-Akt signaling pathway+++04722///Neurotrophin signaling pathway+++04014///Ras signaling pathway	GO:0005634///nucleus+++GO:0016020///membrane+++GO:0043025///neuronal cell body+++GO:0042995///cell projection+++GO:0045202///synapse+++GO:0005737///cytoplasm+++GO:0030425///dendrite+++GO:0043005///neuron projection+++GO:0005887///integral component of plasma membrane+++GO:0099056///integral component of presynaptic membrane+++GO:0043235///receptor complex+++GO:0030424///axon+++GO:0099055///integr…	GO:0016740///transferase activity+++GO:0005102///signaling receptor binding+++GO:0005005///transmembrane-ephrin receptor activity+++GO:0005003///ephrin receptor activity+++GO:0004672///protein kinase activity+++GO:0038023///signaling receptor activity+++GO:0004714///transmembrane receptor protein tyrosine kinase activity+++GO:0005524///ATP binding+++GO:0004713///protein tyrosine kinase activity++…	GO:0001655///urogenital system development+++GO:0000902///cell morphogenesis+++GO:0021631///optic nerve morphogenesis+++GO:0001525///angiogenesis+++GO:0016310///phosphorylation+++GO:0031290///retinal ganglion cell axon guidance+++GO:0007611///learning or memory+++GO:0050770///regulation of axonogenesis+++GO:0030154///cell differentiation+++GO:0106028///neuron projection retraction+++GO:0007411///…
71436	Flrt3	fibronectin leucine rich transmembrane protein 3	34.0633	43.42	34.8533	58.13	0.0675014	0.714953	0.192132	0.999866	0.991769	0.99993		GO:0005886///plasma membrane+++GO:0016020///membrane+++GO:0031982///vesicle+++GO:0031012///extracellular matrix+++GO:0016021///integral component of membrane+++GO:0005615///extracellular space	GO:0016500///protein-hormone receptor activity+++GO:0004930///G protein-coupled receptor activity+++GO:0003674///molecular_function	GO:0042246///tissue regeneration+++GO:1990523///bone regeneration+++GO:0007186///G protein-coupled receptor signaling pathway+++GO:0016055///Wnt signaling pathway+++GO:0007165///signal transduction+++GO:0030177///positive regulation of Wnt signaling pathway+++GO:0030335///positive regulation of cell migration
216856	Nlgn2	neuroligin 2	31.7667	16.03	11.7933	8.27667	-1.29143	-0.45808	-1.02963	0.864284	0.133713	0.99993	04514///Cell adhesion molecules (CAMs)	GO:0016021///integral component of membrane+++GO:0005887///integral component of plasma membrane+++GO:0005886///plasma membrane+++GO:0016020///membrane	GO:0005509///calcium ion binding	GO:0007155///cell adhesion+++GO:0007156///homophilic cell adhesion via plasma membrane adhesion molecules
319504	Nrcam	neuronal cell adhesion molecule	30.7867	40.2733	57.06	45.23	0.93219	-0.395489	0.381912	0.999866	0.542485	0.703975	04514///Cell adhesion molecules (CAMs)	GO:0005886///plasma membrane+++GO:0008076///voltage-gated potassium channel complex+++GO:0016020///membrane+++GO:0016021///integral component of membrane	GO:0044325///ion channel binding+++GO:0099104///potassium channel activator activity+++GO:0005249///voltage-gated potassium channel activity	GO:1903818///positive regulation of voltage-gated potassium channel activity+++GO:0006811///ion transport+++GO:0071805///potassium ion transmembrane transport
21897	Tlr1	toll-like receptor 1	29.99	0.0133333	0.00666667	0	-12.4899	-0.866716	-12.1232	0.0116467	0.00299498	0.99993	04620///Toll-like receptor signaling pathway	GO:0005604///basement membrane+++GO:0005576///extracellular region+++GO:0005886///plasma membrane	GO:0043237///laminin-1 binding+++GO:0005515///protein binding	GO:0016322///neuron remodeling+++GO:0060668///regulation of branching involved in salivary gland morphogenesis by extracellular matrix-epithelial cell signaling
106014	Fam19a5	family with sequence similarity 19, member A5	29.89	23.69	8.40667	13.8933	-1.72978	0.78721	-0.316852	0.999866	0.852273	0.99993		GO:0016020///membrane+++GO:0045335///phagocytic vesicle+++GO:0005886///plasma membrane+++GO:0045121///membrane raft+++GO:0016021///integral component of membrane+++GO:0031410///cytoplasmic vesicle+++GO:0005794///Golgi apparatus+++GO:0030670///phagocytic vesicle membrane+++GO:0005887///integral component of plasma membrane+++GO:0035354///Toll-like receptor 1-Toll-like receptor 2 protein complex	GO:0035663///Toll-like receptor 2 binding+++GO:0042497///triacyl lipopeptide binding+++GO:0042802///identical protein binding+++GO:0046982///protein heterodimerization activity+++GO:0004888///transmembrane signaling receptor activity+++GO:0071723///lipopeptide binding	GO:0002376///immune system process+++GO:0007250///activation of NF-kappaB-inducing kinase activity+++GO:0006952///defense response+++GO:2000484///positive regulation of interleukin-8 secretion+++GO:0006954///inflammatory response+++GO:0042116///macrophage activation+++GO:0045410///positive regulation of interleukin-6 biosynthetic process+++GO:0001774///microglial cell activation+++GO:0007165///si…
80883	Ntng1	netrin G1	29.05	8.09	4.86	7.87	-2.64569	0.890081	-1.73026	0.821449	0.692016	0.99993	04514///Cell adhesion molecules (CAMs)+++04360///Axon guidance	GO:0016020///membrane+++GO:0005886///plasma membrane+++GO:0016021///integral component of membrane+++GO:0005887///integral component of plasma membrane	GO:0003674///molecular_function+++GO:0005509///calcium ion binding	GO:0007156///homophilic cell adhesion via plasma membrane adhesion molecules+++GO:0007155///cell adhesion
17470	Cd200	CD200 antigen	28.8033	40.8833	101.117	103.753	1.82099	0.0340468	0.347862	0.999866	0.549572	0.99993		GO:0005886///plasma membrane+++GO:0016021///integral component of membrane+++GO:0016020///membrane+++GO:0016323///basolateral plasma membrane+++GO:0005887///integral component of plasma membrane	GO:0046872///metal ion binding+++GO:0005509///calcium ion binding	GO:0007155///cell adhesion+++GO:0016339///calcium-dependent cell-cell adhesion via plasma membrane cell adhesion molecules+++GO:0007156///homophilic cell adhesion via plasma membrane adhesion molecules
13640	Efna5	ephrin A5	28.41	16.39	8.20333	17.87	-1.63079	1.15502	-0.780951	0.999866	0.447204	0.976943	04015///Rap1 signaling pathway+++04151///PI3K-Akt signaling pathway+++04360///Axon guidance+++04014///Ras signaling pathway+++04010///MAPK signaling pathway	GO:0005576///extracellular region+++GO:0005575///cellular_component	GO:0003674///molecular_function	GO:0007399///nervous system development+++GO:0007275///multicellular organism development+++GO:0022008///neurogenesis
16980	Lrrn2	leucine rich repeat protein 2, neuronal	27.7967	0	19.3967	14.6267	-0.372604	-0.366293	-26.7236	2.39448e-09	0.981239	0.99993		GO:0005886///plasma membrane+++GO:0016020///membrane+++GO:0042622///photoreceptor outer segment membrane+++GO:0005887///integral component of plasma membrane+++GO:0016021///integral component of membrane	GO:0005509///calcium ion binding+++GO:0005515///protein binding	GO:0045494///photoreceptor cell maintenance+++GO:0007156///homophilic cell adhesion via plasma membrane adhesion molecules+++GO:0007155///cell adhesion+++GO:0035845///photoreceptor cell outer segment organization+++GO:0009987///cellular process+++GO:0008594///photoreceptor cell morphogenesis
76787	Ppfia3	protein tyrosine phosphatase, receptor type, f polypeptide (PTPRF), interacting protein (liprin), alpha 3	27.4733	18.9467	4.89	16.12	-2.14758	1.47539	-0.564267	0.999866	0.718006	0.99993		GO:0031410///cytoplasmic vesicle+++GO:0016021///integral component of membrane+++GO:0030659///cytoplasmic vesicle membrane+++GO:0005886///plasma membrane+++GO:0016020///membrane		GO:0032474///otolith morphogenesis+++GO:0007275///multicellular organism development
83964	Jam3	junction adhesion molecule 3	27.4467	8.65	7.9	1.87333	-1.64371	-2.06837	-1.66909	0.885041	0.666997	0.99993	04514///Cell adhesion molecules (CAMs)+++04530///Tight junction+++04670///Leukocyte transendothelial migration	GO:0016021///integral component of membrane+++GO:0045202///synapse+++GO:0016020///membrane+++GO:0030054///cell junction+++GO:0005886///plasma membrane	GO:0003674///molecular_function	GO:0007156///homophilic cell adhesion via plasma membrane adhesion molecules+++GO:0007155///cell adhesion+++GO:0010842///retina layer formation+++GO:0060219///camera-type eye photoreceptor cell differentiation+++GO:0007416///synapse assembly
12978	Csf1r	colony stimulating factor 1 receptor	27.1067	24.9333	17.13	2.13	-0.720714	-3.02236	-0.395366	0.999866	0.981239	0.99993	04014///Ras signaling pathway+++04015///Rap1 signaling pathway+++04010///MAPK signaling pathway+++04060///Cytokine-cytokine receptor interaction+++04151///PI3K-Akt signaling pathway+++04640///Hematopoietic cell lineage+++04380///Osteoclast differentiation	GO:0009986///cell surface+++GO:0005783///endoplasmic reticulum+++GO:0005768///endosome+++GO:0016020///membrane+++GO:0005789///endoplasmic reticulum membrane+++GO:0010008///endosome membrane+++GO:0016021///integral component of membrane+++GO:0005737///cytoplasm+++GO:0005769///early endosome+++GO:0005887///integral component of plasma membrane	GO:0003725///double-stranded RNA binding+++GO:0005515///protein binding+++GO:0042802///identical protein binding+++GO:0004888///transmembrane signaling receptor activity+++GO:0003723///RNA binding	GO:0050729///positive regulation of inflammatory response+++GO:0032755///positive regulation of interleukin-6 production+++GO:0071260///cellular response to mechanical stimulus+++GO:0051607///defense response to virus+++GO:0043330///response to exogenous dsRNA+++GO:0002376///immune system process+++GO:0034123///positive regulation of toll-like receptor signaling pathway+++GO:0045356///positive re…
93880	Pcdhb9	protocadherin beta 9	26.3633	7.76667	19.8233	16.6633	-0.317253	-0.25269	-1.85786	0.999866	0.981239	0.99993		GO:0042995///cell projection+++GO:0016020///membrane+++GO:0005887///integral component of plasma membrane+++GO:0016021///integral component of membrane+++GO:0005902///microvillus+++GO:0071944///cell periphery+++GO:0005886///plasma membrane+++GO:0032154///cleavage furrow+++GO:0001931///uropod	GO:0005178///integrin binding+++GO:0005515///protein binding	GO:0098609///cell-cell adhesion+++GO:0007155///cell adhesion
320265	Fam19a1	family with sequence similarity 19, member A1	26.3567	5.17333	4.02667	1.58667	-2.81199	-0.967111	-2.56853	0.760847	0.653312	0.99993		GO:0005576///extracellular region+++GO:0005615///extracellular space+++GO:0045202///synapse+++GO:0005783///endoplasmic reticulum+++GO:0030054///cell junction+++GO:0005794///Golgi apparatus	GO:0005515///protein binding	GO:0008150///biological_process
13841	Epha7	Eph receptor A7	25.92	28.67	50.7633	56.3533	0.681123	0.243423	-0.104727	0.999866	0.891093	0.99993	04360///Axon guidance	GO:0031225///anchored component of membrane+++GO:0005886///plasma membrane+++GO:0016020///membrane		GO:0007155///cell adhesion+++GO:0007399///nervous system development
245537	Nlgn3	neuroligin 3	25.9033	19.09	49.8133	23.95	1.05469	-1.06943	-0.407434	0.999866	0.469669	0.99993	04514///Cell adhesion molecules (CAMs)	GO:0016021///integral component of membrane+++GO:0045177///apical part of cell+++GO:0016020///membrane+++GO:0005886///plasma membrane	GO:0005509///calcium ion binding+++GO:0005515///protein binding	GO:0007219///Notch signaling pathway+++GO:0035329///hippo signaling+++GO:0048565///digestive tract development+++GO:0007156///homophilic cell adhesion via plasma membrane adhesion molecules+++GO:0007157///heterophilic cell-cell adhesion via plasma membrane cell adhesion molecules+++GO:0001736///establishment of planar polarity+++GO:0021987///cerebral cortex development+++GO:0001822///kidney devel…
320873	Cdh10	cadherin 10	25.8367	23.9533	19.8167	28.1033	-0.234021	0.504314	-0.0512103	0.999866	0.98675	0.99993		GO:0098793///presynapse+++GO:0005576///extracellular region+++GO:0005737///cytoplasm+++GO:0043083///synaptic cleft+++GO:0005581///collagen trimer+++GO:0044301///climbing fiber	GO:0005515///protein binding+++GO:0005102///signaling receptor binding	GO:0016322///neuron remodeling+++GO:0061743///motor learning+++GO:0099558///maintenance of synapse structure
53321	Cntnap1	contactin associated protein-like 1	25.6233	25.7533	17.5967	10.9933	-0.413211	-0.680331	-0.0229393	0.999866	0.929663	0.957942	04514///Cell adhesion molecules (CAMs)	GO:0005887///integral component of plasma membrane+++GO:0005623///cell+++GO:0005737///cytoplasm+++GO:0016020///membrane+++GO:0005783///endoplasmic reticulum+++GO:0005886///plasma membrane+++GO:0016021///integral component of membrane+++GO:0034702///ion channel complex+++GO:0005789///endoplasmic reticulum membrane	GO:0005225///volume-sensitive anion channel activity	GO:0098656///anion transmembrane transport+++GO:0006811///ion transport+++GO:0006884///cell volume homeostasis+++GO:0015810///aspartate transmembrane transport+++GO:0071470///cellular response to osmotic stress+++GO:0015698///inorganic anion transport
18163	Ctnnd2	catenin (cadherin associated protein), delta 2	24.7967	23.3833	16.94	17.3833	-0.468695	0.0591412	-0.162713	0.999866	0.867231	0.99993		GO:0016020///membrane+++GO:0016021///integral component of membrane	GO:0004860///protein kinase inhibitor activity	GO:0046426///negative regulation of JAK-STAT cascade+++GO:0019221///cytokine-mediated signaling pathway+++GO:0006469///negative regulation of protein kinase activity
53883	Celsr2	cadherin, EGF LAG seven-pass G-type receptor 2	24.1633	21.6	7.58333	8.82	-1.54929	0.361664	-0.0963821	0.999866	0.147041	0.99993		GO:0016021///integral component of membrane+++GO:0031362///anchored component of external side of plasma membrane+++GO:0016020///membrane+++GO:0005615///extracellular space+++GO:0005887///integral component of plasma membrane+++GO:0031012///extracellular matrix+++GO:0005886///plasma membrane	GO:0004860///protein kinase inhibitor activity	GO:0000902///cell morphogenesis+++GO:0070527///platelet aggregation+++GO:0042730///fibrinolysis+++GO:0007155///cell adhesion+++GO:0007596///blood coagulation+++GO:0007599///hemostasis
20354	Sema4d	sema domain, immunoglobulin domain (Ig), transmembrane domain (TM) and short cytoplasmic domain, (semaphorin) 4D	23.0467	7.64	5.83667	4.60333	-1.97735	-0.420299	-1.8595	0.710859	0.588997	0.99993	04360///Axon guidance	GO:0016021///integral component of membrane+++GO:0005654///nucleoplasm+++GO:0005886///plasma membrane+++GO:0005887///integral component of plasma membrane+++GO:0016020///membrane	GO:0005509///calcium ion binding+++GO:0004888///transmembrane signaling receptor activity+++GO:0005515///protein binding+++GO:0046983///protein dimerization activity+++GO:0004930///G protein-coupled receptor activity	GO:0048105///establishment of body hair planar orientation+++GO:0007267///cell-cell signaling+++GO:0007266///Rho protein signal transduction+++GO:0046928///regulation of neurotransmitter secretion+++GO:0007626///locomotory behavior+++GO:0001764///neuron migration+++GO:0007165///signal transduction+++GO:0060489///planar dichotomous subdivision of terminal units involved in lung branching morphogen…
268354	Fam19a2	family with sequence similarity 19, member A2	22.78	19.4967	29.5767	25.01	0.400783	-0.260412	-0.295454	0.999866	0.931282	0.99993		GO:0098982///GABA-ergic synapse+++GO:0043005///neuron projection+++GO:0005886///plasma membrane+++GO:0005576///extracellular region+++GO:0098793///presynapse+++GO:0016020///membrane+++GO:0043235///receptor complex+++GO:0005769///early endosome+++GO:0016021///integral component of membrane+++GO:0005737///cytoplasm+++GO:0005887///integral component of plasma membrane	GO:0004714///transmembrane receptor protein tyrosine kinase activity+++GO:0005004///GPI-linked ephrin receptor activity+++GO:0004672///protein kinase activity+++GO:0016301///kinase activity+++GO:0005003///ephrin receptor activity+++GO:0016740///transferase activity+++GO:0004888///transmembrane signaling receptor activity+++GO:0004713///protein tyrosine kinase activity+++GO:0005524///ATP binding++…	GO:0006468///protein phosphorylation+++GO:0070507///regulation of microtubule cytoskeleton organization+++GO:0099560///synaptic membrane adhesion+++GO:0030334///regulation of cell migration+++GO:0007169///transmembrane receptor protein tyrosine kinase signaling pathway+++GO:0018108///peptidyl-tyrosine phosphorylation+++GO:0016477///cell migration+++GO:0070374///positive regulation of ERK1 and ERK…
19262	Ptpra	protein tyrosine phosphatase, receptor type, A	22.5033	18.5667	18.7167	32.3767	-0.117	0.899719	-0.226404	0.999866	0.981239	0.99993		GO:0005886///plasma membrane+++GO:0005813///centrosome+++GO:0060091///kinocilium+++GO:0098684///photoreceptor ribbon synapse+++GO:0032420///stereocilium+++GO:0045202///synapse+++GO:0016021///integral component of membrane+++GO:0001917///photoreceptor inner segment+++GO:0045177///apical part of cell+++GO:0098683///cochlear hair cell ribbon synapse+++GO:0016020///membrane+++GO:0032426///stereociliu…	GO:0047485///protein N-terminus binding+++GO:0005509///calcium ion binding+++GO:0046872///metal ion binding+++GO:0005515///protein binding	GO:0051480///regulation of cytosolic calcium ion concentration+++GO:0050957///equilibrioception+++GO:0042472///inner ear morphogenesis+++GO:0007155///cell adhesion+++GO:0007626///locomotory behavior+++GO:0048839///inner ear development+++GO:0006816///calcium ion transport+++GO:0016339///calcium-dependent cell-cell adhesion via plasma membrane cell adhesion molecules+++GO:0007156///homophilic cell…
238205	Lrfn5	leucine rich repeat and fibronectin type III domain containing 5	22.4133	3.04667	16.1933	26.1667	-0.296578	0.670216	-2.96741	0.509822	0.981239	0.99993		GO:0031253///cell projection membrane+++GO:0005886///plasma membrane+++GO:0005911///cell-cell junction+++GO:0048471///perinuclear region of cytoplasm+++GO:0045121///membrane raft+++GO:0043198///dendritic shaft+++GO:0016021///integral component of membrane+++GO:0016020///membrane	GO:0005515///protein binding+++GO:0017022///myosin binding	GO:0001933///negative regulation of protein phosphorylation+++GO:0098609///cell-cell adhesion+++GO:0030838///positive regulation of actin filament polymerization+++GO:0007588///excretion
13638	Efna3	ephrin A3	22.31	43.7933	27.47	40.0233	0.384157	0.606425	0.950491	0.992235	0.981239	0.99993	04010///MAPK signaling pathway+++04015///Rap1 signaling pathway+++04151///PI3K-Akt signaling pathway+++04014///Ras signaling pathway+++04360///Axon guidance	GO:0043235///receptor complex+++GO:0005886///plasma membrane+++GO:0016020///membrane+++GO:0030133///transport vesicle+++GO:0005576///extracellular region+++GO:0055038///recycling endosome membrane+++GO:0016021///integral component of membrane+++GO:0005615///extracellular space	GO:0001792///polymeric immunoglobulin receptor activity+++GO:0005154///epidermal growth factor receptor binding	GO:0007173///epidermal growth factor receptor signaling pathway+++GO:0001580///detection of chemical stimulus involved in sensory perception of bitter taste+++GO:0038093///Fc receptor signaling pathway+++GO:0002415///immunoglobulin transcytosis in epithelial cells mediated by polymeric immunoglobulin receptor+++GO:0043113///receptor clustering
192198	Lrrc4	leucine rich repeat containing 4	22.1467	17.2533	7.56333	14.9133	-1.36122	0.975631	-0.306983	0.999866	0.905249	0.99993	04514///Cell adhesion molecules (CAMs)+++04360///Axon guidance	GO:0030425///dendrite+++GO:0016021///integral component of membrane+++GO:0016020///membrane+++GO:0005886///plasma membrane	GO:0005509///calcium ion binding	GO:0000904///cell morphogenesis involved in differentiation+++GO:0007156///homophilic cell adhesion via plasma membrane adhesion molecules+++GO:0010842///retina layer formation+++GO:0007275///multicellular organism development+++GO:0001764///neuron migration+++GO:0007155///cell adhesion+++GO:2000171///negative regulation of dendrite development
192164	Pcdha12	protocadherin alpha 12	21.4833	0	2.21667	11.2	-3.22059	2.39357	-13.3101	0.00696685	0.833311	0.99993		GO:0030425///dendrite+++GO:0043005///neuron projection+++GO:0016021///integral component of membrane+++GO:0042995///cell projection+++GO:0016020///membrane+++GO:0005737///cytoplasm+++GO:0005886///plasma membrane+++GO:0005887///integral component of plasma membrane+++GO:0043235///receptor complex	GO:0005524///ATP binding+++GO:0004672///protein kinase activity+++GO:0000166///nucleotide binding+++GO:0004713///protein tyrosine kinase activity+++GO:0016301///kinase activity+++GO:0004714///transmembrane receptor protein tyrosine kinase activity+++GO:0005003///ephrin receptor activity+++GO:0016740///transferase activity+++GO:0008046///axon guidance receptor activity+++GO:0004888///transmembrane…	GO:0001525///angiogenesis+++GO:0051965///positive regulation of synapse assembly+++GO:0007275///multicellular organism development+++GO:0050770///regulation of axonogenesis+++GO:0048546///digestive tract morphogenesis+++GO:0031290///retinal ganglion cell axon guidance+++GO:0006468///protein phosphorylation+++GO:0022038///corpus callosum development+++GO:0001655///urogenital system development+++G…
245446	Slitrk4	SLIT and NTRK-like family, member 4	20.69	11.08	12.3	23.77	-0.852627	0.992306	-0.957913	0.999866	0.970295	0.99993		GO:0005576///extracellular region+++GO:0005794///Golgi apparatus	GO:0005102///signaling receptor binding	GO:0007520///myoblast fusion+++GO:0006355///regulation of transcription, DNA-templated+++GO:0007409///axonogenesis
13838	Epha4	Eph receptor A4	20.5533	25.1333	8.37667	2.03667	-1.14336	-2.03506	0.262351	0.999866	0.938951	0.99594	04360///Axon guidance	GO:0009898///cytoplasmic side of plasma membrane+++GO:0009897///external side of plasma membrane+++GO:0005925///focal adhesion+++GO:0016020///membrane+++GO:0005886///plasma membrane+++GO:0016021///integral component of membrane+++GO:0071944///cell periphery+++GO:0098857///membrane microdomain+++GO:0032059///bleb+++GO:0009986///cell surface+++GO:0005887///integral component of plasma membrane+++GO…	GO:0004725///protein tyrosine phosphatase activity+++GO:0005515///protein binding+++GO:0004721///phosphoprotein phosphatase activity+++GO:0016787///hydrolase activity+++GO:0008201///heparin binding+++GO:0030507///spectrin binding+++GO:0030506///ankyrin binding+++GO:0043395///heparan sulfate proteoglycan binding+++GO:0005102///signaling receptor binding+++GO:0019901///protein kinase binding+++GO:0…	GO:0042100///B cell proliferation+++GO:0030217///T cell differentiation+++GO:0031668///cellular response to extracellular stimulus+++GO:0050732///negative regulation of peptidyl-tyrosine phosphorylation+++GO:0035335///peptidyl-tyrosine dephosphorylation+++GO:0002711///positive regulation of T cell mediated immunity+++GO:1905451///positive regulation of Fc-gamma receptor signaling pathway involved…
12388	Ctnnd1	catenin (cadherin associated protein), delta 1	20.33	1.99	3.78	4.83667	-2.2406	0.396035	-3.42849	0.82723	0.230155	0.99993	04520///Adherens junction+++04015///Rap1 signaling pathway+++04670///Leukocyte transendothelial migration	GO:0042995///cell projection+++GO:0005886///plasma membrane+++GO:0009986///cell surface+++GO:0005887///integral component of plasma membrane+++GO:0030424///axon+++GO:0016020///membrane+++GO:0016021///integral component of membrane+++GO:0032991///protein-containing complex+++GO:0005737///cytoplasm+++GO:0030054///cell junction+++GO:0031226///intrinsic component of plasma membrane+++GO:0005794///Gol…	GO:0005018///platelet-derived growth factor alpha-receptor activity+++GO:0043548///phosphatidylinositol 3-kinase binding+++GO:0016301///kinase activity+++GO:0038085///vascular endothelial growth factor binding+++GO:0000166///nucleotide binding+++GO:0005021///vascular endothelial growth factor-activated receptor activity+++GO:0042803///protein homodimerization activity+++GO:0004714///transmembrane…	GO:0030198///extracellular matrix organization+++GO:0016477///cell migration+++GO:0060437///lung growth+++GO:0009968///negative regulation of signal transduction+++GO:0071230///cellular response to amino acid stimulus+++GO:0048701///embryonic cranial skeleton morphogenesis+++GO:0060325///face morphogenesis+++GO:0033327///Leydig cell differentiation+++GO:0043552///positive regulation of phosphatid…
64085	Clstn2	calsyntenin 2	19.9333	18.2033	7.65667	5.74333	-1.41028	-0.450298	-0.107812	0.999866	0.81379	0.99993		GO:0016020///membrane+++GO:0009897///external side of plasma membrane+++GO:0005634///nucleus+++GO:0016021///integral component of membrane+++GO:0005886///plasma membrane+++GO:0005615///extracellular space		GO:0003094///glomerular filtration+++GO:0030335///positive regulation of cell migration+++GO:0007155///cell adhesion+++GO:0061042///vascular wound healing+++GO:0007157///heterophilic cell-cell adhesion via plasma membrane cell adhesion molecules+++GO:0001525///angiogenesis
13840	Epha6	Eph receptor A6	19.6667	10.1167	5.97	3.47	-1.80748	-0.709774	-0.623246	0.999866	0.0485034	0.99993	04360///Axon guidance	GO:0016021///integral component of membrane+++GO:0005887///integral component of plasma membrane+++GO:0016020///membrane+++GO:0005886///plasma membrane	GO:0005509///calcium ion binding+++GO:0003674///molecular_function	GO:0007156///homophilic cell adhesion via plasma membrane adhesion molecules+++GO:0007155///cell adhesion
399558	Flrt2	fibronectin leucine rich transmembrane protein 2	19.3767	5.86667	13.5467	12.45	-0.428678	-0.107238	-1.81895	0.0534524	0.970295	0.99993		GO:0005886///plasma membrane+++GO:0005887///integral component of plasma membrane+++GO:0016020///membrane+++GO:0016021///integral component of membrane	GO:0003674///molecular_function+++GO:0005509///calcium ion binding	GO:0007156///homophilic cell adhesion via plasma membrane adhesion molecules+++GO:0007155///cell adhesion
18763	Pkd1	polycystin 1, transient receptor poteintial channel interacting	19.2767	20.65	4.82667	17.9633	-1.88083	1.91093	0.0477696	0.999866	0.102551	0.0842425		GO:0036057///slit diaphragm+++GO:0042995///cell projection+++GO:0032991///protein-containing complex+++GO:0005887///integral component of plasma membrane+++GO:0016020///membrane+++GO:0016021///integral component of membrane+++GO:0005886///plasma membrane+++GO:0045121///membrane raft	GO:0005515///protein binding+++GO:0019904///protein domain specific binding+++GO:0030507///spectrin binding+++GO:0017022///myosin binding+++GO:0051393///alpha-actinin binding	GO:0007520///myoblast fusion+++GO:0007254///JNK cascade+++GO:0007155///cell adhesion+++GO:0035418///protein localization to synapse+++GO:0000165///MAPK cascade+++GO:0007275///multicellular organism development+++GO:0044062///regulation of excretion+++GO:0072015///glomerular visceral epithelial cell development+++GO:0030838///positive regulation of actin filament polymerization+++GO:0007517///musc…
67374	Jam2	junction adhesion molecule 2	18.8633	0.146667	0	2.46333	-13.2676	22.8601	-7.27601	0.0726115	2.85081e-06	1.74056e-07	04530///Tight junction+++04670///Leukocyte transendothelial migration+++04514///Cell adhesion molecules (CAMs)	GO:0005576///extracellular region+++GO:0005789///endoplasmic reticulum membrane+++GO:0032809///neuronal cell body membrane+++GO:0005615///extracellular space+++GO:0030054///cell junction+++GO:0005783///endoplasmic reticulum+++GO:0030659///cytoplasmic vesicle membrane+++GO:0016020///membrane+++GO:0005887///integral component of plasma membrane+++GO:0042995///cell projection+++GO:0005886///plasma m…	GO:0005104///fibroblast growth factor receptor binding	GO:0008543///fibroblast growth factor receptor signaling pathway+++GO:0007275///multicellular organism development+++GO:0016358///dendrite development+++GO:0051965///positive regulation of synapse assembly+++GO:0007155///cell adhesion+++GO:1990138///neuron projection extension
12558	Cdh2	cadherin 2	18.8167	8.13333	9.82667	6.21	-0.967461	-0.669327	-1.35353	0.947749	0.93566	0.99993	04514///Cell adhesion molecules (CAMs)	GO:0001750///photoreceptor outer segment+++GO:0016028///rhabdomere+++GO:0043235///receptor complex+++GO:0005887///integral component of plasma membrane+++GO:0005615///extracellular space+++GO:0016021///integral component of membrane+++GO:0016020///membrane+++GO:0005737///cytoplasm	GO:0000166///nucleotide binding+++GO:0017147///Wnt-protein binding+++GO:0016740///transferase activity+++GO:0016301///kinase activity+++GO:0004714///transmembrane receptor protein tyrosine kinase activity+++GO:0004713///protein tyrosine kinase activity+++GO:0004672///protein kinase activity+++GO:0005524///ATP binding+++GO:0004888///transmembrane signaling receptor activity	GO:0016055///Wnt signaling pathway+++GO:0006468///protein phosphorylation+++GO:0030154///cell differentiation+++GO:0001779///natural killer cell differentiation+++GO:0009968///negative regulation of signal transduction+++GO:0018108///peptidyl-tyrosine phosphorylation+++GO:0034446///substrate adhesion-dependent cell spreading+++GO:0030168///platelet activation+++GO:0060041///retina development in …
19272	Ptprk	protein tyrosine phosphatase, receptor type, K	18.3867	0.473333	6.84333	6.88333	-1.42332	-0.254122	-5.97904	0.527332	0.938124	0.99993		GO:0030054///cell junction+++GO:0045202///synapse+++GO:0005615///extracellular space+++GO:0005576///extracellular region	GO:0005515///protein binding	GO:0009306///protein secretion
19264	Ptprc	protein tyrosine phosphatase, receptor type, C	18.3133	0	0.196667	0.02	-6.58292	-3.07651	-26.9062	1.93791e-09	0.202508	0.918113	04666///Fc gamma R-mediated phagocytosis+++04660///T cell receptor signaling pathway+++04514///Cell adhesion molecules (CAMs)	GO:0030054///cell junction+++GO:0098978///glutamatergic synapse+++GO:0016021///integral component of membrane+++GO:0016020///membrane+++GO:0005886///plasma membrane+++GO:0045202///synapse+++GO:0042734///presynaptic membrane+++GO:0099061///integral component of postsynaptic density membrane+++GO:0044300///cerebellar mossy fiber	GO:0005102///signaling receptor binding+++GO:0005515///protein binding	GO:0051965///positive regulation of synapse assembly+++GO:0099151///regulation of postsynaptic density assembly+++GO:0099560///synaptic membrane adhesion+++GO:1905606///regulation of presynapse assembly
279653	Pcdh19	protocadherin 19	18.1033	2.20667	4.44	0.306667	-1.90015	-3.85753	-3.11941	0.195015	0.173456	0.361997		GO:0005887///integral component of plasma membrane+++GO:0009986///cell surface+++GO:0099061///integral component of postsynaptic density membrane+++GO:0016020///membrane+++GO:0005886///plasma membrane+++GO:0016021///integral component of membrane+++GO:0098978///glutamatergic synapse	GO:0045294///alpha-catenin binding+++GO:0070097///delta-catenin binding+++GO:0045296///cadherin binding+++GO:0008013///beta-catenin binding+++GO:0016790///thiolester hydrolase activity+++GO:0016787///hydrolase activity+++GO:0042803///protein homodimerization activity+++GO:0045295///gamma-catenin binding+++GO:0004721///phosphoprotein phosphatase activity+++GO:0005001///transmembrane receptor prote…	GO:0030336///negative regulation of cell migration+++GO:1990264///peptidyl-tyrosine dephosphorylation involved in inactivation of protein kinase activity+++GO:0035335///peptidyl-tyrosine dephosphorylation+++GO:0006470///protein dephosphorylation+++GO:0007169///transmembrane receptor protein tyrosine kinase signaling pathway+++GO:1904893///negative regulation of STAT cascade+++GO:0016311///dephosp…
216760	Mfap3	microfibrillar-associated protein 3	17.9133	17.25	6.75333	10.9867	-1.28662	0.682526	-0.19068	0.999866	0.950702	0.99993		GO:0005615///extracellular space+++GO:0005886///plasma membrane+++GO:0005887///integral component of plasma membrane+++GO:0016021///integral component of membrane+++GO:0005576///extracellular region+++GO:0005737///cytoplasm+++GO:0016020///membrane	GO:0005178///integrin binding	GO:0007155///cell adhesion+++GO:0098609///cell-cell adhesion
94332	Cadm3	cell adhesion molecule 3	17.42	10.4467	11.5467	3.88333	-0.420798	-1.04102	-0.780263	0.999866	0.981239	0.99993	04514///Cell adhesion molecules (CAMs)	GO:0032421///stereocilium bundle+++GO:0005737///cytoplasm+++GO:0005887///integral component of plasma membrane+++GO:0016020///membrane+++GO:0005576///extracellular region+++GO:0005615///extracellular space+++GO:0045202///synapse+++GO:0016021///integral component of membrane+++GO:0001750///photoreceptor outer segment+++GO:0032420///stereocilium+++GO:0005886///plasma membrane	GO:0005509///calcium ion binding+++GO:0044877///protein-containing complex binding+++GO:0047485///protein N-terminus binding+++GO:0005515///protein binding	GO:0060122///inner ear receptor cell stereocilium organization+++GO:0007156///homophilic cell adhesion via plasma membrane adhesion molecules+++GO:0051592///response to calcium ion+++GO:0007605///sensory perception of sound+++GO:0007626///locomotory behavior+++GO:0002009///morphogenesis of an epithelium+++GO:0050957///equilibrioception+++GO:0060013///righting reflex+++GO:0060088///auditory recept…
216028	Lrrtm3	leucine rich repeat transmembrane neuronal 3	17.3867	61.48	30.2433	46.9367	0.965926	0.66294	1.87022	0.667706	0.874815	0.97322		GO:0005576///extracellular region	GO:0003674///molecular_function	GO:2001222///regulation of neuron migration+++GO:0001503///ossification+++GO:0042246///tissue regeneration
12564	Cdh8	cadherin 8	17.28	18.8267	4.66	23.2633	-1.67268	2.56506	0.52389	0.999866	0.864113	0.725888		GO:0005794///Golgi apparatus+++GO:0030175///filopodium+++GO:0005886///plasma membrane+++GO:0005887///integral component of plasma membrane+++GO:0016020///membrane+++GO:0009986///cell surface+++GO:0042383///sarcolemma+++GO:0005615///extracellular space+++GO:0031225///anchored component of membrane+++GO:0071065///alpha9-beta1 integrin-vascular cell adhesion molecule-1 complex+++GO:0005902///microvi…	GO:0050839///cell adhesion molecule binding+++GO:0008131///primary amine oxidase activity+++GO:0005178///integrin binding	GO:0035924///cellular response to vascular endothelial growth factor stimulus+++GO:0022614///membrane to membrane docking+++GO:0055114///oxidation-reduction process+++GO:0035094///response to nicotine+++GO:0001666///response to hypoxia+++GO:0050901///leukocyte tethering or rolling+++GO:0060326///cell chemotaxis+++GO:0061032///visceral serous pericardium development+++GO:0009308///amine metabolic …
242735	Lrrc38	leucine rich repeat containing 38	17.2533	22.5767	24.8667	24.83	-0.137113	0.0358029	0.132868	0.999866	0.971568	0.99993		GO:0016020///membrane+++GO:0043235///receptor complex+++GO:0016021///integral component of membrane+++GO:0005887///integral component of plasma membrane+++GO:0005794///Golgi apparatus+++GO:0005886///plasma membrane+++GO:0031410///cytoplasmic vesicle+++GO:0035355///Toll-like receptor 2-Toll-like receptor 6 protein complex+++GO:0045121///membrane raft+++GO:0030670///phagocytic vesicle membrane	GO:0035663///Toll-like receptor 2 binding+++GO:0005102///signaling receptor binding+++GO:0071723///lipopeptide binding+++GO:0004888///transmembrane signaling receptor activity+++GO:0042498///diacyl lipopeptide binding+++GO:0042802///identical protein binding+++GO:0046982///protein heterodimerization activity	GO:0034136///negative regulation of toll-like receptor 2 signaling pathway+++GO:0042496///detection of diacyl bacterial lipopeptide+++GO:0010628///positive regulation of gene expression+++GO:0006954///inflammatory response+++GO:0035666///TRIF-dependent toll-like receptor signaling pathway+++GO:0051092///positive regulation of NF-kappaB transcription factor activity+++GO:0045087///innate immune re…
19279	Ptprr	protein tyrosine phosphatase, receptor type, R	17.2333	3.75333	6.39667	26.4667	-1.27015	2.05018	-2.11183	0.958555	0.930452	0.535415	04010///MAPK signaling pathway	GO:0016020///membrane+++GO:0016021///integral component of membrane+++GO:0005887///integral component of plasma membrane+++GO:0005886///plasma membrane	GO:0005509///calcium ion binding+++GO:0005515///protein binding	GO:0007399///nervous system development+++GO:0016339///calcium-dependent cell-cell adhesion via plasma membrane cell adhesion molecules+++GO:0007420///brain development+++GO:0007156///homophilic cell adhesion via plasma membrane adhesion molecules+++GO:0007155///cell adhesion
12661	Chl1	cell adhesion molecule L1-like	17.18	16.22	19.2	21.5167	0.296809	0.129165	-0.100475	0.999866	0.970295	0.99993		GO:0016020///membrane+++GO:0005887///integral component of plasma membrane+++GO:0016021///integral component of membrane+++GO:0005886///plasma membrane	GO:0005509///calcium ion binding	GO:0007156///homophilic cell adhesion via plasma membrane adhesion molecules+++GO:0007155///cell adhesion
19271	Ptprj	protein tyrosine phosphatase, receptor type, J	17.16	1.47	3.93	10.0367	-2.09056	1.36659	-3.73015	0.496865	0.63335	0.99993	04520///Adherens junction	GO:0098978///glutamatergic synapse+++GO:0005737///cytoplasm+++GO:0016021///integral component of membrane+++GO:0005829///cytosol+++GO:0005886///plasma membrane+++GO:0032433///filopodium tip+++GO:0016020///membrane+++GO:0030425///dendrite+++GO:0043005///neuron projection+++GO:0042995///cell projection+++GO:0045121///membrane raft+++GO:0005768///endosome+++GO:0043235///receptor complex+++GO:0005887…	GO:0004713///protein tyrosine kinase activity+++GO:0005515///protein binding+++GO:0004888///transmembrane signaling receptor activity+++GO:0000166///nucleotide binding+++GO:0016740///transferase activity+++GO:0005003///ephrin receptor activity+++GO:0004714///transmembrane receptor protein tyrosine kinase activity+++GO:0016301///kinase activity+++GO:0004672///protein kinase activity+++GO:0005524//…	GO:1902725///negative regulation of satellite cell differentiation+++GO:0051965///positive regulation of synapse assembly+++GO:0031290///retinal ganglion cell axon guidance+++GO:0014719///skeletal muscle satellite cell activation+++GO:0060996///dendritic spine development+++GO:0046777///protein autophosphorylation+++GO:0007411///axon guidance+++GO:0048593///camera-type eye morphogenesis+++GO:0046…
269116	Nfasc	neurofascin	17.0033	35.1133	30.48	34.8067	0.641829	0.0968356	0.844121	0.999866	0.949677	0.99993	04514///Cell adhesion molecules (CAMs)	GO:0016021///integral component of membrane+++GO:0009986///cell surface+++GO:0016020///membrane	GO:0005518///collagen binding	GO:0010544///negative regulation of platelet activation+++GO:0007596///blood coagulation+++GO:0007599///hemostasis+++GO:0007155///cell adhesion+++GO:0007160///cell-matrix adhesion
58188	Vstm2b	V-set and transmembrane domain containing 2B	16.84	46.02	14.97	11.6	-0.0429113	-0.356012	1.52829	0.999866	0.997174	0.99993		GO:0016021///integral component of membrane+++GO:0016020///membrane+++GO:0005615///extracellular space	GO:0016791///phosphatase activity+++GO:0016787///hydrolase activity+++GO:0004089///carbonate dehydratase activity+++GO:0004721///phosphoprotein phosphatase activity+++GO:0008270///zinc ion binding+++GO:0004725///protein tyrosine phosphatase activity+++GO:0042802///identical protein binding	GO:0006470///protein dephosphorylation+++GO:0007420///brain development+++GO:1901998///toxin transport+++GO:0016311///dephosphorylation+++GO:0035335///peptidyl-tyrosine dephosphorylation+++GO:0010977///negative regulation of neuron projection development+++GO:0010633///negative regulation of epithelial cell migration
15894	Icam1	intercellular adhesion molecule 1	16.79	0	3.56333	0.0133333	-2.30208	-7.99178	-25.8834	6.12576e-09	0.931916	0.324112	04064///NF-kappa B signaling pathway+++04650///Natural killer cell mediated cytotoxicity+++04514///Cell adhesion molecules (CAMs)+++04668///TNF signaling pathway+++04670///Leukocyte transendothelial migration	GO:0005913///cell-cell adherens junction+++GO:0016021///integral component of membrane+++GO:0009986///cell surface+++GO:0016020///membrane+++GO:0005886///plasma membrane+++GO:0016342///catenin complex	GO:0005509///calcium ion binding+++GO:0042803///protein homodimerization activity+++GO:0008092///cytoskeletal protein binding+++GO:0045296///cadherin binding+++GO:0046872///metal ion binding	GO:0016339///calcium-dependent cell-cell adhesion via plasma membrane cell adhesion molecules+++GO:0098609///cell-cell adhesion+++GO:0007420///brain development+++GO:0007043///cell-cell junction assembly+++GO:0044331///cell-cell adhesion mediated by cadherin+++GO:0034332///adherens junction organization+++GO:0007156///homophilic cell adhesion via plasma membrane adhesion molecules+++GO:0007155///…
207393	Elfn2	leucine rich repeat and fibronectin type III, extracellular 2	16.72	8.92	1.39333	9.64333	-2.80463	2.26508	-0.762691	0.82723	0.0728175	0.535415		GO:0016020///membrane+++GO:0005887///integral component of plasma membrane+++GO:0016021///integral component of membrane+++GO:0005886///plasma membrane	GO:0003674///molecular_function+++GO:0005509///calcium ion binding	GO:0007156///homophilic cell adhesion via plasma membrane adhesion molecules+++GO:0007155///cell adhesion
66797	Cntnap2	contactin associated protein-like 2	16.3	23.3367	14.57	27.8767	0.836473	0.888892	1.36158	0.999866	0.969528	0.99993	04514///Cell adhesion molecules (CAMs)	GO:0032991///protein-containing complex+++GO:0016020///membrane+++GO:0042734///presynaptic membrane+++GO:0016021///integral component of membrane	GO:0050839///cell adhesion molecule binding+++GO:0004888///transmembrane signaling receptor activity+++GO:0046872///metal ion binding+++GO:0005246///calcium channel regulator activity+++GO:0005515///protein binding+++GO:0097109///neuroligin family protein binding	GO:0007416///synapse assembly+++GO:0097118///neuroligin clustering involved in postsynaptic membrane assembly+++GO:0030534///adult behavior+++GO:0007269///neurotransmitter secretion+++GO:0097104///postsynaptic membrane assembly+++GO:0042297///vocal learning+++GO:0071625///vocalization behavior+++GO:0097116///gephyrin clustering involved in postsynaptic density assembly+++GO:0007165///signal trans…
100604	Lrrc8c	leucine rich repeat containing 8 family, member C	15.7933	11.8633	3.78667	3.54	-1.96844	0.893623	-0.107165	0.999866	0.801881	0.99993		GO:0016020///membrane+++GO:0009986///cell surface+++GO:0005887///integral component of plasma membrane+++GO:0005576///extracellular region+++GO:0005737///cytoplasm+++GO:0005886///plasma membrane+++GO:0045121///membrane raft+++GO:0009897///external side of plasma membrane+++GO:0055037///recycling endosome+++GO:0005856///cytoskeleton+++GO:0043197///dendritic spine+++GO:0016021///integral component …	GO:0019772///low-affinity IgG receptor activity+++GO:0019864///IgG binding+++GO:0001540///amyloid-beta binding+++GO:0044877///protein-containing complex binding+++GO:0019865///immunoglobulin binding	GO:0002638///negative regulation of immunoglobulin production+++GO:0016358///dendrite development+++GO:0045576///mast cell activation+++GO:1904646///cellular response to amyloid-beta+++GO:0050765///negative regulation of phagocytosis+++GO:0046330///positive regulation of JNK cascade+++GO:0006898///receptor-mediated endocytosis+++GO:0048169///regulation of long-term neuronal synaptic plasticity+++…
327814	Ppfia2	protein tyrosine phosphatase, receptor type, f polypeptide (PTPRF), interacting protein (liprin), alpha 2	15.65	27.6033	10.4633	20.1	-0.453592	1.00429	0.829414	0.89176	0.917527	0.523881		GO:0043025///neuronal cell body+++GO:0005737///cytoplasm+++GO:0043005///neuron projection+++GO:0016021///integral component of membrane+++GO:0031012///extracellular matrix+++GO:0005886///plasma membrane+++GO:0016020///membrane+++GO:0097708///intracellular vesicle+++GO:0030426///growth cone+++GO:0005615///extracellular space	GO:0005515///protein binding+++GO:0005102///signaling receptor binding	GO:0048679///regulation of axon regeneration+++GO:0010977///negative regulation of neuron projection development+++GO:2000010///positive regulation of protein localization to cell surface+++GO:0007605///sensory perception of sound+++GO:0048681///negative regulation of axon regeneration+++GO:0060384///innervation+++GO:0051045///negative regulation of membrane protein ectodomain proteolysis+++GO:00…
620292	Cntnap5c	contactin associated protein-like 5C	14.98	47.3133	44.4567	23.6233	1.77989	-0.957665	1.68293	0.979096	0.469637	0.99993		GO:0016021///integral component of membrane+++GO:0005886///plasma membrane+++GO:0005887///integral component of plasma membrane+++GO:0016020///membrane	GO:0005509///calcium ion binding	GO:0007156///homophilic cell adhesion via plasma membrane adhesion molecules+++GO:0007155///cell adhesion
53870	Cntn6	contactin 6	14.3967	6.75333	26.8533	14.3467	1.08484	-0.923488	-1.09891	0.687952	0.461734	0.72076		GO:0016020///membrane+++GO:0016021///integral component of membrane+++GO:0005886///plasma membrane+++GO:0005887///integral component of plasma membrane	GO:0005509///calcium ion binding+++GO:0046872///metal ion binding+++GO:0005515///protein binding+++GO:0042802///identical protein binding	GO:0009988///cell-cell recognition+++GO:0007156///homophilic cell adhesion via plasma membrane adhesion molecules+++GO:0007155///cell adhesion
239857	Cadm2	cell adhesion molecule 2	14.36	19.03	8.47333	9.08667	-0.643353	0.111347	0.387355	0.999866	0.858426	0.99993		GO:0045121///membrane raft+++GO:0031362///anchored component of external side of plasma membrane+++GO:0043025///neuronal cell body+++GO:0030425///dendrite+++GO:0005783///endoplasmic reticulum+++GO:0031225///anchored component of membrane+++GO:0098793///presynapse+++GO:0009986///cell surface+++GO:0005886///plasma membrane+++GO:0043005///neuron projection+++GO:0042995///cell projection+++GO:0098978…	GO:0005515///protein binding+++GO:1905573///ganglioside GM1 binding+++GO:0038131///neuregulin receptor activity+++GO:1905576///ganglioside GT1b binding+++GO:0035374///chondroitin sulfate binding+++GO:0038023///signaling receptor activity+++GO:0008201///heparin binding	GO:0035025///positive regulation of Rho protein signal transduction+++GO:0010977///negative regulation of neuron projection development+++GO:0023041///neuronal signal transduction+++GO:0030517///negative regulation of axon extension+++GO:0007409///axonogenesis+++GO:0007166///cell surface receptor signaling pathway+++GO:0022038///corpus callosum development+++GO:0048681///negative regulation of ax…
12552	Cdh11	cadherin 11	14.1933	8.52667	14.24	18.3033	0.06607	0.379623	-0.859704	0.999866	0.989277	0.99993		GO:0030175///filopodium+++GO:0030027///lamellipodium+++GO:0005911///cell-cell junction+++GO:0016021///integral component of membrane+++GO:0016020///membrane+++GO:0030054///cell junction+++GO:0016324///apical plasma membrane+++GO:0005886///plasma membrane+++GO:0048471///perinuclear region of cytoplasm+++GO:0005634///nucleus+++GO:0031252///cell leading edge	GO:0005509///calcium ion binding+++GO:0005515///protein binding	GO:0007156///homophilic cell adhesion via plasma membrane adhesion molecules+++GO:0045197///establishment or maintenance of epithelial cell apical/basal polarity+++GO:0007015///actin filament organization+++GO:0098609///cell-cell adhesion+++GO:0007155///cell adhesion+++GO:0016477///cell migration+++GO:0007163///establishment or maintenance of cell polarity+++GO:0003382///epithelial cell morphogen…
107065	Lrrtm2	leucine rich repeat transmembrane neuronal 2	14.1767	4.40333	19.9667	27.1033	0.553831	0.4612	-1.83584	0.441014	0.926107	0.99632		GO:0005886///plasma membrane+++GO:0009986///cell surface+++GO:0005887///integral component of plasma membrane+++GO:0016020///membrane+++GO:0098797///plasma membrane protein complex+++GO:0043025///neuronal cell body+++GO:0016021///integral component of membrane+++GO:0005654///nucleoplasm+++GO:0005794///Golgi apparatus+++GO:0097708///intracellular vesicle	GO:0070700///BMP receptor binding+++GO:0039706///co-receptor binding+++GO:0045296///cadherin binding+++GO:0005515///protein binding+++GO:0038023///signaling receptor activity	GO:0007411///axon guidance+++GO:0001764///neuron migration+++GO:0007399///nervous system development+++GO:2001222///regulation of neuron migration+++GO:0048681///negative regulation of axon regeneration+++GO:1901215///negative regulation of neuron death+++GO:0048679///regulation of axon regeneration+++GO:0007155///cell adhesion+++GO:0030513///positive regulation of BMP signaling pathway+++GO:0007…
65079	Rtn4r	reticulon 4 receptor	13.3233	1.17333	1.28333	0.903333	-3.26258	-0.517885	-3.52196	0.969558	0.835196	0.99993		GO:0016020///membrane+++GO:0031012///extracellular matrix+++GO:0005615///extracellular space+++GO:0016021///integral component of membrane	GO:0004864///protein phosphatase inhibitor activity	GO:0010923///negative regulation of phosphatase activity+++GO:0032515///negative regulation of phosphoprotein phosphatase activity
54216	Pcdh7	protocadherin 7	13.3233	13.5367	13.3433	3.34	0.370864	-1.94771	0.0468162	0.999866	0.89546	0.605781		GO:0005887///integral component of plasma membrane+++GO:0005886///plasma membrane+++GO:0016020///membrane+++GO:0016021///integral component of membrane	GO:0005509///calcium ion binding	GO:0007155///cell adhesion+++GO:0007156///homophilic cell adhesion via plasma membrane adhesion molecules
233977	Ppfia1	protein tyrosine phosphatase, receptor type, f polypeptide (PTPRF), interacting protein (liprin), alpha 1	13.27	11.0567	3.56667	5.87333	-1.76357	0.752588	-0.185351	0.999866	0.870254	0.99993		GO:0016020///membrane+++GO:0099056///integral component of presynaptic membrane+++GO:0045121///membrane raft+++GO:0005886///plasma membrane+++GO:0005634///nucleus+++GO:0045202///synapse+++GO:0005737///cytoplasm+++GO:0098978///glutamatergic synapse+++GO:0016021///integral component of membrane	GO:0046875///ephrin receptor binding+++GO:0004713///protein tyrosine kinase activity+++GO:0005515///protein binding	GO:0030154///cell differentiation+++GO:0001755///neural crest cell migration+++GO:0018108///peptidyl-tyrosine phosphorylation+++GO:0099054///presynapse assembly+++GO:0007275///multicellular organism development+++GO:0007411///axon guidance+++GO:0048013///ephrin receptor signaling pathway+++GO:0042102///positive regulation of T cell proliferation+++GO:0031295///T cell costimulation+++GO:0007399///…
18164	Nptx1	neuronal pentraxin 1	12.9367	6.32	16.3733	21.28	0.403942	0.424902	-1.21887	0.999866	0.98	0.99993		GO:0005886///plasma membrane+++GO:0046658///anchored component of plasma membrane+++GO:0042995///cell projection+++GO:0031012///extracellular matrix+++GO:0043005///neuron projection+++GO:0045121///membrane raft+++GO:0043204///perikaryon+++GO:0031225///anchored component of membrane+++GO:0009986///cell surface+++GO:0009897///external side of plasma membrane+++GO:0030424///axon+++GO:0016020///membr…	GO:0038023///signaling receptor activity	GO:0007166///cell surface receptor signaling pathway+++GO:0010977///negative regulation of neuron projection development+++GO:0031103///axon regeneration+++GO:0022038///corpus callosum development
20971	Sdc4	syndecan 4	12.7633	7.23667	9.17333	6.55667	-0.513667	-0.406752	-0.996545	0.999866	0.981239	0.99993	04514///Cell adhesion molecules (CAMs)+++04512///ECM-receptor interaction	GO:0016020///membrane+++GO:0005886///plasma membrane+++GO:0016021///integral component of membrane+++GO:0005887///integral component of plasma membrane	GO:0005509///calcium ion binding+++GO:0003674///molecular_function	GO:0007156///homophilic cell adhesion via plasma membrane adhesion molecules+++GO:0007155///cell adhesion
93724	Pcdhga12	protocadherin gamma subfamily A, 12	12.4767	0	2.21667	1.22	-2.32751	-0.883255	-26.1802	4.37023e-09	0.930056	0.99993		GO:0032588///trans-Golgi network membrane+++GO:0016020///membrane+++GO:0005886///plasma membrane+++GO:0005794///Golgi apparatus+++GO:0016021///integral component of membrane+++GO:0005887///integral component of plasma membrane	GO:0004888///transmembrane signaling receptor activity+++GO:0004930///G protein-coupled receptor activity+++GO:0008528///G protein-coupled peptide receptor activity+++GO:0016500///protein-hormone receptor activity	GO:0007165///signal transduction+++GO:0007186///G protein-coupled receptor signaling pathway+++GO:0042127///regulation of cell proliferation+++GO:0090263///positive regulation of canonical Wnt signaling pathway+++GO:0001942///hair follicle development+++GO:0009994///oocyte differentiation+++GO:0007190///activation of adenylate cyclase activity+++GO:2001013///epithelial cell proliferation involved…
19267	Ptpre	protein tyrosine phosphatase, receptor type, E	12.4633	72.2667	17.42	20.6167	0.466223	0.406021	2.43434	0.0305624	0.937747	0.99993		GO:0005886///plasma membrane+++GO:0030670///phagocytic vesicle membrane+++GO:0005887///integral component of plasma membrane+++GO:0042995///cell projection+++GO:0031226///intrinsic component of plasma membrane+++GO:0009986///cell surface+++GO:0031410///cytoplasmic vesicle+++GO:0035355///Toll-like receptor 2-Toll-like receptor 6 protein complex+++GO:0016021///integral component of membrane+++GO:00…	GO:0071723///lipopeptide binding+++GO:0046982///protein heterodimerization activity+++GO:0035325///Toll-like receptor binding+++GO:0042802///identical protein binding+++GO:0042497///triacyl lipopeptide binding+++GO:0001530///lipopolysaccharide binding+++GO:0044877///protein-containing complex binding+++GO:0008329///signaling pattern recognition receptor activity+++GO:0001540///amyloid-beta bindin…	GO:0042892///chloramphenicol transport+++GO:0006691///leukotriene metabolic process+++GO:0032733///positive regulation of interleukin-10 production+++GO:0032741///positive regulation of interleukin-18 production+++GO:0002237///response to molecule of bacterial origin+++GO:0032613///interleukin-10 production+++GO:0045087///innate immune response+++GO:0032570///response to progesterone+++GO:0032695…
353237	Pcdhac2	protocadherin alpha subfamily C, 2	12.46	16.6967	19.2367	22.8733	0.801466	0.29203	0.529383	0.999866	0.978321	0.99993		GO:0005886///plasma membrane+++GO:0016020///membrane+++GO:0016021///integral component of membrane	GO:0046872///metal ion binding+++GO:0005509///calcium ion binding	GO:0007156///homophilic cell adhesion via plasma membrane adhesion molecules+++GO:0007155///cell adhesion
18526	Pcdh10	protocadherin 10	12.38	6.13667	12.5933	8.2	0.752974	-0.55066	-0.911364	0.999866	0.947437	0.99993		GO:0016020///membrane+++GO:0016021///integral component of membrane+++GO:0005886///plasma membrane	GO:0005509///calcium ion binding+++GO:0003674///molecular_function	GO:0007155///cell adhesion+++GO:0007156///homophilic cell adhesion via plasma membrane adhesion molecules
269295	Rtn4rl2	reticulon 4 receptor-like 2	12.25	0	1.52667	0	-2.93463	-22.3134	-24.8318	1.41035e-08	0.872536	2.95086e-07		GO:0005887///integral component of plasma membrane	GO:0005509///calcium ion binding	GO:0007156///homophilic cell adhesion via plasma membrane adhesion molecules+++GO:0007155///cell adhesion+++GO:0007416///synapse assembly+++GO:0007268///chemical synaptic transmission
68507	Ppfia4	protein tyrosine phosphatase, receptor type, f polypeptide (PTPRF), interacting protein (liprin), alpha 4	12.2267	25.4967	13.3133	17.6133	0.346584	0.428499	0.940416	0.999866	0.981239	0.99993		GO:0005911///cell-cell junction+++GO:0016021///integral component of membrane+++GO:0005886///plasma membrane+++GO:0016020///membrane+++GO:0005887///integral component of plasma membrane	GO:0046872///metal ion binding+++GO:0005509///calcium ion binding	GO:0007156///homophilic cell adhesion via plasma membrane adhesion molecules+++GO:0016339///calcium-dependent cell-cell adhesion via plasma membrane cell adhesion molecules+++GO:0050808///synapse organization+++GO:0007155///cell adhesion
78908	Igsf3	immunoglobulin superfamily, member 3	12.1633	33.98	26.4	37.4867	1.27984	0.530002	1.47802	0.783547	0.628865	0.951759		GO:0016021///integral component of membrane+++GO:0098978///glutamatergic synapse+++GO:0016020///membrane+++GO:0099061///integral component of postsynaptic density membrane+++GO:0098982///GABA-ergic synapse+++GO:0009986///cell surface	GO:0005515///protein binding	GO:1905606///regulation of presynapse assembly+++GO:0099560///synaptic membrane adhesion+++GO:0099151///regulation of postsynaptic density assembly
331461	Il1rapl1	interleukin 1 receptor accessory protein-like 1	11.3467	6.8	13.6267	13.0967	0.421619	-0.056809	-0.743326	0.999866	0.970295	0.99993		GO:0016020///membrane+++GO:0016021///integral component of membrane+++GO:0005887///integral component of plasma membrane+++GO:0005886///plasma membrane	GO:0005515///protein binding+++GO:0005509///calcium ion binding	GO:0007155///cell adhesion+++GO:0007156///homophilic cell adhesion via plasma membrane adhesion molecules+++GO:0010923///negative regulation of phosphatase activity
107934	Celsr3	cadherin, EGF LAG seven-pass G-type receptor 3	11.3133	10.7933	4.38	5.35667	-1.18683	0.291318	-0.0842427	0.999866	0.937662	0.99993		GO:0005886///plasma membrane+++GO:0016020///membrane+++GO:0016021///integral component of membrane+++GO:0009986///cell surface	GO:0005042///netrin receptor activity+++GO:0005515///protein binding	GO:0006915///apoptotic process+++GO:0098742///cell-cell adhesion via plasma-membrane adhesion molecules+++GO:0007165///signal transduction+++GO:2001222///regulation of neuron migration+++GO:0007411///axon guidance+++GO:0021859///pyramidal neuron differentiation+++GO:0038007///netrin-activated signaling pathway+++GO:0007275///multicellular organism development
12563	Cdh6	cadherin 6	11.0233	2.28	2.73333	3.41667	-1.6901	0.185517	-2.41143	0.999866	0.867231	0.99993		GO:0005887///integral component of plasma membrane+++GO:0005886///plasma membrane+++GO:0016021///integral component of membrane+++GO:0016020///membrane	GO:0003674///molecular_function+++GO:0005509///calcium ion binding	GO:0007156///homophilic cell adhesion via plasma membrane adhesion molecules+++GO:0007155///cell adhesion+++GO:0007283///spermatogenesis
225875	Lrfn4	leucine rich repeat and fibronectin type III domain containing 4	10.95	7.76667	1.90667	1.30333	-2.52806	-0.467318	-0.687902	0.999866	0.664485	0.99993		GO:0005887///integral component of plasma membrane+++GO:0016021///integral component of membrane+++GO:0005911///cell-cell junction+++GO:0005886///plasma membrane+++GO:0016020///membrane	GO:0005509///calcium ion binding+++GO:0003674///molecular_function	GO:0007155///cell adhesion+++GO:0007156///homophilic cell adhesion via plasma membrane adhesion molecules
114873	Dscaml1	DS cell adhesion molecule like 1	10.86	6.91667	9.01	7.19	0.0169804	-0.397434	-0.614564	0.999866	0.999095	0.99993		GO:0016020///membrane+++GO:0045171///intercellular bridge+++GO:0005654///nucleoplasm+++GO:0005794///Golgi apparatus+++GO:0005634///nucleus+++GO:0005737///cytoplasm+++GO:0016021///integral component of membrane+++GO:0005789///endoplasmic reticulum membrane+++GO:0005829///cytosol+++GO:0005783///endoplasmic reticulum	GO:0008270///zinc ion binding+++GO:0046872///metal ion binding	GO:0034389///lipid droplet organization+++GO:0060348///bone development
215654	Cdh12	cadherin 12	10.8333	5.73333	7.21	11.7467	0.0961055	0.302554	-0.561027	0.999866	0.986831	0.99993		GO:0043204///perikaryon+++GO:0043005///neuron projection+++GO:0043025///neuronal cell body+++GO:0016020///membrane+++GO:0031234///extrinsic component of cytoplasmic side of plasma membrane+++GO:0005887///integral component of plasma membrane+++GO:0030425///dendrite+++GO:0016021///integral component of membrane+++GO:0005886///plasma membrane+++GO:0042995///cell projection	GO:0005509///calcium ion binding+++GO:0004930///G protein-coupled receptor activity+++GO:0004949///cannabinoid receptor activity	GO:0050728///negative regulation of inflammatory response+++GO:0045759///negative regulation of action potential+++GO:0006954///inflammatory response+++GO:0019233///sensory perception of pain+++GO:0007165///signal transduction+++GO:0030595///leukocyte chemotaxis+++GO:0007156///homophilic cell adhesion via plasma membrane adhesion molecules+++GO:0032229///negative regulation of synaptic transmissi…
219228	Pcdh17	protocadherin 17	10.6367	7.03667	14.4767	19.08	0.98478	0.29584	-0.313581	0.999866	0.841907	0.99993		GO:0016020///membrane+++GO:0005911///cell-cell junction+++GO:0016021///integral component of membrane+++GO:0005887///integral component of plasma membrane+++GO:0005886///plasma membrane	GO:0005515///protein binding+++GO:0005509///calcium ion binding	GO:0007156///homophilic cell adhesion via plasma membrane adhesion molecules+++GO:0007155///cell adhesion+++GO:0016339///calcium-dependent cell-cell adhesion via plasma membrane cell adhesion molecules
75409	Slitrk5	SLIT and NTRK-like family, member 5	10.3967	6.90333	17.12	17.14	0.86059	-0.0421244	-0.616229	0.989354	0.530218	0.99993		GO:0005886///plasma membrane+++GO:0016020///membrane+++GO:0005887///integral component of plasma membrane+++GO:0016021///integral component of membrane	GO:0005509///calcium ion binding	GO:0007156///homophilic cell adhesion via plasma membrane adhesion molecules+++GO:0007155///cell adhesion
14182	Fgfr1	fibroblast growth factor receptor 1	10.07	13.24	5.82667	10.2767	-0.543879	0.952598	0.154991	0.999866	0.973942	0.99993	04014///Ras signaling pathway+++04520///Adherens junction+++04714///Thermogenesis+++04151///PI3K-Akt signaling pathway+++04015///Rap1 signaling pathway+++04928///Parathyroid hormone synthesis, secretion and action+++04810///Regulation of actin cytoskeleton+++04550///Signaling pathways regulating pluripotency of stem cells+++04010///MAPK signaling pathway	GO:0009986///cell surface+++GO:0005615///extracellular space+++GO:0014069///postsynaptic density+++GO:0032991///protein-containing complex+++GO:0005634///nucleus+++GO:0016021///integral component of membrane+++GO:0030424///axon+++GO:0016020///membrane+++GO:0005886///plasma membrane+++GO:0005576///extracellular region+++GO:0009897///external side of plasma membrane	GO:0004909///interleukin-1, type I, activating receptor activity+++GO:0005161///platelet-derived growth factor receptor binding+++GO:0019966///interleukin-1 binding+++GO:0002020///protease binding+++GO:0035255///ionotropic glutamate receptor binding+++GO:0004908///interleukin-1 receptor activity+++GO:0005515///protein binding	GO:0007165///signal transduction+++GO:2000391///positive regulation of neutrophil extravasation+++GO:0070555///response to interleukin-1+++GO:0019221///cytokine-mediated signaling pathway+++GO:2000556///positive regulation of T-helper 1 cell cytokine production+++GO:0009314///response to radiation+++GO:2000661///positive regulation of interleukin-1-mediated signaling pathway+++GO:0032729///positi…
60367	Il1rapl2	interleukin 1 receptor accessory protein-like 2	10.0167	17.2667	8.37	7.47667	-0.214183	-0.157799	0.6876	0.999866	0.989277	0.99993		GO:0043005///neuron projection+++GO:0031594///neuromuscular junction+++GO:0016327///apicolateral plasma membrane+++GO:0005912///adherens junction+++GO:0016323///basolateral plasma membrane+++GO:0005737///cytoplasm+++GO:0014704///intercalated disc+++GO:0005576///extracellular region+++GO:0005913///cell-cell adherens junction+++GO:0005615///extracellular space+++GO:0005634///nucleus+++GO:0005911///…	GO:0071253///connexin binding+++GO:0005515///protein binding+++GO:0005178///integrin binding+++GO:0005102///signaling receptor binding+++GO:0050839///cell adhesion molecule binding+++GO:0086082///cell adhesive protein binding involved in AV node cell-bundle of His cell communication+++GO:0030165///PDZ domain binding+++GO:0042802///identical protein binding+++GO:0008013///beta-catenin binding	GO:0030593///neutrophil chemotaxis+++GO:0070633///transepithelial transport+++GO:0060054///positive regulation of epithelial cell proliferation involved in wound healing+++GO:0007155///cell adhesion+++GO:0045216///cell-cell junction organization+++GO:0098904///regulation of AV node cell action potential+++GO:0008354///germ cell migration+++GO:0060044///negative regulation of cardiac muscle cell p…
192167	Nlgn1	neuroligin 1	9.52333	6.37333	4.63667	2.10333	-0.766005	-1.25606	-0.507781	0.999866	0.954666	0.99993	04514///Cell adhesion molecules (CAMs)	GO:0005911///cell-cell junction+++GO:0030054///cell junction+++GO:0016020///membrane+++GO:0005887///integral component of plasma membrane+++GO:0016021///integral component of membrane+++GO:0005886///plasma membrane	GO:0016301///kinase activity+++GO:0004714///transmembrane receptor protein tyrosine kinase activity+++GO:0005524///ATP binding+++GO:1904929///coreceptor activity involved in Wnt signaling pathway, planar cell polarity pathway	GO:0006468///protein phosphorylation+++GO:0001843///neural tube closure+++GO:0071300///cellular response to retinoic acid+++GO:0045198///establishment of epithelial cell apical/basal polarity+++GO:0090263///positive regulation of canonical Wnt signaling pathway+++GO:0018108///peptidyl-tyrosine phosphorylation+++GO:0060976///coronary vasculature development+++GO:0016477///cell migration+++GO:00901…
54368	Gp9	glycoprotein 9 (platelet)	9.35667	0	0	0	-23.9442		-24.4009	2.03463e-08	4.52452e-08		04640///Hematopoietic cell lineage+++04512///ECM-receptor interaction+++04611///Platelet activation	GO:0005887///integral component of plasma membrane+++GO:0032391///photoreceptor connecting cilium+++GO:0045202///synapse+++GO:0016020///membrane+++GO:0045211///postsynaptic membrane+++GO:0016021///integral component of membrane+++GO:0005886///plasma membrane+++GO:0097381///photoreceptor disc membrane	GO:0005509///calcium ion binding+++GO:0042802///identical protein binding+++GO:0046872///metal ion binding	GO:0016339///calcium-dependent cell-cell adhesion via plasma membrane cell adhesion molecules+++GO:0007268///chemical synaptic transmission+++GO:0007156///homophilic cell adhesion via plasma membrane adhesion molecules+++GO:0007416///synapse assembly+++GO:0007155///cell adhesion
433926	Lrrc8b	leucine rich repeat containing 8 family, member B	8.93	7.01667	4.34333	6.12667	-0.859805	-0.744984	-0.408345	0.999866	0.970295	0.99993		GO:0016604///nuclear body+++GO:0016021///integral component of membrane+++GO:0031225///anchored component of membrane+++GO:0030424///axon+++GO:0016020///membrane+++GO:0005886///plasma membrane	GO:0042802///identical protein binding	GO:0007155///cell adhesion+++GO:0007413///axonal fasciculation+++GO:0007608///sensory perception of smell
93701	Pcdhgb4	protocadherin gamma subfamily B, 4	8.92	0.486667	0	0	-26.0527		-4.46291	0.817938	3.17288e-09			GO:0016020///membrane+++GO:0043231///intracellular membrane-bounded organelle+++GO:0016021///integral component of membrane+++GO:0005911///cell-cell junction+++GO:0030054///cell junction+++GO:0005886///plasma membrane+++GO:0005634///nucleus+++GO:0005730///nucleolus+++GO:0005887///integral component of plasma membrane	GO:0005515///protein binding+++GO:0005509///calcium ion binding	GO:0007156///homophilic cell adhesion via plasma membrane adhesion molecules+++GO:0007155///cell adhesion+++GO:0016339///calcium-dependent cell-cell adhesion via plasma membrane cell adhesion molecules
353234	Pcdha2	protocadherin alpha 2	8.91	13.31	14.9	4.93333	0.91565	-1.59945	0.581693	0.999866	0.962555	0.99993		GO:0005576///extracellular region+++GO:0005581///collagen trimer	GO:0042802///identical protein binding+++GO:0005515///protein binding	GO:0050807///regulation of synapse organization
24088	Tlr2	toll-like receptor 2	8.89667	5.02333	1.83	0	-2.34096	-23.1014	-1.09464	0.999866	0.929663	1.41623e-07	04151///PI3K-Akt signaling pathway+++04145///Phagosome+++04620///Toll-like receptor signaling pathway	GO:0031225///anchored component of membrane+++GO:0005576///extracellular region+++GO:0005886///plasma membrane+++GO:0016020///membrane		GO:0007155///cell adhesion+++GO:0045665///negative regulation of neuron differentiation+++GO:0007399///nervous system development+++GO:0007411///axon guidance+++GO:0031175///neuron projection development+++GO:0007420///brain development
386750	Slitrk3	SLIT and NTRK-like family, member 3	8.89667	6.82333	10.6967	17.3233	0.310304	0.804075	-0.470772	0.999866	0.985526	0.99993		GO:0016342///catenin complex+++GO:0016020///membrane+++GO:0005913///cell-cell adherens junction+++GO:0016021///integral component of membrane+++GO:0005886///plasma membrane+++GO:0009986///cell surface	GO:0045296///cadherin binding+++GO:0008092///cytoskeletal protein binding+++GO:0046872///metal ion binding+++GO:0042803///protein homodimerization activity+++GO:0005509///calcium ion binding	GO:0044331///cell-cell adhesion mediated by cadherin+++GO:0007155///cell adhesion+++GO:0016339///calcium-dependent cell-cell adhesion via plasma membrane cell adhesion molecules+++GO:0034332///adherens junction organization+++GO:0007043///cell-cell junction assembly+++GO:0007156///homophilic cell adhesion via plasma membrane adhesion molecules+++GO:0098609///cell-cell adhesion
93706	Pcdhgc3	protocadherin gamma subfamily C, 3	8.87333	0	1.90333	0.0866667	-2.27388	-4.46358	-25.8648	6.16711e-09	0.933791	0.91566		GO:0016021///integral component of membrane+++GO:0016020///membrane	GO:0005509///calcium ion binding	GO:0007155///cell adhesion
107515	Lgr4	leucine-rich repeat-containing G protein-coupled receptor 4	8.84333	12.8267	6.36	3.06333	-0.32872	-1.04702	0.527994	0.999866	0.981239	0.99993		GO:0005886///plasma membrane+++GO:0005913///cell-cell adherens junction+++GO:0016021///integral component of membrane+++GO:0016342///catenin complex+++GO:0009986///cell surface+++GO:0016020///membrane	GO:0042803///protein homodimerization activity+++GO:0046872///metal ion binding+++GO:0005509///calcium ion binding+++GO:0008092///cytoskeletal protein binding+++GO:0042802///identical protein binding+++GO:0045296///cadherin binding	GO:0007155///cell adhesion+++GO:0007156///homophilic cell adhesion via plasma membrane adhesion molecules+++GO:0044331///cell-cell adhesion mediated by cadherin+++GO:0016339///calcium-dependent cell-cell adhesion via plasma membrane cell adhesion molecules+++GO:0007219///Notch signaling pathway+++GO:0007043///cell-cell junction assembly+++GO:0034332///adherens junction organization+++GO:0098609//…
12941	Pcdha5	protocadherin alpha 5	8.49	5.48333	4.22667	3.94667	-1.04275	-0.0882051	-0.90553	0.999866	0.978432	0.99993		GO:0005886///plasma membrane+++GO:0016020///membrane+++GO:0042629///mast cell granule+++GO:0016021///integral component of membrane	GO:0005515///protein binding+++GO:0008429///phosphatidylethanolamine binding+++GO:0001786///phosphatidylserine binding+++GO:0038023///signaling receptor activity	GO:0033007///negative regulation of mast cell activation involved in immune response+++GO:0014063///negative regulation of serotonin secretion+++GO:0030889///negative regulation of B cell proliferation+++GO:0032516///positive regulation of phosphoprotein phosphatase activity+++GO:0048147///negative regulation of fibroblast proliferation+++GO:2000417///negative regulation of eosinophil migration++…
12386	Ctnna2	catenin (cadherin associated protein), alpha 2	8.46667	4.89	11.6133	15.8733	0.622143	0.478561	-0.7973	0.999866	0.973894	0.99993	04520///Adherens junction+++04670///Leukocyte transendothelial migration+++04390///Hippo signaling pathway	GO:0031410///cytoplasmic vesicle+++GO:0005764///lysosome+++GO:0005737///cytoplasm+++GO:0005886///plasma membrane+++GO:0005783///endoplasmic reticulum+++GO:0045335///phagocytic vesicle+++GO:0032009///early phagosome+++GO:0016020///membrane+++GO:0005768///endosome+++GO:0005789///endoplasmic reticulum membrane+++GO:0016021///integral component of membrane+++GO:0043235///receptor complex	GO:0008329///signaling pattern recognition receptor activity+++GO:0008144///drug binding+++GO:0035197///siRNA binding+++GO:0005515///protein binding+++GO:0003725///double-stranded RNA binding+++GO:0003727///single-stranded RNA binding+++GO:0004888///transmembrane signaling receptor activity	GO:0045087///innate immune response+++GO:0002755///MyD88-dependent toll-like receptor signaling pathway+++GO:0007249///I-kappaB kinase/NF-kappaB signaling+++GO:0051607///defense response to virus+++GO:0032755///positive regulation of interleukin-6 production+++GO:0045359///positive regulation of interferon-beta biosynthetic process+++GO:0007165///signal transduction+++GO:0002376///immune system p…
243499	Lrrtm4	leucine rich repeat transmembrane neuronal 4	8.46667	9.05333	26.4767	12.72	1.83587	-1.16651	0.115879	0.999866	0.707356	0.99993		GO:0005886///plasma membrane+++GO:0005913///cell-cell adherens junction+++GO:0016020///membrane+++GO:0016342///catenin complex+++GO:0016021///integral component of membrane+++GO:0009986///cell surface	GO:0046872///metal ion binding+++GO:0005509///calcium ion binding+++GO:0045296///cadherin binding+++GO:0042803///protein homodimerization activity+++GO:0008092///cytoskeletal protein binding	GO:0007043///cell-cell junction assembly+++GO:0098609///cell-cell adhesion+++GO:0007155///cell adhesion+++GO:0016339///calcium-dependent cell-cell adhesion via plasma membrane cell adhesion molecules+++GO:0034332///adherens junction organization+++GO:0007156///homophilic cell adhesion via plasma membrane adhesion molecules+++GO:0044331///cell-cell adhesion mediated by cadherin
54366	Ctnnal1	catenin (cadherin associated protein), alpha-like 1	8	8.77667	3.91333	3.29333	-1.01613	-0.201528	-0.0514459	0.999866	0.959908	0.99993		GO:0005887///integral component of plasma membrane+++GO:0016021///integral component of membrane+++GO:0005886///plasma membrane+++GO:0016020///membrane	GO:0005509///calcium ion binding	GO:0007156///homophilic cell adhesion via plasma membrane adhesion molecules+++GO:0007155///cell adhesion
20970	Sdc3	syndecan 3	7.97333	12.8367	10.2533	22.2733	0.495474	1.12006	0.658409	0.999866	0.950056	0.99993	04514///Cell adhesion molecules (CAMs)	GO:0016021///integral component of membrane+++GO:0016020///membrane+++GO:0005886///plasma membrane+++GO:0005887///integral component of plasma membrane	GO:0005509///calcium ion binding+++GO:0003674///molecular_function	GO:0007156///homophilic cell adhesion via plasma membrane adhesion molecules+++GO:0007155///cell adhesion
19283	Ptprz1	protein tyrosine phosphatase, receptor type Z, polypeptide 1	7.94	7.02667	14.5	7.97333	0.746047	-0.578967	-0.219698	0.999866	0.981239	0.99993		GO:0016020///membrane+++GO:0016021///integral component of membrane+++GO:0005886///plasma membrane	GO:0046872///metal ion binding+++GO:0003674///molecular_function+++GO:0005509///calcium ion binding	GO:0007156///homophilic cell adhesion via plasma membrane adhesion molecules+++GO:0008150///biological_process+++GO:0007155///cell adhesion
23836	Cdh20	cadherin 20	7.92333	0.42	2.71667	0.00333333	-1.40356	-9.1466	-4.22642	0.850242	0.970295	0.193178		GO:0016021///integral component of membrane+++GO:0016020///membrane	GO:0050839///cell adhesion molecule binding+++GO:0042803///protein homodimerization activity+++GO:0005102///signaling receptor binding	GO:0007155///cell adhesion
93716	Pcdhga8	protocadherin gamma subfamily A, 8	7.77	1.60333	3.1	0	-1.18423	-24.1642	-2.14116	0.999866	0.971568	8.57389e-08		GO:0099061///integral component of postsynaptic density membrane+++GO:0005886///plasma membrane+++GO:0016021///integral component of membrane+++GO:0098978///glutamatergic synapse+++GO:0099056///integral component of presynaptic membrane+++GO:0016020///membrane+++GO:0098685///Schaffer collateral - CA1 synapse	GO:0005515///protein binding+++GO:0046875///ephrin receptor binding+++GO:0004713///protein tyrosine kinase activity+++GO:0005102///signaling receptor binding	GO:0031295///T cell costimulation+++GO:1901216///positive regulation of neuron death+++GO:0048845///venous blood vessel morphogenesis+++GO:0002042///cell migration involved in sprouting angiogenesis+++GO:0048514///blood vessel morphogenesis+++GO:0009887///animal organ morphogenesis+++GO:0050920///regulation of chemotaxis+++GO:0099149///regulation of postsynaptic neurotransmitter receptor internal…
19268	Ptprf	protein tyrosine phosphatase, receptor type, F	7.76	3.14333	6.52667	1.85667	-0.049242	-1.82051	-1.26353	0.999866	0.995845	0.99993	04514///Cell adhesion molecules (CAMs)+++04520///Adherens junction+++04910///Insulin signaling pathway	GO:0005887///integral component of plasma membrane+++GO:0043231///intracellular membrane-bounded organelle+++GO:0031410///cytoplasmic vesicle+++GO:0005794///Golgi apparatus+++GO:0005938///cell cortex+++GO:0005886///plasma membrane+++GO:0016021///integral component of membrane+++GO:0060076///excitatory synapse+++GO:0005634///nucleus+++GO:0005576///extracellular region+++GO:0016020///membrane+++GO:…	GO:0042802///identical protein binding+++GO:0017134///fibroblast growth factor binding+++GO:0000166///nucleotide binding+++GO:0004714///transmembrane receptor protein tyrosine kinase activity+++GO:0005524///ATP binding+++GO:0004672///protein kinase activity+++GO:0008201///heparin binding+++GO:0005515///protein binding+++GO:0016740///transferase activity+++GO:0005007///fibroblast growth factor-act…	GO:0048755///branching morphogenesis of a nerve+++GO:0045839///negative regulation of mitotic nuclear division+++GO:0007409///axonogenesis+++GO:0060670///branching involved in labyrinthine layer morphogenesis+++GO:0048333///mesodermal cell differentiation+++GO:0010453///regulation of cell fate commitment+++GO:0035602///fibroblast growth factor receptor signaling pathway involved in negative regul…
213262	Fstl5	follistatin-like 5	7.73667	5.76	25.4233	8.72	1.84629	-1.59289	-0.506793	0.999866	0.790126	0.99993		GO:0005886///plasma membrane+++GO:0016020///membrane+++GO:0009986///cell surface+++GO:0016021///integral component of membrane	GO:0005515///protein binding	GO:0045773///positive regulation of axon extension+++GO:0007275///multicellular organism development+++GO:0007399///nervous system development
16979	Lrrn1	leucine rich repeat protein 1, neuronal	7.73333	11.77	22.3	8.58	1.5243	-1.36672	0.427064	0.999866	0.878577	0.99993		GO:0016020///membrane+++GO:0005886///plasma membrane+++GO:0045121///membrane raft+++GO:0046658///anchored component of plasma membrane+++GO:0031225///anchored component of membrane+++GO:0098982///GABA-ergic synapse	GO:0003674///molecular_function	GO:0021799///cerebral cortex radially oriented cell migration+++GO:0007399///nervous system development+++GO:0099179///regulation of synaptic membrane adhesion+++GO:0007275///multicellular organism development+++GO:0001764///neuron migration+++GO:1905606///regulation of presynapse assembly+++GO:0051964///negative regulation of synapse assembly+++GO:0030154///cell differentiation
93883	Pcdhb12	protocadherin beta 12	7.67333	1.99333	2.1	8.72333	-1.74149	2.07046	-1.94073	0.999866	0.960377	0.99993		GO:0032991///protein-containing complex+++GO:0005796///Golgi lumen+++GO:0009986///cell surface+++GO:0009897///external side of plasma membrane+++GO:0016020///membrane+++GO:0070062///extracellular exosome+++GO:0005576///extracellular region+++GO:0016021///integral component of membrane	GO:0042802///identical protein binding+++GO:0008022///protein C-terminus binding+++GO:0005515///protein binding	GO:0051592///response to calcium ion+++GO:0051384///response to glucocorticoid+++GO:0051591///response to cAMP+++GO:0055002///striated muscle cell development+++GO:0060009///Sertoli cell development+++GO:0042476///odontogenesis+++GO:0001657///ureteric bud development+++GO:0048627///myoblast development+++GO:0042542///response to hydrogen peroxide+++GO:0042060///wound healing+++GO:0009636///respon…
378937	Lrrc24	leucine rich repeat containing 24	7.65333	48.1367	42.6633	45.25	2.61394	0.07755	2.70604	0.830497	0.617289	0.99993		GO:0043218///compact myelin+++GO:0043220///Schmidt-Lanterman incisure+++GO:0016021///integral component of membrane+++GO:0035749///myelin sheath adaxonal region+++GO:0043209///myelin sheath+++GO:0033270///paranode region of axon+++GO:0016020///membrane+++GO:0005887///integral component of plasma membrane+++GO:0097453///mesaxon+++GO:0005737///cytoplasm+++GO:0005886///plasma membrane+++GO:0045121//…	GO:0005515///protein binding+++GO:0019901///protein kinase binding+++GO:0005102///signaling receptor binding+++GO:0042803///protein homodimerization activity+++GO:0030246///carbohydrate binding+++GO:0008289///lipid binding+++GO:1905576///ganglioside GT1b binding+++GO:0033691///sialic acid binding	GO:0043524///negative regulation of neuron apoptotic process+++GO:0098742///cell-cell adhesion via plasma-membrane adhesion molecules+++GO:0019226///transmission of nerve impulse+++GO:0022010///central nervous system myelination+++GO:0031103///axon regeneration+++GO:0071260///cellular response to mechanical stimulus+++GO:0030517///negative regulation of axon extension+++GO:0007399///nervous syste…
19276	Ptprn2	protein tyrosine phosphatase, receptor type, N polypeptide 2	7.41	6.51333	5.11	10.6267	-0.505256	1.14679	-0.312492	0.999866	0.938124	0.99993		GO:0005887///integral component of plasma membrane+++GO:0005615///extracellular space+++GO:0005576///extracellular region	GO:0038191///neuropilin binding+++GO:0045499///chemorepellent activity+++GO:0030215///semaphorin receptor binding	GO:0071526///semaphorin-plexin signaling pathway+++GO:0001755///neural crest cell migration+++GO:0007275///multicellular organism development+++GO:0048843///negative regulation of axon extension involved in axon guidance+++GO:0050919///negative chemotaxis+++GO:0030154///cell differentiation+++GO:0007399///nervous system development+++GO:0030335///positive regulation of cell migration
12385	Ctnna1	catenin (cadherin associated protein), alpha 1	7.36	18.01	13.7767	14.07	0.911045	0.00474276	0.901904	0.999866	0.950056	0.99993	04390///Hippo signaling pathway+++04520///Adherens junction+++04670///Leukocyte transendothelial migration	GO:0042629///mast cell granule+++GO:0016021///integral component of membrane+++GO:0009897///external side of plasma membrane+++GO:0043235///receptor complex+++GO:0009898///cytoplasmic side of plasma membrane+++GO:0009986///cell surface+++GO:0001669///acrosomal vesicle+++GO:0005737///cytoplasm+++GO:0005911///cell-cell junction+++GO:0005886///plasma membrane+++GO:0005887///integral component of pla…	GO:0000166///nucleotide binding+++GO:0046872///metal ion binding+++GO:0016740///transferase activity+++GO:0042803///protein homodimerization activity+++GO:0004888///transmembrane signaling receptor activity+++GO:0002020///protease binding+++GO:0004672///protein kinase activity+++GO:0005020///stem cell factor receptor activity+++GO:0005515///protein binding+++GO:0005524///ATP binding+++GO:0019955/…	GO:0002573///myeloid leukocyte differentiation+++GO:0002320///lymphoid progenitor cell differentiation+++GO:0030217///T cell differentiation+++GO:0045747///positive regulation of Notch signaling pathway+++GO:0120072///positive regulation of pyloric antrum smooth muscle contraction+++GO:0030154///cell differentiation+++GO:0010628///positive regulation of gene expression+++GO:0038162///erythropoiet…
21899	Tlr6	toll-like receptor 6	7.32333	0	0.6	0.00666667	-3.19459	-6.91277	-24.7832	1.47973e-08	0.843606	0.514634	04620///Toll-like receptor signaling pathway+++04145///Phagosome	GO:0005911///cell-cell junction+++GO:0030424///axon+++GO:0016020///membrane+++GO:0016021///integral component of membrane+++GO:0005737///cytoplasm	GO:0005515///protein binding	GO:0007049///cell cycle+++GO:0007155///cell adhesion+++GO:0034613///cellular protein localization+++GO:0040008///regulation of growth+++GO:0007050///cell cycle arrest
210801	Unc5d	unc-5 netrin receptor D	7.32333	7.75333	2.08667	5.99333	-1.67954	1.55689	0.0800145	0.999866	0.67271	0.896541	04360///Axon guidance	GO:0005887///integral component of plasma membrane+++GO:0001772///immunological synapse+++GO:0009986///cell surface+++GO:0009897///external side of plasma membrane+++GO:0005615///extracellular space+++GO:0045121///membrane raft+++GO:0070062///extracellular exosome+++GO:0016021///integral component of membrane+++GO:0005886///plasma membrane+++GO:0016020///membrane	GO:0044877///protein-containing complex binding+++GO:0005178///integrin binding	GO:0022614///membrane to membrane docking+++GO:0071333///cellular response to glucose stimulus+++GO:0002457///T cell antigen processing and presentation+++GO:0050731///positive regulation of peptidyl-tyrosine phosphorylation+++GO:0050900///leukocyte migration+++GO:0007605///sensory perception of sound+++GO:0044406///adhesion of symbiont to host+++GO:1900027///regulation of ruffle assembly+++GO:00…
12554	Cdh13	cadherin 13	7.12	39.92	111.817	47.48	4.23617	-1.22753	2.67984	0.726714	0.132268	0.54313		GO:0005829///cytosol+++GO:0030425///dendrite+++GO:0030424///axon+++GO:0032991///protein-containing complex+++GO:0005925///focal adhesion	GO:0005515///protein binding	GO:1903077///negative regulation of protein localization to plasma membrane+++GO:0051497///negative regulation of stress fiber assembly
269784	Cntn4	contactin 4	7.09	16.47	2.58333	14.84	-0.971848	2.58386	1.08233	0.999866	0.961213	0.875972		GO:0098978///glutamatergic synapse+++GO:0005737///cytoplasm+++GO:0005886///plasma membrane+++GO:0030027///lamellipodium+++GO:0016600///flotillin complex+++GO:0043197///dendritic spine+++GO:0099092///postsynaptic density, intracellular component+++GO:0005915///zonula adherens+++GO:0005634///nucleus+++GO:0005913///cell-cell adherens junction+++GO:0098686///hippocampal mossy fiber to CA3 synapse+++G…	GO:0005515///protein binding+++GO:0019901///protein kinase binding+++GO:0005102///signaling receptor binding+++GO:0019904///protein domain specific binding+++GO:0019903///protein phosphatase binding+++GO:0050839///cell adhesion molecule binding+++GO:0045296///cadherin binding	GO:0098609///cell-cell adhesion+++GO:1900086///positive regulation of peptidyl-tyrosine autophosphorylation+++GO:0010954///positive regulation of protein processing+++GO:0099072///regulation of postsynaptic membrane neurotransmitter receptor levels+++GO:0007435///salivary gland morphogenesis+++GO:0001738///morphogenesis of a polarized epithelium+++GO:0090090///negative regulation of canonical Wnt…
272381	Lrrc4b	leucine rich repeat containing 4B	7.05333	4.94667	0.346667	0.11	-4.2275	-1.62449	-0.46916	0.999866	0.223492	0.99993	04514///Cell adhesion molecules (CAMs)	GO:0016021///integral component of membrane+++GO:0016020///membrane	GO:0004190///aspartic-type endopeptidase activity	GO:0006508///proteolysis+++GO:0007155///cell adhesion
71461	Ptk7	PTK7 protein tyrosine kinase 7	6.75	0	2.29	3.18667	-1.3971	0.485726	-25.0391	1.18906e-08	0.970295	0.99993		GO:0005623///cell+++GO:0005886///plasma membrane+++GO:0005789///endoplasmic reticulum membrane+++GO:0005887///integral component of plasma membrane+++GO:0016021///integral component of membrane+++GO:0016020///membrane+++GO:0034702///ion channel complex+++GO:0005737///cytoplasm+++GO:0005783///endoplasmic reticulum	GO:0005225///volume-sensitive anion channel activity	GO:0098656///anion transmembrane transport+++GO:0015810///aspartate transmembrane transport+++GO:0034214///protein hexamerization+++GO:0015698///inorganic anion transport+++GO:0015734///taurine transport+++GO:0006884///cell volume homeostasis+++GO:0045444///fat cell differentiation+++GO:0006811///ion transport+++GO:0071470///cellular response to osmotic stress
21367	Cntn2	contactin 2	6.58	6.34333	6.18	5.16333	0.0661589	-0.225997	-0.0334246	0.999866	0.994603	0.99993	04514///Cell adhesion molecules (CAMs)	GO:0005737///cytoplasm+++GO:0005886///plasma membrane+++GO:0005856///cytoskeleton+++GO:0016020///membrane+++GO:0005829///cytosol	GO:0045296///cadherin binding+++GO:0051015///actin filament binding	GO:0007155///cell adhesion+++GO:0007266///Rho protein signal transduction
217303	Cd300a	CD300A molecule	6.56	5.06	2.74	0.583333	-1.7772	-1.60313	-0.465235	0.999866	0.373841	0.940257		GO:0016020///membrane+++GO:0016021///integral component of membrane+++GO:0045211///postsynaptic membrane+++GO:0045202///synapse+++GO:0099061///integral component of postsynaptic density membrane+++GO:0030054///cell junction+++GO:0098978///glutamatergic synapse+++GO:0099059///integral component of presynaptic active zone membrane+++GO:0042734///presynaptic membrane+++GO:0030425///dendrite+++GO:000…		GO:0099560///synaptic membrane adhesion+++GO:0007155///cell adhesion+++GO:1905606///regulation of presynapse assembly+++GO:0099179///regulation of synaptic membrane adhesion
11994	Pcdh15	protocadherin 15	6.45	9.91	0.456667	2.09667	-3.84055	2.67426	0.490392	0.999866	0.461988	0.867815		GO:0001772///immunological synapse+++GO:0016021///integral component of membrane+++GO:0042995///cell projection+++GO:0032587///ruffle membrane+++GO:0009986///cell surface+++GO:0005911///cell-cell junction+++GO:0005886///plasma membrane+++GO:0016020///membrane+++GO:0030054///cell junction	GO:0004721///phosphoprotein phosphatase activity+++GO:0016787///hydrolase activity+++GO:0016791///phosphatase activity+++GO:0070097///delta-catenin binding+++GO:0045295///gamma-catenin binding+++GO:0005161///platelet-derived growth factor receptor binding+++GO:0008013///beta-catenin binding+++GO:0004725///protein tyrosine phosphatase activity+++GO:0019901///protein kinase binding+++GO:0051019///m…	GO:0051894///positive regulation of focal adhesion assembly+++GO:0043410///positive regulation of MAPK cascade+++GO:0043116///negative regulation of vascular permeability+++GO:0050860///negative regulation of T cell receptor signaling pathway+++GO:0051897///positive regulation of protein kinase B signaling+++GO:0006470///protein dephosphorylation+++GO:0010572///positive regulation of platelet act…
211323	Nrg1	neuregulin 1	6.20667	11.5133	0	0.246667	-12.6581	21.5868	-0.585684	0.999866	3.88226e-10	6.74695e-07	04012///ErbB signaling pathway	GO:0005783///endoplasmic reticulum+++GO:0005576///extracellular region	GO:0003674///molecular_function	GO:0008150///biological_process
76965	Slitrk1	SLIT and NTRK-like family, member 1	6.15667	13.3667	25.4233	28.4433	2.16698	0.194775	1.08155	0.999866	0.677551	0.99993		GO:0005886///plasma membrane+++GO:0016020///membrane+++GO:0016021///integral component of membrane		GO:0040008///regulation of growth+++GO:0007155///cell adhesion
231549	Lrrc8d	leucine rich repeat containing 8D	5.85	11.9533	8.27	3.27667	0.681308	-1.33186	1.05336	0.999866	0.975375	0.386052		GO:0005886///plasma membrane+++GO:0016020///membrane+++GO:0005887///integral component of plasma membrane+++GO:0016021///integral component of membrane	GO:0005509///calcium ion binding	GO:0007155///cell adhesion+++GO:0007156///homophilic cell adhesion via plasma membrane adhesion molecules
229715	Amigo1	adhesion molecule with Ig like domain 1	5.7	5.99667	6.64333	10.9433	0.270437	0.729876	-0.0560175	0.999866	0.983276	0.99993		GO:0016021///integral component of membrane+++GO:0016020///membrane+++GO:0005886///plasma membrane	GO:0005509///calcium ion binding+++GO:0003674///molecular_function	GO:0007155///cell adhesion+++GO:0008150///biological_process+++GO:0007156///homophilic cell adhesion via plasma membrane adhesion molecules
16590	Kit	KIT proto-oncogene receptor tyrosine kinase	5.64667	0	3.52667	6.09333	-0.495127	0.76284	-25.1384	1.11649e-08	0.981239	0.99993	04072///Phospholipase D signaling pathway+++04151///PI3K-Akt signaling pathway+++04010///MAPK signaling pathway+++04014///Ras signaling pathway+++04916///Melanogenesis+++04015///Rap1 signaling pathway+++04640///Hematopoietic cell lineage	GO:0005886///plasma membrane+++GO:0016020///membrane+++GO:0009986///cell surface+++GO:0016342///catenin complex+++GO:0005913///cell-cell adherens junction+++GO:0016021///integral component of membrane+++GO:0005887///integral component of plasma membrane	GO:0045296///cadherin binding+++GO:0046872///metal ion binding+++GO:0005509///calcium ion binding+++GO:0008092///cytoskeletal protein binding+++GO:0042803///protein homodimerization activity	GO:0007155///cell adhesion+++GO:0007156///homophilic cell adhesion via plasma membrane adhesion molecules+++GO:0034332///adherens junction organization+++GO:0044331///cell-cell adhesion mediated by cadherin+++GO:0016339///calcium-dependent cell-cell adhesion via plasma membrane cell adhesion molecules+++GO:0045773///positive regulation of axon extension+++GO:0098609///cell-cell adhesion+++GO:0007…
241201	Cdh7	cadherin 7, type 2	5.64333	12	6.27333	11.6967	0.264969	1.03112	1.14583	0.999866	0.981239	0.99993		GO:0005886///plasma membrane+++GO:0005789///endoplasmic reticulum membrane+++GO:0005737///cytoplasm+++GO:0016020///membrane+++GO:0005623///cell+++GO:0005887///integral component of plasma membrane+++GO:0016021///integral component of membrane+++GO:0034702///ion channel complex+++GO:0005783///endoplasmic reticulum	GO:0005225///volume-sensitive anion channel activity	GO:0015698///inorganic anion transport+++GO:0006884///cell volume homeostasis+++GO:0006811///ion transport+++GO:0098656///anion transmembrane transport
21983	Tpbg	trophoblast glycoprotein	5.62667	4.53333	0	1.15	-25.1381	22.183	-0.603574	0.999866	1.36828e-08	3.4248e-07		GO:0005887///integral component of plasma membrane+++GO:0005886///plasma membrane+++GO:0016021///integral component of membrane+++GO:0016020///membrane	GO:0003674///molecular_function+++GO:0005509///calcium ion binding	GO:0007155///cell adhesion+++GO:0007156///homophilic cell adhesion via plasma membrane adhesion molecules
211187	Lrtm2	leucine-rich repeats and transmembrane domains 2	5.60333	31.1333	7.69667	32.83	0.614825	2.13631	2.52408	0.677375	0.981239	0.913354		GO:0016020///membrane+++GO:0005886///plasma membrane+++GO:0016021///integral component of membrane	GO:0004930///G protein-coupled receptor activity+++GO:0005509///calcium ion binding+++GO:0004888///transmembrane signaling receptor activity	GO:0007275///multicellular organism development+++GO:0036515///serotonergic neuron axon guidance+++GO:0007413///axonal fasciculation+++GO:1904938///planar cell polarity pathway involved in axon guidance+++GO:0007155///cell adhesion+++GO:0007156///homophilic cell adhesion via plasma membrane adhesion molecules+++GO:0007186///G protein-coupled receptor signaling pathway+++GO:0032880///regulation of…
53324	Nptx2	neuronal pentraxin 2	5.42667	8.25333	12.03	4.46	1.24691	-1.44978	0.535175	0.999866	0.697795	0.99993		GO:0005886///plasma membrane+++GO:0016020///membrane+++GO:0005887///integral component of plasma membrane+++GO:0016021///integral component of membrane	GO:0005509///calcium ion binding	GO:0007156///homophilic cell adhesion via plasma membrane adhesion molecules+++GO:0007155///cell adhesion
13138	Dag1	dystroglycan 1	5.35667	3.55333	9.62333	12.7	0.893361	0.454788	-0.788124	0.999866	0.946828	0.99993	04512///ECM-receptor interaction	GO:0016020///membrane+++GO:0005887///integral component of plasma membrane+++GO:0005886///plasma membrane+++GO:0016021///integral component of membrane	GO:0005509///calcium ion binding	GO:0007156///homophilic cell adhesion via plasma membrane adhesion molecules+++GO:0007155///cell adhesion+++GO:0007420///brain development
93707	Pcdhgc4	protocadherin gamma subfamily C, 4	5.07333	18.5	20.28	37.25	2.17277	0.890759	1.85709	0.999866	0.870611	0.869801		GO:0016020///membrane+++GO:0005887///integral component of plasma membrane+++GO:0005886///plasma membrane+++GO:0016021///integral component of membrane	GO:0005509///calcium ion binding+++GO:0003674///molecular_function	GO:0007156///homophilic cell adhesion via plasma membrane adhesion molecules+++GO:0007155///cell adhesion
107448	Unc5a	unc-5 netrin receptor A	5.04	12.8967	5.83667	12	0.379361	1.04028	1.3304	0.999866	0.981239	0.99993	04360///Axon guidance	GO:0097059///CNTFR-CLCF1 complex+++GO:0016020///membrane+++GO:0016324///apical plasma membrane+++GO:0031225///anchored component of membrane+++GO:0009897///external side of plasma membrane+++GO:0005886///plasma membrane+++GO:0070110///ciliary neurotrophic factor receptor complex+++GO:0043235///receptor complex	GO:0045523///interleukin-27 receptor binding+++GO:0019955///cytokine binding+++GO:0004896///cytokine receptor activity+++GO:0004897///ciliary neurotrophic factor receptor activity+++GO:0005515///protein binding+++GO:0005102///signaling receptor binding	GO:0008284///positive regulation of cell proliferation+++GO:0019221///cytokine-mediated signaling pathway+++GO:0043524///negative regulation of neuron apoptotic process+++GO:0007548///sex differentiation+++GO:0070120///ciliary neurotrophic factor-mediated signaling pathway+++GO:0001967///suckling behavior+++GO:0003360///brainstem development+++GO:0060538///skeletal muscle organ development
93891	Pcdhb20	protocadherin beta 20	4.88667	6.64	4.51	0	0.0349483	-10.7062	0.448103	0.999866	0.998303	0.0777136		GO:0030425///dendrite+++GO:0016020///membrane+++GO:0045211///postsynaptic membrane+++GO:0099060///integral component of postsynaptic specialization membrane+++GO:0098978///glutamatergic synapse+++GO:0098793///presynapse+++GO:0043197///dendritic spine+++GO:0032433///filopodium tip+++GO:0045202///synapse+++GO:0060076///excitatory synapse+++GO:0009897///external side of plasma membrane+++GO:0009986/…	GO:0005515///protein binding+++GO:0050839///cell adhesion molecule binding+++GO:0038023///signaling receptor activity+++GO:0046983///protein dimerization activity+++GO:0097110///scaffold protein binding+++GO:0042043///neurexin family protein binding+++GO:0030165///PDZ domain binding	GO:0098942///retrograde trans-synaptic signaling by trans-synaptic protein complex+++GO:0002087///regulation of respiratory gaseous exchange by neurological system process+++GO:0071277///cellular response to calcium ion+++GO:0051260///protein homooligomerization+++GO:0048511///rhythmic process+++GO:0099174///regulation of presynapse organization+++GO:0097120///receptor localization to synapse+++G…
320027	Fstl4	follistatin-like 4	4.85333	0.00666667	5.49333	8.22667	-0.223675	0.221881	-10.4342	0.0137912	0.989767	0.99993		GO:0016020///membrane+++GO:0005887///integral component of plasma membrane+++GO:0005886///plasma membrane+++GO:0005615///extracellular space+++GO:0016021///integral component of membrane	GO:0030215///semaphorin receptor binding+++GO:0045499///chemorepellent activity+++GO:0038191///neuropilin binding+++GO:0005515///protein binding	GO:0001755///neural crest cell migration+++GO:0050919///negative chemotaxis+++GO:0007399///nervous system development+++GO:0048843///negative regulation of axon extension involved in axon guidance+++GO:0030154///cell differentiation+++GO:0071526///semaphorin-plexin signaling pathway+++GO:0007275///multicellular organism development+++GO:0030335///positive regulation of cell migration
396184	Flrt1	fibronectin leucine rich transmembrane protein 1	4.85	7.17333	0.32	4.97333	-4.02658	4.4704	0.664963	0.999866	0.255714	0.0923056		GO:0098978///glutamatergic synapse+++GO:0005886///plasma membrane+++GO:0005913///cell-cell adherens junction+++GO:0016021///integral component of membrane+++GO:0016342///catenin complex+++GO:0009986///cell surface+++GO:0043083///synaptic cleft+++GO:0043679///axon terminus+++GO:0097060///synaptic membrane+++GO:0016020///membrane	GO:0042803///protein homodimerization activity+++GO:0005509///calcium ion binding+++GO:0008092///cytoskeletal protein binding+++GO:0045296///cadherin binding+++GO:0042802///identical protein binding+++GO:0046872///metal ion binding	GO:0035249///synaptic transmission, glutamatergic+++GO:0034332///adherens junction organization+++GO:0016339///calcium-dependent cell-cell adhesion via plasma membrane cell adhesion molecules+++GO:0098609///cell-cell adhesion+++GO:0007268///chemical synaptic transmission+++GO:0007043///cell-cell junction assembly+++GO:0044331///cell-cell adhesion mediated by cadherin+++GO:0009409///response to co…
270120	Fat3	FAT atypical cadherin 3	4.8	1.60333	0.133333	1.52	-4.9815	3.43776	-1.67414	0.999866	0.235966	0.99993		GO:0042995///cell projection+++GO:0031514///motile cilium+++GO:0005794///Golgi apparatus+++GO:0016021///integral component of membrane+++GO:0005929///cilium+++GO:0005783///endoplasmic reticulum+++GO:0034704///calcium channel complex+++GO:0016328///lateral plasma membrane+++GO:0009986///cell surface+++GO:0016020///membrane+++GO:0005737///cytoplasm+++GO:0005634///nucleus+++GO:0005886///plasma membr…	GO:0030246///carbohydrate binding+++GO:0019904///protein domain specific binding+++GO:0019901///protein kinase binding+++GO:0005262///calcium channel activity+++GO:0044325///ion channel binding+++GO:0005515///protein binding+++GO:0042813///Wnt-activated receptor activity	GO:0072001///renal system development+++GO:0021510///spinal cord development+++GO:0007204///positive regulation of cytosolic calcium ion concentration+++GO:0001892///embryonic placenta development+++GO:0032092///positive regulation of protein binding+++GO:0061136///regulation of proteasomal protein catabolic process+++GO:0060428///lung epithelium development+++GO:0072177///mesonephric duct develo…
12349	Car2	carbonic anhydrase 2	4.67333	17.62	25.34	35.8367	2.44381	0.589469	1.81353	0.999866	0.630255	0.99993	04964///Proximal tubule bicarbonate reclamation+++04966///Collecting duct acid secretion+++04976///Bile secretion+++00910///Nitrogen metabolism+++04971///Gastric acid secretion+++04972///Pancreatic secretion	GO:0016020///membrane+++GO:0099029///anchored component of presynaptic active zone membrane+++GO:0098978///glutamatergic synapse+++GO:0005886///plasma membrane+++GO:0046658///anchored component of plasma membrane+++GO:0031225///anchored component of membrane+++GO:0098685///Schaffer collateral - CA1 synapse	GO:0005515///protein binding+++GO:0098632///cell-cell adhesion mediator activity+++GO:0050839///cell adhesion molecule binding+++GO:0003674///molecular_function	GO:0099560///synaptic membrane adhesion+++GO:0007399///nervous system development+++GO:0007409///axonogenesis+++GO:0050804///modulation of chemical synaptic transmission+++GO:0030154///cell differentiation+++GO:0007275///multicellular organism development
93708	Pcdhgc5	protocadherin gamma subfamily C, 5	4.57667	18.3533	18.4967	25.2533	1.98364	0.491735	1.73196	0.999866	0.83203	0.99993		GO:0001669///acrosomal vesicle+++GO:0098978///glutamatergic synapse+++GO:0005737///cytoplasm+++GO:0031410///cytoplasmic vesicle+++GO:0098831///presynaptic active zone cytoplasmic component+++GO:0098875///epididymosome+++GO:0048786///presynaptic active zone+++GO:0045202///synapse	GO:0003674///molecular_function	GO:0016079///synaptic vesicle exocytosis+++GO:0048172///regulation of short-term neuronal synaptic plasticity+++GO:0007269///neurotransmitter secretion+++GO:0016081///synaptic vesicle docking
269473	Lrig2	leucine-rich repeats and immunoglobulin-like domains 2	4.48667	7.64	1.08667	3.53	-1.91504	1.79251	0.974331	0.999866	0.630875	0.911117		GO:0016020///membrane+++GO:0043025///neuronal cell body+++GO:0005911///cell-cell junction+++GO:0005886///plasma membrane+++GO:0030054///cell junction+++GO:0016021///integral component of membrane	GO:0016787///hydrolase activity+++GO:0004721///phosphoprotein phosphatase activity+++GO:0005085///guanyl-nucleotide exchange factor activity+++GO:0004725///protein tyrosine phosphatase activity+++GO:0008013///beta-catenin binding+++GO:0016791///phosphatase activity+++GO:0030695///GTPase regulator activity	GO:0031100///animal organ regeneration+++GO:0007155///cell adhesion+++GO:0034394///protein localization to cell surface+++GO:0016311///dephosphorylation+++GO:0090090///negative regulation of canonical Wnt signaling pathway+++GO:0051384///response to glucocorticoid+++GO:0006470///protein dephosphorylation+++GO:0035335///peptidyl-tyrosine dephosphorylation+++GO:0030336///negative regulation of cell…
238680	Cntnap3	contactin associated protein-like 3	4.48333	9.91667	23.4467	29.22	2.54461	0.248723	0.988872	0.999866	0.805835	0.99993		GO:0005886///plasma membrane+++GO:0005615///extracellular space+++GO:0005737///cytoplasm+++GO:0062023///collagen-containing extracellular matrix+++GO:0016020///membrane+++GO:0009986///cell surface+++GO:0005794///Golgi apparatus+++GO:0005887///integral component of plasma membrane+++GO:0016021///integral component of membrane	GO:0045499///chemorepellent activity+++GO:0005515///protein binding+++GO:0030215///semaphorin receptor binding+++GO:0038191///neuropilin binding	GO:0001755///neural crest cell migration+++GO:0007399///nervous system development+++GO:0014911///positive regulation of smooth muscle cell migration+++GO:0048843///negative regulation of axon extension involved in axon guidance+++GO:0030517///negative regulation of axon extension+++GO:0007275///multicellular organism development+++GO:0014912///negative regulation of smooth muscle cell migration+…
93879	Pcdhb8	protocadherin beta 8	4.4	0	0	0	-24.0195		-23.7125	3.77784e-08	4.13161e-08			GO:0030054///cell junction+++GO:0016020///membrane+++GO:0043005///neuron projection+++GO:0016021///integral component of membrane+++GO:0045202///synapse+++GO:0005886///plasma membrane	GO:0005042///netrin receptor activity	GO:0006915///apoptotic process+++GO:0007411///axon guidance+++GO:0030334///regulation of cell migration+++GO:0043065///positive regulation of apoptotic process+++GO:0007420///brain development+++GO:0007165///signal transduction+++GO:0033564///anterior/posterior axon guidance+++GO:0007275///multicellular organism development+++GO:0038007///netrin-activated signaling pathway
18007	Neo1	neogenin	4.39333	1.08333	1.34	2.25333	-1.4831	0.771277	-1.98918	0.999866	0.895551	0.99993	04514///Cell adhesion molecules (CAMs)	GO:0005788///endoplasmic reticulum lumen+++GO:0016020///membrane+++GO:0016021///integral component of membrane+++GO:0045202///synapse+++GO:0031410///cytoplasmic vesicle+++GO:0030285///integral component of synaptic vesicle membrane+++GO:0030658///transport vesicle membrane+++GO:0043235///receptor complex+++GO:0043195///terminal bouton+++GO:0030054///cell junction+++GO:0030141///secretory granule+…	GO:0004725///protein tyrosine phosphatase activity+++GO:0005515///protein binding+++GO:0016791///phosphatase activity+++GO:0016787///hydrolase activity+++GO:0004721///phosphoprotein phosphatase activity	GO:0034260///negative regulation of GTPase activity+++GO:0035773///insulin secretion involved in cellular response to glucose stimulus+++GO:0007269///neurotransmitter secretion+++GO:0006470///protein dephosphorylation+++GO:0006629///lipid metabolic process+++GO:0035335///peptidyl-tyrosine dephosphorylation+++GO:0016311///dephosphorylation
270190	Ephb1	Eph receptor B1	4.38333	10.5433	0.75	6.95667	-2.39869	3.22752	1.23721	0.999866	0.886026	0.979905	04360///Axon guidance	GO:0032391///photoreceptor connecting cilium+++GO:0005886///plasma membrane+++GO:0016021///integral component of membrane+++GO:0016020///membrane+++GO:0005887///integral component of plasma membrane	GO:0005509///calcium ion binding+++GO:0003674///molecular_function	GO:0007156///homophilic cell adhesion via plasma membrane adhesion molecules+++GO:0007155///cell adhesion
19281	Ptprt	protein tyrosine phosphatase, receptor type, T	4.30333	0.38	0.346667	0.0133333	-3.23741	-4.55524	-3.15196	0.834912	0.637608	0.901598		GO:0005887///integral component of plasma membrane+++GO:0005886///plasma membrane+++GO:0016021///integral component of membrane+++GO:0016020///membrane	GO:0005509///calcium ion binding+++GO:0003674///molecular_function	GO:0007156///homophilic cell adhesion via plasma membrane adhesion molecules+++GO:0007155///cell adhesion
15529	Sdc2	syndecan 2	4.29	3.46333	8.30667	1.22	1.04962	-2.70224	-0.384099	0.999866	0.946522	0.828387	04514///Cell adhesion molecules (CAMs)	GO:0016020///membrane+++GO:0005887///integral component of plasma membrane+++GO:0005886///plasma membrane+++GO:0016021///integral component of membrane	GO:0005509///calcium ion binding+++GO:0003674///molecular_function	GO:0007155///cell adhesion+++GO:0007156///homophilic cell adhesion via plasma membrane adhesion molecules
228942	Cbln4	cerebellin 4 precursor protein	4.15667	7.18667	0.343333	6.22333	-3.56765	4.2512	0.711635	0.999866	0.791534	0.945437		GO:0030141///secretory granule+++GO:0005576///extracellular region	GO:0046872///metal ion binding+++GO:0048403///brain-derived neurotrophic factor binding+++GO:0005509///calcium ion binding	GO:0048670///regulation of collateral sprouting+++GO:0048671///negative regulation of collateral sprouting+++GO:0031549///negative regulation of brain-derived neurotrophic factor receptor signaling pathway+++GO:0061000///negative regulation of dendritic spine development
14160	Lgr5	leucine rich repeat containing G protein coupled receptor 5	3.98667	1.61667	1.73667	0.0833333	-1.03573	-4.43889	-1.23949	0.999866	0.947437	0.213137		GO:0016021///integral component of membrane+++GO:0005886///plasma membrane+++GO:0016020///membrane+++GO:0005887///integral component of plasma membrane	GO:0005509///calcium ion binding	GO:0007155///cell adhesion+++GO:0007156///homophilic cell adhesion via plasma membrane adhesion molecules
13642	Efnb2	ephrin B2	3.96333	0.0766667	3.18667	1.26667	-1.14828	-1.35816	-6.7256	0.320991	0.946501	0.99993	04360///Axon guidance	GO:0045202///synapse+++GO:0005783///endoplasmic reticulum+++GO:0030424///axon+++GO:0032592///integral component of mitochondrial membrane+++GO:0016020///membrane+++GO:0098982///GABA-ergic synapse+++GO:0030426///growth cone+++GO:0005741///mitochondrial outer membrane+++GO:0045121///membrane raft+++GO:0016021///integral component of membrane+++GO:0005739///mitochondrion+++GO:0042734///presynaptic m…	GO:0004949///cannabinoid receptor activity+++GO:0004930///G protein-coupled receptor activity+++GO:0099635///voltage-gated calcium channel activity involved in positive regulation of presynaptic cytosolic calcium levels+++GO:0005515///protein binding+++GO:0008144///drug binding+++GO:0005509///calcium ion binding+++GO:0046872///metal ion binding+++GO:0042802///identical protein binding	GO:0019216///regulation of lipid metabolic process+++GO:0099533///positive regulation of presynaptic cytosolic calcium concentration+++GO:0007165///signal transduction+++GO:0042593///glucose homeostasis+++GO:0007155///cell adhesion+++GO:0045471///response to ethanol+++GO:0033602///negative regulation of dopamine secretion+++GO:0099553///trans-synaptic signaling by endocannabinoid, modulating syna…
636808	Cntnap5a	contactin associated protein-like 5A	3.86667	7.17	3.78333	2.25	-0.324049	-0.140859	0.463953	0.999866	0.970295	0.99993		GO:0005576///extracellular region+++GO:0005615///extracellular space+++GO:0005887///integral component of plasma membrane	GO:0030215///semaphorin receptor binding+++GO:0045499///chemorepellent activity+++GO:0038191///neuropilin binding+++GO:0005515///protein binding	GO:0030154///cell differentiation+++GO:0007275///multicellular organism development+++GO:0071526///semaphorin-plexin signaling pathway+++GO:0050808///synapse organization+++GO:0002040///sprouting angiogenesis+++GO:0001755///neural crest cell migration+++GO:0048843///negative regulation of axon extension involved in axon guidance+++GO:2000249///regulation of actin cytoskeleton reorganization+++GO:…
14130	Fcgr2b	Fc receptor, IgG, low affinity IIb	3.82	17.48	1.08	0	-1.92993	-7.29008	1.93313	0.999866	0.950056	0.457465	04145///Phagosome+++04380///Osteoclast differentiation+++04666///Fc gamma R-mediated phagocytosis+++04662///B cell receptor signaling pathway	GO:0005887///integral component of plasma membrane+++GO:0005737///cytoplasm+++GO:0005886///plasma membrane+++GO:0005829///cytosol+++GO:0016020///membrane+++GO:0005634///nucleus+++GO:0005730///nucleolus+++GO:0031410///cytoplasmic vesicle+++GO:0048471///perinuclear region of cytoplasm+++GO:0043235///receptor complex+++GO:0016021///integral component of membrane	GO:0004672///protein kinase activity+++GO:0004888///transmembrane signaling receptor activity+++GO:0005007///fibroblast growth factor-activated receptor activity+++GO:0005515///protein binding+++GO:0090722///receptor-receptor interaction+++GO:0005102///signaling receptor binding+++GO:0042802///identical protein binding+++GO:0044877///protein-containing complex binding+++GO:0042803///protein homod…	GO:0043406///positive regulation of MAP kinase activity+++GO:0002062///chondrocyte differentiation+++GO:0009968///negative regulation of signal transduction+++GO:1905564///positive regulation of vascular endothelial cell proliferation+++GO:0043583///ear development+++GO:0008284///positive regulation of cell proliferation+++GO:0021769///orbitofrontal cortex development+++GO:0045666///positive regu…
237847	Rtn4rl1	reticulon 4 receptor-like 1	3.73667	11.3	62.5833	21.1333	4.27595	-1.57012	1.71585	0.999866	0.131228	0.112543		GO:0016020///membrane+++GO:0032589///neuron projection membrane+++GO:0042995///cell projection+++GO:0005829///cytosol+++GO:0032809///neuronal cell body membrane+++GO:0045121///membrane raft+++GO:0016021///integral component of membrane+++GO:0005886///plasma membrane+++GO:0031226///intrinsic component of plasma membrane	GO:0005042///netrin receptor activity	GO:0007411///axon guidance+++GO:0038007///netrin-activated signaling pathway+++GO:0006915///apoptotic process+++GO:0031175///neuron projection development+++GO:0007275///multicellular organism development+++GO:0033564///anterior/posterior axon guidance+++GO:0007165///signal transduction
26456	Sema4g	sema domain, immunoglobulin domain (Ig), transmembrane domain (TM) and short cytoplasmic domain, (semaphorin) 4G	3.48333	11.8667	4.63667	6.88	0.563148	0.709036	1.74971	0.999866	0.979977	0.99993	04360///Axon guidance	GO:0005886///plasma membrane+++GO:0016021///integral component of membrane+++GO:0016020///membrane+++GO:0005615///extracellular space+++GO:0005887///integral component of plasma membrane	GO:0038191///neuropilin binding+++GO:0005102///signaling receptor binding+++GO:0038023///signaling receptor activity+++GO:0004888///transmembrane signaling receptor activity+++GO:0030215///semaphorin receptor binding+++GO:0005515///protein binding+++GO:0045499///chemorepellent activity+++GO:0042802///identical protein binding	GO:0070486///leukocyte aggregation+++GO:0008360///regulation of cell shape+++GO:0031344///regulation of cell projection organization+++GO:0001755///neural crest cell migration+++GO:0007399///nervous system development+++GO:0050919///negative chemotaxis+++GO:0071526///semaphorin-plexin signaling pathway+++GO:0050732///negative regulation of peptidyl-tyrosine phosphorylation+++GO:0048843///negative…
93888	Pcdhb17	protocadherin beta 17	3.31333	0	2.35667	5.54	-0.330401	1.31002	-23.7839	3.4721e-08	0.986831	0.99993		GO:0005887///integral component of plasma membrane+++GO:0016021///integral component of membrane+++GO:0016020///membrane+++GO:0005886///plasma membrane	GO:0042802///identical protein binding+++GO:0005509///calcium ion binding+++GO:0046872///metal ion binding	GO:0009988///cell-cell recognition+++GO:0007156///homophilic cell adhesion via plasma membrane adhesion molecules+++GO:0007155///cell adhesion
18190	Nrxn2	neurexin II	3.06333	3.19333	1.07333	1.79	-1.43634	0.779601	0.00645036	0.999866	0.950973	0.99993	04514///Cell adhesion molecules (CAMs)	GO:0016021///integral component of membrane+++GO:0005737///cytoplasm+++GO:0005654///nucleoplasm+++GO:0043005///neuron projection+++GO:0005887///integral component of plasma membrane+++GO:0043235///receptor complex+++GO:0016020///membrane	GO:0004713///protein tyrosine kinase activity+++GO:0000166///nucleotide binding+++GO:0005524///ATP binding+++GO:0016740///transferase activity+++GO:0004888///transmembrane signaling receptor activity+++GO:0005005///transmembrane-ephrin receptor activity+++GO:0005003///ephrin receptor activity+++GO:0004672///protein kinase activity+++GO:0016301///kinase activity+++GO:0004714///transmembrane recept…	GO:0007169///transmembrane receptor protein tyrosine kinase signaling pathway+++GO:0009968///negative regulation of signal transduction+++GO:0048013///ephrin receptor signaling pathway+++GO:0030154///cell differentiation+++GO:0043066///negative regulation of apoptotic process+++GO:0016310///phosphorylation+++GO:0006468///protein phosphorylation+++GO:0070374///positive regulation of ERK1 and ERK2 …
13845	Ephb3	Eph receptor B3	2.94333	0	0.136667	6.08333	-4.21752	5.58743	-9.7977	0.0781754	0.692998	0.605728	04360///Axon guidance	GO:0043025///neuronal cell body+++GO:0033268///node of Ranvier+++GO:0030424///axon+++GO:0009986///cell surface+++GO:0008076///voltage-gated potassium channel complex+++GO:0031225///anchored component of membrane+++GO:0043209///myelin sheath+++GO:0044224///juxtaparanode region of axon+++GO:0099025///anchored component of postsynaptic membrane+++GO:0043005///neuron projection+++GO:0005886///plasma …	GO:0030246///carbohydrate binding+++GO:0005515///protein binding+++GO:0043621///protein self-association	GO:0007155///cell adhesion+++GO:0071205///protein localization to juxtaparanode region of axon+++GO:0007413///axonal fasciculation+++GO:0000226///microtubule cytoskeleton organization+++GO:0007612///learning+++GO:0007628///adult walking behavior+++GO:0045665///negative regulation of neuron differentiation+++GO:0007160///cell-matrix adhesion+++GO:0048710///regulation of astrocyte differentiation++…
170743	Tlr7	toll-like receptor 7	2.93	0	2.77333	0.0133333	-0.0685251	-7.64353	-24.0585	2.69334e-08	0.997174	0.366606	04620///Toll-like receptor signaling pathway	GO:0016021///integral component of membrane+++GO:0005886///plasma membrane	GO:0005509///calcium ion binding	GO:0007156///homophilic cell adhesion via plasma membrane adhesion molecules
14183	Fgfr2	fibroblast growth factor receptor 2	2.9	13.6067	3.19333	4.93333	0.549028	0.544706	2.74915	0.971684	0.981239	0.99993	04014///Ras signaling pathway+++04144///Endocytosis+++04550///Signaling pathways regulating pluripotency of stem cells+++04010///MAPK signaling pathway+++04015///Rap1 signaling pathway+++04810///Regulation of actin cytoskeleton+++04151///PI3K-Akt signaling pathway	GO:0005886///plasma membrane+++GO:0005887///integral component of plasma membrane+++GO:0016021///integral component of membrane+++GO:0016020///membrane	GO:0016500///protein-hormone receptor activity+++GO:0005515///protein binding+++GO:0004888///transmembrane signaling receptor activity+++GO:0004930///G protein-coupled receptor activity	GO:0016055///Wnt signaling pathway+++GO:0007623///circadian rhythm+++GO:0002376///immune system process+++GO:0045893///positive regulation of transcription, DNA-templated+++GO:0001942///hair follicle development+++GO:2001013///epithelial cell proliferation involved in renal tubule morphogenesis+++GO:0007186///G protein-coupled receptor signaling pathway+++GO:0072224///metanephric glomerulus devel…
22253	Unc5c	unc-5 netrin receptor C	2.85	7.36333	5.01	1.82	1.00691	-1.45758	1.40669	0.999866	0.950056	0.99993	04360///Axon guidance	GO:0016020///membrane+++GO:0030054///cell junction+++GO:0005886///plasma membrane+++GO:0005829///cytosol+++GO:0005737///cytoplasm+++GO:0016021///integral component of membrane	GO:0005515///protein binding+++GO:0004725///protein tyrosine phosphatase activity+++GO:0016791///phosphatase activity+++GO:0016787///hydrolase activity+++GO:0019901///protein kinase binding+++GO:0004721///phosphoprotein phosphatase activity	GO:0010633///negative regulation of epithelial cell migration+++GO:0016311///dephosphorylation+++GO:0001701///in utero embryonic development+++GO:0006470///protein dephosphorylation+++GO:0038128///ERBB2 signaling pathway+++GO:0070373///negative regulation of ERK1 and ERK2 cascade+++GO:0035335///peptidyl-tyrosine dephosphorylation
18488	Cntn3	contactin 3	2.82333	0.0366667	0.04	4.82333	-5.82068	6.52479	-6.8796	0.0806385	0.445126	0.0454666		GO:0016020///membrane+++GO:0016021///integral component of membrane+++GO:0005815///microtubule organizing center+++GO:0005794///Golgi apparatus+++GO:0030496///midbody+++GO:0005813///centrosome+++GO:0005737///cytoplasm+++GO:0000139///Golgi membrane+++GO:0005819///spindle+++GO:0005856///cytoskeleton	GO:0003674///molecular_function	GO:0051301///cell division+++GO:0007049///cell cycle+++GO:0007098///centrosome cycle
207683	Igsf11	immunoglobulin superfamily, member 11	2.81333	17.7667	4.08667	3.47667	0.716554	-0.263234	2.67456	0.97586	0.981239	0.99993		GO:0016020///membrane+++GO:0005886///plasma membrane+++GO:0005887///integral component of plasma membrane+++GO:0016021///integral component of membrane	GO:0005515///protein binding+++GO:0005509///calcium ion binding	GO:0008333///endosome to lysosome transport+++GO:0007156///homophilic cell adhesion via plasma membrane adhesion molecules+++GO:0007155///cell adhesion+++GO:0060989///lipid tube assembly involved in organelle fusion
13052	Cxadr	coxsackie virus and adenovirus receptor	2.8	11.8833	2.24	10.25	-0.176199	2.25508	2.01318	0.999866	0.991093	0.99993		GO:0043231///intracellular membrane-bounded organelle+++GO:0043005///neuron projection+++GO:0016020///membrane+++GO:0005768///endosome+++GO:0043025///neuronal cell body+++GO:0016021///integral component of membrane+++GO:0060076///excitatory synapse+++GO:0099061///integral component of postsynaptic density membrane+++GO:0030426///growth cone+++GO:0005886///plasma membrane	GO:0050839///cell adhesion molecule binding+++GO:0016791///phosphatase activity+++GO:0005001///transmembrane receptor protein tyrosine phosphatase activity+++GO:0004721///phosphoprotein phosphatase activity+++GO:0044877///protein-containing complex binding+++GO:0008201///heparin binding+++GO:0005158///insulin receptor binding+++GO:0035373///chondroitin sulfate proteoglycan binding+++GO:0030971///…	GO:0007155///cell adhesion+++GO:0046627///negative regulation of insulin receptor signaling pathway+++GO:0048679///regulation of axon regeneration+++GO:0042059///negative regulation of epidermal growth factor receptor signaling pathway+++GO:0050803///regulation of synapse structure or activity+++GO:0050775///positive regulation of dendrite morphogenesis+++GO:1900121///negative regulation of recep…
13835	Epha1	Eph receptor A1	2.78667	0	0	0.326667	-23.1817	6.2147	-22.6132	1.18802e-07	1.02216e-07	0.637186	04360///Axon guidance	GO:0008076///voltage-gated potassium channel complex+++GO:0016021///integral component of membrane+++GO:0042995///cell projection+++GO:0043204///perikaryon+++GO:0030425///dendrite+++GO:0005887///integral component of plasma membrane+++GO:0032809///neuronal cell body membrane+++GO:0005886///plasma membrane+++GO:0016020///membrane	GO:0005515///protein binding+++GO:0015459///potassium channel regulator activity	GO:0007275///multicellular organism development+++GO:0007413///axonal fasciculation+++GO:0007409///axonogenesis+++GO:0007156///homophilic cell adhesion via plasma membrane adhesion molecules+++GO:0051965///positive regulation of synapse assembly+++GO:1901381///positive regulation of potassium ion transmembrane transport+++GO:0042552///myelination+++GO:0007399///nervous system development+++GO:000…
13837	Epha3	Eph receptor A3	2.74667	0.0133333	0.0866667	2.43333	-4.98147	4.79723	-8.08094	0.00125745	0.303497	0.855925	04360///Axon guidance	GO:0005575///cellular_component+++GO:0005886///plasma membrane+++GO:0016020///membrane+++GO:0016021///integral component of membrane	GO:0003674///molecular_function	GO:0008150///biological_process
227580	C1ql3	C1q-like 3	2.73667	3.82333	2.56333	3.27	0.0505977	0.346643	0.461379	0.999866	0.997398	0.99993		GO:0016021///integral component of membrane+++GO:0016020///membrane+++GO:0043231///intracellular membrane-bounded organelle+++GO:0030425///dendrite+++GO:0005886///plasma membrane+++GO:0005911///cell-cell junction+++GO:0009986///cell surface+++GO:0030054///cell junction+++GO:0043025///neuronal cell body+++GO:0001750///photoreceptor outer segment+++GO:0031256///leading edge membrane+++GO:0030424///…	GO:0019901///protein kinase binding+++GO:0016787///hydrolase activity+++GO:0004725///protein tyrosine phosphatase activity+++GO:0045295///gamma-catenin binding+++GO:0008013///beta-catenin binding+++GO:0016791///phosphatase activity+++GO:0004721///phosphoprotein phosphatase activity	GO:0006470///protein dephosphorylation+++GO:0045892///negative regulation of transcription, DNA-templated+++GO:0034614///cellular response to reactive oxygen species+++GO:0031175///neuron projection development+++GO:0035335///peptidyl-tyrosine dephosphorylation+++GO:0007165///signal transduction+++GO:0045786///negative regulation of cell cycle+++GO:0016477///cell migration+++GO:0008285///negative…
241175	Cntnap5b	contactin associated protein-like 5B	2.69667	3.18667	2.72333	2.89333	0.464089	0.148437	0.453838	0.999866	0.981239	0.99993	04514///Cell adhesion molecules (CAMs)	GO:0005887///integral component of plasma membrane+++GO:0005886///plasma membrane+++GO:0016020///membrane+++GO:0016021///integral component of membrane	GO:0003674///molecular_function+++GO:0005509///calcium ion binding	GO:0007155///cell adhesion+++GO:0007156///homophilic cell adhesion via plasma membrane adhesion molecules
19270	Ptprg	protein tyrosine phosphatase, receptor type, G	2.57	2.87333	0.833333	5.23	-0.926845	2.4432	0.508508	0.999866	0.970295	0.940362		GO:0016342///catenin complex+++GO:0005913///cell-cell adherens junction+++GO:0005886///plasma membrane+++GO:0016021///integral component of membrane+++GO:0009986///cell surface+++GO:0016020///membrane	GO:0005509///calcium ion binding+++GO:0045296///cadherin binding+++GO:0046872///metal ion binding+++GO:0008092///cytoskeletal protein binding+++GO:0042803///protein homodimerization activity	GO:0098609///cell-cell adhesion+++GO:0007156///homophilic cell adhesion via plasma membrane adhesion molecules+++GO:0007043///cell-cell junction assembly+++GO:0016339///calcium-dependent cell-cell adhesion via plasma membrane cell adhesion molecules+++GO:0034332///adherens junction organization+++GO:0007155///cell adhesion+++GO:0044331///cell-cell adhesion mediated by cadherin
93723	Pcdhga11	protocadherin gamma subfamily A, 11	2.47333	0	8.32667	17.91	1.90597	1.14135	-23.893	3.08815e-08	0.950056	0.99993		GO:0016020///membrane+++GO:0016021///integral component of membrane+++GO:0005886///plasma membrane+++GO:0005887///integral component of plasma membrane	GO:0003674///molecular_function+++GO:0005509///calcium ion binding	GO:0007156///homophilic cell adhesion via plasma membrane adhesion molecules+++GO:0007155///cell adhesion
75599	Pcdh1	protocadherin 1	2.45667	0	2.43	0	0.197347	-23.9957	-23.6138	4.13507e-08	0.990964	9.45484e-08		GO:0005576///extracellular region+++GO:0005615///extracellular space+++GO:0098978///glutamatergic synapse	GO:0005515///protein binding	GO:0051965///positive regulation of synapse assembly+++GO:1905606///regulation of presynapse assembly
320772	Mdga2	MAM domain containing glycosylphosphatidylinositol anchor 2	2.45667	5.09667	13.0433	7.77333	2.42378	-0.57441	1.35237	0.999866	0.503534	0.99993		GO:0005886///plasma membrane+++GO:0016020///membrane+++GO:0030054///cell junction+++GO:0016021///integral component of membrane+++GO:0044309///neuron spine+++GO:0045211///postsynaptic membrane+++GO:0045202///synapse+++GO:0098685///Schaffer collateral - CA1 synapse+++GO:0060076///excitatory synapse+++GO:0098978///glutamatergic synapse+++GO:0099061///integral component of postsynaptic density membr…	GO:0005515///protein binding	GO:0099560///synaptic membrane adhesion+++GO:0050808///synapse organization+++GO:0097119///postsynaptic density protein 95 clustering+++GO:0050804///modulation of chemical synaptic transmission+++GO:0050807///regulation of synapse organization
18232	Nxph2	neurexophilin 2	2.31667	5.52667	12.3533	19.8433	2.60721	0.694353	1.29072	0.999866	0.905249	0.99993		GO:0016020///membrane+++GO:0005886///plasma membrane+++GO:0016021///integral component of membrane+++GO:0005737///cytoplasm	GO:0005509///calcium ion binding+++GO:0004930///G protein-coupled receptor activity+++GO:0005515///protein binding+++GO:0004888///transmembrane signaling receptor activity	GO:0007165///signal transduction+++GO:0016055///Wnt signaling pathway+++GO:0007156///homophilic cell adhesion via plasma membrane adhesion molecules+++GO:0032880///regulation of protein localization+++GO:0048813///dendrite morphogenesis+++GO:0007186///G protein-coupled receptor signaling pathway+++GO:0001764///neuron migration+++GO:0033326///cerebrospinal fluid secretion+++GO:0021999///neural pla…
320865	Cdh18	cadherin 18	2.31333	2.45667	2.88333	23.31	0.421646	3.0263	0.215256	0.999866	0.982461	0.588228		GO:0016020///membrane+++GO:0016021///integral component of membrane	GO:0003674///molecular_function	GO:0051965///positive regulation of synapse assembly+++GO:0007155///cell adhesion+++GO:0007157///heterophilic cell-cell adhesion via plasma membrane cell adhesion molecules+++GO:0007399///nervous system development
245450	Slitrk2	SLIT and NTRK-like family, member 2	2.19	7.79333	9.31333	9.19333	2.25115	0.0103493	1.45338	0.634377	0.0143906	0.99993		GO:0098978///glutamatergic synapse+++GO:0005794///Golgi apparatus+++GO:0099061///integral component of postsynaptic density membrane+++GO:0005886///plasma membrane+++GO:0009986///cell surface+++GO:0045211///postsynaptic membrane+++GO:0016021///integral component of membrane+++GO:0005789///endoplasmic reticulum membrane+++GO:0016020///membrane+++GO:0000139///Golgi membrane+++GO:0005783///endoplasm…	GO:0005509///calcium ion binding	GO:0007155///cell adhesion+++GO:0051965///positive regulation of synapse assembly+++GO:0050806///positive regulation of synaptic transmission+++GO:0007156///homophilic cell adhesion via plasma membrane adhesion molecules
17968	Ncam2	neural cell adhesion molecule 2	2.14	0.553333	2.35667	3.57	0.051933	0.654879	-1.73586	0.999866	0.995809	0.99993	04514///Cell adhesion molecules (CAMs)	GO:0016020///membrane+++GO:0016021///integral component of membrane	GO:0004860///protein kinase inhibitor activity	GO:0051965///positive regulation of synapse assembly
70530	Lrfn2	leucine rich repeat and fibronectin type III domain containing 2	2.13333	0.0866667	9.21333	1.34667	2.34198	-2.88559	-4.58403	0.676136	0.695185	0.888705		GO:0016020///membrane+++GO:0005576///extracellular region+++GO:0031225///anchored component of membrane+++GO:0046658///anchored component of plasma membrane+++GO:0005886///plasma membrane	GO:0003924///GTPase activity+++GO:0046875///ephrin receptor binding+++GO:0005515///protein binding+++GO:0005525///GTP binding+++GO:0003746///translation elongation factor activity+++GO:0043022///ribosome binding+++GO:0000166///nucleotide binding	GO:0016477///cell migration+++GO:0050730///regulation of peptidyl-tyrosine phosphorylation+++GO:0043410///positive regulation of MAPK cascade+++GO:0050770///regulation of axonogenesis+++GO:0042254///ribosome biogenesis+++GO:1902004///positive regulation of amyloid-beta formation+++GO:0001934///positive regulation of protein phosphorylation+++GO:0007411///axon guidance+++GO:0061002///negative regu…
20361	Sema7a	sema domain, immunoglobulin domain (Ig), and GPI membrane anchor, (semaphorin) 7A	2.11667	3.69	0	0	-9.49304		0.934084	0.999866	0.103987		04360///Axon guidance	GO:0044291///cell-cell contact zone+++GO:0005794///Golgi apparatus+++GO:0005923///bicellular tight junction+++GO:0009986///cell surface+++GO:0005887///integral component of plasma membrane+++GO:0005911///cell-cell junction+++GO:0030057///desmosome+++GO:0016021///integral component of membrane+++GO:0005576///extracellular region+++GO:0005615///extracellular space+++GO:0016020///membrane+++GO:00330…	GO:0005178///integrin binding+++GO:0046982///protein heterodimerization activity+++GO:0042803///protein homodimerization activity+++GO:0005515///protein binding	GO:0016477///cell migration+++GO:0042552///myelination+++GO:0030154///cell differentiation+++GO:0007283///spermatogenesis+++GO:0002318///myeloid progenitor cell differentiation+++GO:0007155///cell adhesion+++GO:0031103///axon regeneration+++GO:0007160///cell-matrix adhesion+++GO:0019226///transmission of nerve impulse+++GO:0030010///establishment of cell polarity+++GO:0002523///leukocyte migratio…
80749	Lrfn1	leucine rich repeat and fibronectin type III domain containing 1	1.95333	1.35	0	0.0633333	-9.04188	4.63931	-0.231649	0.999866	0.132742	0.921113		GO:0071944///cell periphery+++GO:0005886///plasma membrane+++GO:0005604///basement membrane+++GO:0031225///anchored component of membrane+++GO:0016020///membrane+++GO:0031362///anchored component of external side of plasma membrane+++GO:0005912///adherens junction+++GO:0098982///GABA-ergic synapse+++GO:0005901///caveola	GO:0045499///chemorepellent activity+++GO:0046875///ephrin receptor binding+++GO:0005515///protein binding+++GO:0005169///neurotrophin TRKB receptor binding	GO:0070507///regulation of microtubule cytoskeleton organization+++GO:0007399///nervous system development+++GO:0007411///axon guidance+++GO:1900025///negative regulation of substrate adhesion-dependent cell spreading+++GO:0051893///regulation of focal adhesion assembly+++GO:0048668///collateral sprouting+++GO:0048672///positive regulation of collateral sprouting+++GO:0050919///negative chemotaxi…
20347	Sema3b	sema domain, immunoglobulin domain (Ig), short basic domain, secreted, (semaphorin) 3B	1.85667	0	3.49667	0	1.10783	-23.8191	-22.5731	1.25546e-07	0.974699	9.68772e-08	04360///Axon guidance	GO:0016020///membrane+++GO:0005737///cytoplasm+++GO:0016021///integral component of membrane+++GO:0043005///neuron projection+++GO:0005886///plasma membrane+++GO:0043235///receptor complex+++GO:0005887///integral component of plasma membrane	GO:0004713///protein tyrosine kinase activity+++GO:0004672///protein kinase activity+++GO:0004888///transmembrane signaling receptor activity+++GO:0005524///ATP binding+++GO:0005003///ephrin receptor activity+++GO:0016301///kinase activity+++GO:0000166///nucleotide binding+++GO:0016740///transferase activity+++GO:0004714///transmembrane receptor protein tyrosine kinase activity+++GO:0005005///tra…	GO:0016310///phosphorylation+++GO:0006468///protein phosphorylation+++GO:0048013///ephrin receptor signaling pathway+++GO:0009968///negative regulation of signal transduction+++GO:0007169///transmembrane receptor protein tyrosine kinase signaling pathway+++GO:0018108///peptidyl-tyrosine phosphorylation+++GO:0070374///positive regulation of ERK1 and ERK2 cascade+++GO:0030154///cell differentiation…
13723	Emb	embigin	1.66	37.9867	39.3367	24.8433	4.73065	-0.633622	4.58712	0.48211	0.275863	0.99993	04120///Ubiquitin mediated proteolysis	GO:0005789///endoplasmic reticulum membrane+++GO:0005887///integral component of plasma membrane+++GO:0034702///ion channel complex+++GO:0016020///membrane+++GO:0005737///cytoplasm+++GO:0005783///endoplasmic reticulum+++GO:0005623///cell+++GO:0005886///plasma membrane+++GO:0016021///integral component of membrane	GO:0005225///volume-sensitive anion channel activity	GO:0071470///cellular response to osmotic stress+++GO:0015734///taurine transport+++GO:0098656///anion transmembrane transport+++GO:0006811///ion transport+++GO:0015810///aspartate transmembrane transport+++GO:0006884///cell volume homeostasis+++GO:0015698///inorganic anion transport
19277	Ptpro	protein tyrosine phosphatase, receptor type, O	1.55667	4.57	9.36	5.18667	2.95534	-0.873554	1.03309	0.999866	0.697007	0.99993		GO:0045202///synapse+++GO:0005796///Golgi lumen+++GO:0016020///membrane+++GO:0009986///cell surface+++GO:0016021///integral component of membrane+++GO:0043025///neuronal cell body	GO:0042802///identical protein binding+++GO:0005515///protein binding+++GO:0030165///PDZ domain binding	GO:0030154///cell differentiation+++GO:0048814///regulation of dendrite morphogenesis+++GO:0007399///nervous system development+++GO:0048813///dendrite morphogenesis
54631	Nphs1	nephrosis 1, nephrin	1.52	1.37667	0.31	0.226667	-2.20891	-0.473761	-0.215704	0.999866	0.0173395	0.99993		GO:0016021///integral component of membrane+++GO:0005886///plasma membrane+++GO:0016020///membrane+++GO:0005887///integral component of plasma membrane	GO:0003674///molecular_function+++GO:0005509///calcium ion binding	GO:0007156///homophilic cell adhesion via plasma membrane adhesion molecules+++GO:0007155///cell adhesion
353235	Pcdha8	protocadherin alpha 8	1.51667	0	0	0	-23.6752		-23.3615	5.14504e-08	6.00284e-08			GO:0016021///integral component of membrane+++GO:0098978///glutamatergic synapse+++GO:0016020///membrane	GO:0004910///interleukin-1, type II, blocking receptor activity	GO:0019221///cytokine-mediated signaling pathway+++GO:1905606///regulation of presynapse assembly+++GO:0007165///signal transduction
237387	Lrrc3	leucine rich repeat containing 3	1.50333	1.45667	0.0566667	0.553333	-4.68656	3.35385	-0.102052	0.999866	0.0361363	0.91351		GO:0031901///early endosome membrane+++GO:0098978///glutamatergic synapse+++GO:0016021///integral component of membrane+++GO:0043679///axon terminus+++GO:0005741///mitochondrial outer membrane+++GO:0043005///neuron projection+++GO:0005783///endoplasmic reticulum+++GO:0043198///dendritic shaft+++GO:0016020///membrane+++GO:0030054///cell junction+++GO:0043235///receptor complex+++GO:0042995///cell …	GO:0097161///DH domain binding+++GO:0046875///ephrin receptor binding+++GO:0005003///ephrin receptor activity+++GO:0005004///GPI-linked ephrin receptor activity+++GO:0004714///transmembrane receptor protein tyrosine kinase activity+++GO:0005005///transmembrane-ephrin receptor activity+++GO:0042802///identical protein binding+++GO:0016301///kinase activity+++GO:1990782///protein tyrosine kinase bi…	GO:0048013///ephrin receptor signaling pathway+++GO:0043507///positive regulation of JUN kinase activity+++GO:0050775///positive regulation of dendrite morphogenesis+++GO:0097485///neuron projection guidance+++GO:0050770///regulation of axonogenesis+++GO:0097156///fasciculation of motor neuron axon+++GO:1904646///cellular response to amyloid-beta+++GO:1902961///positive regulation of aspartic-typ…
93715	Pcdhga7	protocadherin gamma subfamily A, 7	1.5	8	5.49333	4.16667	2.03387	-0.417539	2.55392	0.999866	0.945848	0.99993		GO:0005615///extracellular space+++GO:0005576///extracellular region+++GO:0005575///cellular_component	GO:0003674///molecular_function+++GO:0005125///cytokine activity	GO:0010469///regulation of signaling receptor activity+++GO:0008150///biological_process
93874	Pcdhb3	protocadherin beta 3	1.43	0	5.59667	0.00333333	2.14511	-10.2238	-22.8452	9.01696e-08	0.939084	0.0175143		GO:0016020///membrane+++GO:0016021///integral component of membrane+++GO:0032809///neuronal cell body membrane+++GO:0045202///synapse+++GO:0005737///cytoplasm+++GO:0030424///axon+++GO:0030054///cell junction+++GO:0005886///plasma membrane+++GO:0042995///cell projection	GO:0005515///protein binding	GO:0007155///cell adhesion
12804	Cntfr	ciliary neurotrophic factor receptor	1.32667	14.4433	4.53333	7.13667	1.81549	0.604055	3.37799	0.989354	0.955202	0.99993	04630///Jak-STAT signaling pathway+++04060///Cytokine-cytokine receptor interaction	GO:0005886///plasma membrane+++GO:0016020///membrane+++GO:0030054///cell junction+++GO:0009986///cell surface+++GO:0030424///axon+++GO:0045202///synapse+++GO:0016021///integral component of membrane	GO:0042803///protein homodimerization activity+++GO:0098632///cell-cell adhesion mediator activity+++GO:0004550///nucleoside diphosphate kinase activity	GO:0007156///homophilic cell adhesion via plasma membrane adhesion molecules+++GO:0016338///calcium-independent cell-cell adhesion via plasma membrane cell-adhesion molecules+++GO:0007162///negative regulation of cell adhesion+++GO:0007420///brain development+++GO:0070593///dendrite self-avoidance+++GO:0007155///cell adhesion+++GO:0006228///UTP biosynthetic process+++GO:0048704///embryonic skelet…
93699	Pcdhgb1	protocadherin gamma subfamily B, 1	1.17333	1.00333	10.4167	0	3.15929	-12.3398	-0.491296	0.999866	0.727243	0.00360832		GO:0005925///focal adhesion+++GO:0016021///integral component of membrane+++GO:0005796///Golgi lumen+++GO:0009986///cell surface+++GO:0016020///membrane+++GO:0045121///membrane raft+++GO:0005576///extracellular region+++GO:0043034///costamere	GO:0001968///fibronectin binding+++GO:0005080///protein kinase C binding+++GO:0042802///identical protein binding+++GO:0070053///thrombospondin receptor activity+++GO:0005515///protein binding	GO:0042130///negative regulation of T cell proliferation+++GO:0010762///regulation of fibroblast migration+++GO:0060122///inner ear receptor cell stereocilium organization+++GO:1903543///positive regulation of exosomal secretion+++GO:0051496///positive regulation of stress fiber assembly+++GO:0051894///positive regulation of focal adhesion assembly+++GO:0001843///neural tube closure+++GO:0042060/…
107449	Unc5b	unc-5 netrin receptor B	1.15333	0	0	0	-23.2773		-23.1519	6.44199e-08	9.23836e-08		04360///Axon guidance	GO:0030054///cell junction+++GO:0016020///membrane+++GO:0098685///Schaffer collateral - CA1 synapse+++GO:0045211///postsynaptic membrane+++GO:0016021///integral component of membrane+++GO:0005886///plasma membrane+++GO:0045202///synapse+++GO:0099061///integral component of postsynaptic density membrane+++GO:0009986///cell surface	GO:0005515///protein binding	GO:0099175///regulation of postsynapse organization+++GO:0050804///modulation of chemical synaptic transmission
14724	Gp1bb	glycoprotein Ib, beta polypeptide	1.12	0.696667	0	0	-21.9973		-0.928834	0.999866	3.80917e-07		04611///Platelet activation+++04512///ECM-receptor interaction+++04640///Hematopoietic cell lineage	GO:0098982///GABA-ergic synapse+++GO:0099055///integral component of postsynaptic membrane+++GO:0016020///membrane+++GO:0016021///integral component of membrane+++GO:0005886///plasma membrane+++GO:0098978///glutamatergic synapse	GO:0005515///protein binding	GO:0099560///synaptic membrane adhesion+++GO:1905606///regulation of presynapse assembly+++GO:0007409///axonogenesis+++GO:0050807///regulation of synapse organization+++GO:0051965///positive regulation of synapse assembly
12565	Cdh9	cadherin 9	1.04667	13.6	21.3567	11.1567	4.45406	-0.743792	3.79604	0.662628	0.329667	0.99993		GO:0016328///lateral plasma membrane+++GO:0016324///apical plasma membrane+++GO:0016020///membrane+++GO:0005886///plasma membrane+++GO:0043197///dendritic spine+++GO:0016021///integral component of membrane+++GO:0098978///glutamatergic synapse+++GO:0098982///GABA-ergic synapse+++GO:0099061///integral component of postsynaptic density membrane	GO:0004721///phosphoprotein phosphatase activity+++GO:0016791///phosphatase activity+++GO:0017147///Wnt-protein binding+++GO:0016787///hydrolase activity+++GO:0005515///protein binding+++GO:0004725///protein tyrosine phosphatase activity+++GO:0042803///protein homodimerization activity	GO:0090090///negative regulation of canonical Wnt signaling pathway+++GO:0003093///regulation of glomerular filtration+++GO:0000902///cell morphogenesis+++GO:0030032///lamellipodium assembly+++GO:0036060///slit diaphragm assembly+++GO:0006470///protein dephosphorylation+++GO:0035335///peptidyl-tyrosine dephosphorylation+++GO:0002548///monocyte chemotaxis+++GO:0072112///glomerular visceral epithel…
13643	Efnb3	ephrin B3	1.00667	2.72	25.9067	7.18333	4.84552	-1.83449	1.47806	0.999866	0.241257	0.998988	04360///Axon guidance	GO:0005887///integral component of plasma membrane	GO:0005509///calcium ion binding	GO:0007155///cell adhesion+++GO:0007156///homophilic cell adhesion via plasma membrane adhesion molecules+++GO:0007416///synapse assembly+++GO:0007268///chemical synaptic transmission
12561	Cdh4	cadherin 4	0.98	3.09	4.32333	2.45667	2.2501	-0.861608	1.53777	0.999866	0.623461	0.99993	04514///Cell adhesion molecules (CAMs)	GO:0016323///basolateral plasma membrane+++GO:0045121///membrane raft+++GO:0098978///glutamatergic synapse+++GO:0005737///cytoplasm+++GO:0005913///cell-cell adherens junction+++GO:0016021///integral component of membrane+++GO:0005615///extracellular space+++GO:0005925///focal adhesion+++GO:0045202///synapse+++GO:0099524///postsynaptic cytosol+++GO:0042383///sarcolemma+++GO:0005604///basement memb…	GO:0051393///alpha-actinin binding+++GO:0015631///tubulin binding+++GO:0043237///laminin-1 binding+++GO:0005515///protein binding+++GO:0042169///SH2 domain binding+++GO:0005509///calcium ion binding+++GO:0017166///vinculin binding+++GO:0008307///structural constituent of muscle+++GO:0003779///actin binding+++GO:0043236///laminin binding+++GO:0002162///dystroglycan binding	GO:0014894///response to denervation involved in regulation of muscle adaptation+++GO:0043434///response to peptide hormone+++GO:0048714///positive regulation of oligodendrocyte differentiation+++GO:0021682///nerve maturation+++GO:0030336///negative regulation of cell migration+++GO:1904261///positive regulation of basement membrane assembly involved in embryonic body morphogenesis+++GO:0031643//…
260299	Cadm4	cell adhesion molecule 4	0.913333	5.70667	3.13	0.00666667	1.76085	-8.5328	2.45917	0.997481	0.879092	0.0398724		GO:0009986///cell surface+++GO:0005737///cytoplasm+++GO:0045202///synapse+++GO:0005887///integral component of plasma membrane+++GO:0030054///cell junction+++GO:0016342///catenin complex+++GO:0014704///intercalated disc+++GO:0045177///apical part of cell+++GO:0043005///neuron projection+++GO:0016324///apical plasma membrane+++GO:0016021///integral component of membrane+++GO:0098978///glutamatergi…	GO:0045294///alpha-catenin binding+++GO:0050998///nitric-oxide synthase binding+++GO:0005515///protein binding+++GO:0042803///protein homodimerization activity+++GO:0019903///protein phosphatase binding+++GO:0008092///cytoskeletal protein binding+++GO:0019901///protein kinase binding+++GO:0008013///beta-catenin binding+++GO:0005509///calcium ion binding+++GO:0019899///enzyme binding+++GO:0045295/…	GO:0010001///glial cell differentiation+++GO:0051966///regulation of synaptic transmission, glutamatergic+++GO:0060563///neuroepithelial cell differentiation+++GO:0090090///negative regulation of canonical Wnt signaling pathway+++GO:0021987///cerebral cortex development+++GO:0050770///regulation of axonogenesis+++GO:0016339///calcium-dependent cell-cell adhesion via plasma membrane cell adhesion …
219257	Pcdh20	protocadherin 20	0.853333	0.113333	0.00333333	4.27	-8.20047	10.5519	-3.02953	0.999866	0.202264	0.0856451		GO:0030424///axon+++GO:0005886///plasma membrane+++GO:0005796///Golgi lumen+++GO:0016020///membrane+++GO:0032991///protein-containing complex+++GO:0016021///integral component of membrane+++GO:0009986///cell surface+++GO:0043005///neuron projection	GO:0042802///identical protein binding	GO:0007155///cell adhesion+++GO:0030334///regulation of cell migration
93885	Pcdhb14	protocadherin beta 14	0.8	0	0	2.89	-22.2316	10.1648	-21.9296	2.84025e-07	2.90878e-07	0.108672		GO:0005886///plasma membrane+++GO:0030426///growth cone+++GO:0016020///membrane+++GO:0005887///integral component of plasma membrane+++GO:0016021///integral component of membrane	GO:0005515///protein binding+++GO:0005509///calcium ion binding	GO:0007156///homophilic cell adhesion via plasma membrane adhesion molecules+++GO:0007155///cell adhesion
56410	Cbln3	cerebellin 3 precursor protein	0.776667	1.06	0.04	0.0533333	-4.25883	0.41681	0.424679	0.999866	0.0550617	0.99993		GO:0005737///cytoplasm+++GO:0098978///glutamatergic synapse+++GO:0045202///synapse+++GO:0099523///presynaptic cytosol+++GO:0009986///cell surface	GO:0044877///protein-containing complex binding+++GO:0099181///structural constituent of presynapse+++GO:0005515///protein binding	GO:0099172///presynapse organization+++GO:2000300///regulation of synaptic vesicle exocytosis+++GO:0008150///biological_process
72267	Lrrc8e	leucine rich repeat containing 8 family, member E	0.756667	1.53667	0.0533333	0.0633333	-3.76474	0.168408	0.96397	0.969558	0.0281514	0.99993		GO:0099060///integral component of postsynaptic specialization membrane+++GO:0016020///membrane+++GO:0099061///integral component of postsynaptic density membrane+++GO:0098982///GABA-ergic synapse+++GO:0016021///integral component of membrane+++GO:0099055///integral component of postsynaptic membrane	GO:0003674///molecular_function	GO:0099560///synaptic membrane adhesion+++GO:0051965///positive regulation of synapse assembly+++GO:1905606///regulation of presynapse assembly+++GO:0007409///axonogenesis
19255	Ptpn2	protein tyrosine phosphatase, non-receptor type 2	0.686667	26.7933	44.61	27.4133	6.92174	-0.327271	6.12952	0.00137117	5.22236e-05	0.99993	04630///Jak-STAT signaling pathway	GO:0016021///integral component of membrane+++GO:0016020///membrane+++GO:0099056///integral component of presynaptic membrane+++GO:0098978///glutamatergic synapse+++GO:0098686///hippocampal mossy fiber to CA3 synapse+++GO:0098685///Schaffer collateral - CA1 synapse	GO:0005515///protein binding+++GO:0016787///hydrolase activity+++GO:0050839///cell adhesion molecule binding+++GO:0016791///phosphatase activity+++GO:0004721///phosphoprotein phosphatase activity+++GO:0005102///signaling receptor binding+++GO:0004725///protein tyrosine phosphatase activity	GO:0051965///positive regulation of synapse assembly+++GO:0006470///protein dephosphorylation+++GO:0046426///negative regulation of JAK-STAT cascade+++GO:0099560///synaptic membrane adhesion+++GO:0099545///trans-synaptic signaling by trans-synaptic complex+++GO:0050804///modulation of chemical synaptic transmission+++GO:0097105///presynaptic membrane assembly+++GO:0016311///dephosphorylation+++GO…
12405	Cbln2	cerebellin 2 precursor protein	0.676667	7.39	7.50667	55.1467	3.64971	2.9129	3.42723	0.983007	0.774442	0.555301		GO:0005887///integral component of plasma membrane+++GO:0016021///integral component of membrane+++GO:0005886///plasma membrane+++GO:0016020///membrane	GO:0003674///molecular_function	GO:0008150///biological_process
93887	Pcdhb16	protocadherin beta 16	0.546667	0.143333	0	3.93667	-22.2954	11.2438	-1.96063	0.999866	2.70651e-07	0.0436959		GO:0048471///perinuclear region of cytoplasm+++GO:0031362///anchored component of external side of plasma membrane+++GO:0005794///Golgi apparatus+++GO:0031225///anchored component of membrane+++GO:0046658///anchored component of plasma membrane+++GO:0016529///sarcoplasmic reticulum+++GO:0042383///sarcolemma+++GO:0005886///plasma membrane+++GO:0005793///endoplasmic reticulum-Golgi intermediate com…	GO:0008270///zinc ion binding+++GO:0046872///metal ion binding+++GO:0016829///lyase activity+++GO:0004089///carbonate dehydratase activity+++GO:0005515///protein binding	GO:0006885///regulation of pH+++GO:0015701///bicarbonate transport+++GO:0015670///carbon dioxide transport
14107	Fat1	FAT atypical cadherin 1	0.493333	0.72	1.32	0.573333	1.71315	-1.23429	0.562914	0.999866	0.949677	0.99993		GO:0016021///integral component of membrane+++GO:0098685///Schaffer collateral - CA1 synapse+++GO:0098978///glutamatergic synapse+++GO:0099055///integral component of postsynaptic membrane+++GO:0042734///presynaptic membrane+++GO:0045202///synapse+++GO:0030425///dendrite+++GO:0005887///integral component of plasma membrane+++GO:0042995///cell projection+++GO:0005886///plasma membrane+++GO:0045211…	GO:0005509///calcium ion binding	GO:0007155///cell adhesion+++GO:0007268///chemical synaptic transmission+++GO:0016331///morphogenesis of embryonic epithelium+++GO:0050804///modulation of chemical synaptic transmission+++GO:0007156///homophilic cell adhesion via plasma membrane adhesion molecules+++GO:0099179///regulation of synaptic membrane adhesion+++GO:0001756///somitogenesis
242050	Igsf10	immunoglobulin superfamily, member 10	0.45	0.0466667	0.456667	1.30333	0.536539	1.2902	-3.18526	0.999866	0.981393	0.99993		GO:0005886///plasma membrane+++GO:0016021///integral component of membrane+++GO:0099056///integral component of presynaptic membrane+++GO:0005911///cell-cell junction+++GO:0016020///membrane+++GO:0030054///cell junction+++GO:0098688///parallel fiber to Purkinje cell synapse	GO:0005515///protein binding+++GO:0042803///protein homodimerization activity	GO:0007156///homophilic cell adhesion via plasma membrane adhesion molecules+++GO:0008104///protein localization+++GO:0007155///cell adhesion+++GO:0007157///heterophilic cell-cell adhesion via plasma membrane cell adhesion molecules
16206	Lrig1	leucine-rich repeats and immunoglobulin-like domains 1	0.446667	0.00333333	0	2.92	-21.7694	23.6966	-6.37363	0.508595	4.95674e-07	1.013e-07		GO:0005737///cytoplasm+++GO:0016020///membrane+++GO:0098688///parallel fiber to Purkinje cell synapse+++GO:0005912///adherens junction+++GO:0042995///cell projection+++GO:0030054///cell junction+++GO:0005634///nucleus+++GO:0005856///cytoskeleton+++GO:0098831///presynaptic active zone cytoplasmic component+++GO:0005913///cell-cell adherens junction+++GO:0005829///cytosol+++GO:0098686///hippocampal…	GO:0005198///structural molecule activity+++GO:0045296///cadherin binding+++GO:0051015///actin filament binding+++GO:0008013///beta-catenin binding+++GO:0042802///identical protein binding	GO:0060134///prepulse inhibition+++GO:0098609///cell-cell adhesion+++GO:0007275///multicellular organism development+++GO:0030154///cell differentiation+++GO:0051823///regulation of synapse structural plasticity+++GO:0007155///cell adhesion+++GO:0048813///dendrite morphogenesis+++GO:0048854///brain morphogenesis+++GO:0090136///epithelial cell-cell adhesion+++GO:0021942///radial glia guided migrat…
13637	Efna2	ephrin A2	0.363333	0.133333	0	0	-6.31937		-1.44515	0.999866	0.420739		04010///MAPK signaling pathway+++04360///Axon guidance+++04014///Ras signaling pathway+++04151///PI3K-Akt signaling pathway+++04015///Rap1 signaling pathway	GO:0005887///integral component of plasma membrane+++GO:0016020///membrane+++GO:0060076///excitatory synapse+++GO:0045211///postsynaptic membrane+++GO:0005737///cytoplasm+++GO:0098690///glycinergic synapse+++GO:0098691///dopaminergic synapse+++GO:0099060///integral component of postsynaptic specialization membrane+++GO:0030054///cell junction+++GO:0060077///inhibitory synapse+++GO:0097470///ribbo…	GO:0005515///protein binding+++GO:0038023///signaling receptor activity+++GO:0042043///neurexin family protein binding+++GO:0042802///identical protein binding+++GO:0050839///cell adhesion molecule binding	GO:0035176///social behavior+++GO:1904862///inhibitory synapse assembly+++GO:1905606///regulation of presynapse assembly+++GO:0097119///postsynaptic density protein 95 clustering+++GO:0035641///locomotory exploration behavior+++GO:2000463///positive regulation of excitatory postsynaptic potential+++GO:0032230///positive regulation of synaptic transmission, GABAergic+++GO:0050885///neuromuscular p…
18703	Pigr	polymeric immunoglobulin receptor	0.32	0.42	0.12	0.0933333	-1.36485	-0.373333	0.362183	0.999866	0.725626	0.99993	04672///Intestinal immune network for IgA production	GO:0005576///extracellular region+++GO:0043025///neuronal cell body+++GO:0030425///dendrite+++GO:0009898///cytoplasmic side of plasma membrane+++GO:0098892///extrinsic component of postsynaptic specialization membrane+++GO:0030175///filopodium+++GO:0098978///glutamatergic synapse+++GO:0005886///plasma membrane+++GO:0030426///growth cone	GO:0030246///carbohydrate binding+++GO:0046872///metal ion binding	GO:0008306///associative learning+++GO:0099645///neurotransmitter receptor localization to postsynaptic specialization membrane+++GO:0098962///regulation of postsynaptic neurotransmitter receptor activity+++GO:0031175///neuron projection development
93889	Pcdhb18	protocadherin beta 18	0.253333	0	0	0	-7.06526		-6.73103	0.447194	0.328926			GO:0016020///membrane+++GO:0016021///integral component of membrane+++GO:0005886///plasma membrane+++GO:0098978///glutamatergic synapse	GO:0005515///protein binding	GO:0050807///regulation of synapse organization+++GO:0007409///axonogenesis+++GO:0051965///positive regulation of synapse assembly
16981	Lrrn3	leucine rich repeat protein 3, neuronal	0.246667	16.7733	38.61	41.6567	7.2738	0.106398	5.90167	0.505257	0.163066	0.99993		GO:0005576///extracellular region	GO:0005102///signaling receptor binding
192161	Pcdha9	protocadherin alpha 9	0.243333	0	5.48	3.78	4.69787	-0.562486	-6.73116	0.447194	0.585541	0.99993		GO:0016020///membrane+++GO:0005887///integral component of plasma membrane+++GO:0016021///integral component of membrane+++GO:0005886///plasma membrane	GO:0005515///protein binding+++GO:0005509///calcium ion binding	GO:0007156///homophilic cell adhesion via plasma membrane adhesion molecules+++GO:0007155///cell adhesion
319476	Lrtm1	leucine-rich repeats and transmembrane domains 1	0.23	1.41	0	0.00333333	-7.45793	2.07039	2.59815	0.999866	0.282018	0.99993		GO:0098982///GABA-ergic synapse+++GO:0031225///anchored component of membrane+++GO:0098978///glutamatergic synapse+++GO:0005886///plasma membrane+++GO:0016021///integral component of membrane+++GO:0016020///membrane	GO:0003674///molecular_function	GO:0099179///regulation of synaptic membrane adhesion+++GO:0007389///pattern specification process+++GO:1905606///regulation of presynapse assembly
21687	Tek	TEK receptor tyrosine kinase	0.186667	0.0133333	0	0	-6.27866		-3.99059	0.820968	0.426252		04015///Rap1 signaling pathway+++04014///Ras signaling pathway+++04010///MAPK signaling pathway+++04066///HIF-1 signaling pathway+++04151///PI3K-Akt signaling pathway	GO:0045202///synapse+++GO:0048786///presynaptic active zone	GO:0005515///protein binding	GO:0008150///biological_process
93709	Pcdhga1	protocadherin gamma subfamily A, 1	0.176667	0	0	0	-6.36118		-6.02764	0.573315	0.416266			GO:0005887///integral component of plasma membrane+++GO:0016021///integral component of membrane+++GO:0016020///membrane+++GO:0005886///plasma membrane	GO:0005515///protein binding+++GO:0005509///calcium ion binding	GO:0007155///cell adhesion+++GO:0007156///homophilic cell adhesion via plasma membrane adhesion molecules
192163	Pcdha3	protocadherin alpha 3	0.143333	0	3.07667	0.41	4.59466	-2.94259	-5.9445	0.588819	0.61787	0.99993		GO:0005615///extracellular space+++GO:0005911///cell-cell junction+++GO:0005783///endoplasmic reticulum+++GO:0016020///membrane+++GO:0005886///plasma membrane+++GO:0005925///focal adhesion+++GO:0043005///neuron projection+++GO:0031090///organelle membrane+++GO:0043231///intracellular membrane-bounded organelle+++GO:0005887///integral component of plasma membrane+++GO:0016021///integral component …	GO:0005104///fibroblast growth factor receptor binding+++GO:0005515///protein binding+++GO:0045499///chemorepellent activity	GO:0071711///basement membrane organization+++GO:0008543///fibroblast growth factor receptor signaling pathway+++GO:0050919///negative chemotaxis+++GO:0007275///multicellular organism development+++GO:0003007///heart morphogenesis+++GO:0051965///positive regulation of synapse assembly+++GO:2001222///regulation of neuron migration+++GO:0007155///cell adhesion+++GO:0061343///cell adhesion involved …
14184	Fgfr3	fibroblast growth factor receptor 3	0.12	0	0	0	-5.6953		-5.37746	0.682227	0.506152		04550///Signaling pathways regulating pluripotency of stem cells+++04015///Rap1 signaling pathway+++04144///Endocytosis+++04010///MAPK signaling pathway+++04810///Regulation of actin cytoskeleton+++04151///PI3K-Akt signaling pathway+++04014///Ras signaling pathway	GO:0098978///glutamatergic synapse+++GO:0016020///membrane+++GO:0042995///cell projection+++GO:0030424///axon+++GO:0030425///dendrite+++GO:0005886///plasma membrane+++GO:0099061///integral component of postsynaptic density membrane+++GO:0009986///cell surface+++GO:0016021///integral component of membrane+++GO:0045211///postsynaptic membrane+++GO:0005737///cytoplasm	GO:0005102///signaling receptor binding+++GO:0005245///voltage-gated calcium channel activity+++GO:0019966///interleukin-1 binding+++GO:0005515///protein binding	GO:0097105///presynaptic membrane assembly+++GO:0010975///regulation of neuron projection development+++GO:0050775///positive regulation of dendrite morphogenesis+++GO:0045920///negative regulation of exocytosis+++GO:0099545///trans-synaptic signaling by trans-synaptic complex+++GO:0051965///positive regulation of synapse assembly+++GO:0099175///regulation of postsynapse organization+++GO:0070588…
93710	Pcdhga2	protocadherin gamma subfamily A, 2	0.12	0	1.83333	2.93	3.93355	0.643684	-5.75965	0.622225	0.736097	0.99993		GO:0016342///catenin complex+++GO:0005913///cell-cell adherens junction+++GO:0005886///plasma membrane+++GO:0016020///membrane+++GO:0015629///actin cytoskeleton+++GO:0016600///flotillin complex+++GO:0005911///cell-cell junction+++GO:0005829///cytosol+++GO:0014704///intercalated disc+++GO:0005915///zonula adherens+++GO:0030027///lamellipodium+++GO:0001669///acrosomal vesicle+++GO:0043231///intrace…	GO:0005198///structural molecule activity+++GO:0051015///actin filament binding+++GO:0046982///protein heterodimerization activity+++GO:0045296///cadherin binding+++GO:0045295///gamma-catenin binding+++GO:0017166///vinculin binding+++GO:0008013///beta-catenin binding+++GO:0042802///identical protein binding+++GO:0005515///protein binding	GO:0051291///protein heterooligomerization+++GO:0031103///axon regeneration+++GO:0016264///gap junction assembly+++GO:0007568///aging+++GO:0045880///positive regulation of smoothened signaling pathway+++GO:2001240///negative regulation of extrinsic apoptotic signaling pathway in absence of ligand+++GO:0007406///negative regulation of neuroblast proliferation+++GO:0001541///ovarian follicle develo…
18530	Pcdh8	protocadherin 8	0.116667	5.51333	11.5	0.216667	6.78693	-5.72891	5.55834	0.602108	0.0126109	0.0396918		GO:0016342///catenin complex+++GO:0098685///Schaffer collateral - CA1 synapse+++GO:0005737///cytoplasm+++GO:0098978///glutamatergic synapse+++GO:0005913///cell-cell adherens junction+++GO:0005886///plasma membrane+++GO:0016021///integral component of membrane+++GO:0016020///membrane+++GO:0009986///cell surface+++GO:0045202///synapse	GO:0045296///cadherin binding+++GO:0042803///protein homodimerization activity+++GO:0008092///cytoskeletal protein binding+++GO:0005509///calcium ion binding+++GO:0046872///metal ion binding	GO:0007155///cell adhesion+++GO:0007156///homophilic cell adhesion via plasma membrane adhesion molecules+++GO:0007043///cell-cell junction assembly+++GO:0016339///calcium-dependent cell-cell adhesion via plasma membrane cell adhesion molecules+++GO:0044331///cell-cell adhesion mediated by cadherin+++GO:0098609///cell-cell adhesion+++GO:0021957///corticospinal tract morphogenesis+++GO:0050804///m…
14729	Gp5	glycoprotein 5 (platelet)	0.106667	2.86333	0.76	0.04	2.99307	-4.2213	4.89745	0.744997	0.86762	0.957942	04512///ECM-receptor interaction+++04640///Hematopoietic cell lineage+++04611///Platelet activation	GO:0099056///integral component of presynaptic membrane+++GO:0005886///plasma membrane+++GO:0016021///integral component of membrane+++GO:0016020///membrane+++GO:0099055///integral component of postsynaptic membrane+++GO:0098978///glutamatergic synapse+++GO:0005887///integral component of plasma membrane+++GO:0098982///GABA-ergic synapse	GO:0005509///calcium ion binding	GO:0030534///adult behavior+++GO:2000807///regulation of synaptic vesicle clustering+++GO:0007155///cell adhesion+++GO:0099560///synaptic membrane adhesion+++GO:0007156///homophilic cell adhesion via plasma membrane adhesion molecules+++GO:0050805///negative regulation of synaptic transmission+++GO:1904071///presynaptic active zone assembly
329628	Fat4	FAT atypical cadherin 4	0.103333	0.493333	0.0433333	0	-1.07098	-6.27769	2.22618	0.999866	0.977199	0.626606	04392///Hippo signaling pathway - multiple species+++04391///Hippo signaling pathway - fly	GO:0031012///extracellular matrix+++GO:0016021///integral component of membrane+++GO:0099061///integral component of postsynaptic density membrane+++GO:0045211///postsynaptic membrane+++GO:0005576///extracellular region+++GO:0072534///perineuronal net+++GO:0032587///ruffle membrane+++GO:0005615///extracellular space+++GO:0030175///filopodium+++GO:0016020///membrane+++GO:0030027///lamellipodium+++…	GO:0017134///fibroblast growth factor binding+++GO:0016787///hydrolase activity+++GO:0004721///phosphoprotein phosphatase activity+++GO:0004089///carbonate dehydratase activity+++GO:0004725///protein tyrosine phosphatase activity+++GO:0016791///phosphatase activity+++GO:0005515///protein binding+++GO:0008270///zinc ion binding	GO:0002244///hematopoietic progenitor cell differentiation+++GO:0007413///axonal fasciculation+++GO:0030335///positive regulation of cell migration+++GO:2000171///negative regulation of dendrite development+++GO:1901216///positive regulation of neuron death+++GO:0010976///positive regulation of neuron projection development+++GO:0048814///regulation of dendrite morphogenesis+++GO:0007611///learni…
12942	Pcdha11	protocadherin alpha 11	0.1	0	1.4	9.29333	4.05283	2.79283	-5.40774	0.688254	0.719417	0.99993		GO:0033270///paranode region of axon+++GO:0016020///membrane+++GO:0030673///axolemma+++GO:0097060///synaptic membrane+++GO:0009986///cell surface+++GO:0030425///dendrite+++GO:0044224///juxtaparanode region of axon+++GO:0033010///paranodal junction+++GO:0043025///neuronal cell body+++GO:0005769///early endosome+++GO:0008076///voltage-gated potassium channel complex+++GO:0042995///cell projection++…	GO:0019899///enzyme binding+++GO:0044325///ion channel binding+++GO:0002020///protease binding+++GO:0005515///protein binding	GO:0045163///clustering of voltage-gated potassium channels+++GO:0071109///superior temporal gyrus development+++GO:0021756///striatum development+++GO:0007155///cell adhesion+++GO:0071205///protein localization to juxtaparanode region of axon+++GO:0021794///thalamus development+++GO:0030534///adult behavior+++GO:0031175///neuron projection development+++GO:0071625///vocalization behavior+++GO:00…
13842	Epha8	Eph receptor A8	0.0933333	0	0	2.42333	-5.50692	23.2951	-5.17287	0.734851	0.534742	1.25432e-07	04360///Axon guidance	GO:0005887///integral component of plasma membrane+++GO:0016021///integral component of membrane+++GO:0016020///membrane+++GO:0005783///endoplasmic reticulum+++GO:0005634///nucleus+++GO:0005886///plasma membrane	GO:0003674///molecular_function+++GO:0005509///calcium ion binding	GO:0007155///cell adhesion+++GO:0007156///homophilic cell adhesion via plasma membrane adhesion molecules
214968	Sema6d	sema domain, transmembrane domain (TM), and cytoplasmic domain, (semaphorin) 6D	0.0766667	1.06333	4.93	0.166667	5.76208	-4.52055	4.05781	0.888979	0.174273	0.63431	04360///Axon guidance	GO:0016020///membrane+++GO:0016021///integral component of membrane	GO:0003674///molecular_function	GO:0008150///biological_process
74762	Mdga1	MAM domain containing glycosylphosphatidylinositol anchor 1	0.0666667	1.96	3.33333	0	4.79937	-10.4343	4.00166	0.851418	0.609255	0.0923784		GO:0016021///integral component of membrane+++GO:0005886///plasma membrane+++GO:0016020///membrane+++GO:0005887///integral component of plasma membrane	GO:0019899///enzyme binding	GO:0007166///cell surface receptor signaling pathway+++GO:0045747///positive regulation of Notch signaling pathway+++GO:0051604///protein maturation+++GO:0072659///protein localization to plasma membrane
93712	Pcdhga4	protocadherin gamma subfamily A, 4	0.0633333	0.523333	2.09	13.08	5.2766	2.65143	3.10026	0.999866	0.533593	0.99993		GO:0016020///membrane+++GO:0099061///integral component of postsynaptic density membrane+++GO:0016021///integral component of membrane+++GO:0098978///glutamatergic synapse+++GO:0009986///cell surface+++GO:0098982///GABA-ergic synapse	GO:0004519///endonuclease activity+++GO:0046872///metal ion binding+++GO:0003964///RNA-directed DNA polymerase activity	GO:1905606///regulation of presynapse assembly+++GO:0099560///synaptic membrane adhesion
12350	Car3	carbonic anhydrase 3	0.0333333	0.15	0	0	-2.39922		2.29924	0.842599	0.93566		00910///Nitrogen metabolism	GO:0005739///mitochondrion+++GO:0005737///cytoplasm+++GO:0005886///plasma membrane+++GO:0043083///synaptic cleft+++GO:0098978///glutamatergic synapse+++GO:0031410///cytoplasmic vesicle+++GO:0030133///transport vesicle+++GO:0043005///neuron projection	GO:0046872///metal ion binding	GO:0098962///regulation of postsynaptic neurotransmitter receptor activity+++GO:0099151///regulation of postsynaptic density assembly+++GO:0060385///axonogenesis involved in innervation+++GO:0099645///neurotransmitter receptor localization to postsynaptic specialization membrane+++GO:0043653///mitochondrial fragmentation involved in apoptotic process+++GO:0006839///mitochondrial transport+++GO:00…
329252	Lgr6	leucine-rich repeat-containing G protein-coupled receptor 6	0.0233333	0.11	0.00333333	0.00666667	-2.94894	1.10861	2.2139	0.999866	0.885523	0.99993		GO:0016020///membrane+++GO:0043235///receptor complex+++GO:0016021///integral component of membrane	GO:0003674///molecular_function	GO:0007625///grooming behavior+++GO:0043588///skin development+++GO:0072358///cardiovascular system development+++GO:0009410///response to xenobiotic stimulus+++GO:0030534///adult behavior+++GO:0007268///chemical synaptic transmission+++GO:0021756///striatum development+++GO:0051965///positive regulation of synapse assembly+++GO:0007409///axonogenesis+++GO:0048813///dendrite morphogenesis
93711	Pcdhga3	protocadherin gamma subfamily A, 3	0.0233333	0	6.49667	11.51	8.23679	0.827176	-3.22142	0.999866	0.0713844	0.99993		GO:0043235///receptor complex+++GO:1990682///CSF1-CSF1R complex+++GO:0016020///membrane+++GO:0016021///integral component of membrane+++GO:0005886///plasma membrane+++GO:0009986///cell surface+++GO:0005737///cytoplasm+++GO:0005887///integral component of plasma membrane+++GO:0005654///nucleoplasm+++GO:0043231///intracellular membrane-bounded organelle	GO:0004713///protein tyrosine kinase activity+++GO:0000166///nucleotide binding+++GO:0004714///transmembrane receptor protein tyrosine kinase activity+++GO:0005011///macrophage colony-stimulating factor receptor activity+++GO:0004672///protein kinase activity+++GO:0005515///protein binding+++GO:0042803///protein homodimerization activity+++GO:0004888///transmembrane signaling receptor activity+++…	GO:0043066///negative regulation of apoptotic process+++GO:0071345///cellular response to cytokine stimulus+++GO:0042531///positive regulation of tyrosine phosphorylation of STAT protein+++GO:0046488///phosphatidylinositol metabolic process+++GO:0007169///transmembrane receptor protein tyrosine kinase signaling pathway+++GO:0021772///olfactory bulb development+++GO:2000147///positive regulation o…
93700	Pcdhgb2	protocadherin gamma subfamily B, 2	0.02	2.93667	0	2.59	-3.23227	22.8814	7.37293	0.314994	0.860401	1.7015e-07		GO:0016021///integral component of membrane+++GO:0016020///membrane+++GO:0005634///nucleus+++GO:0005886///plasma membrane+++GO:0005737///cytoplasm	GO:0016791///phosphatase activity+++GO:0016787///hydrolase activity+++GO:0004721///phosphoprotein phosphatase activity+++GO:0004725///protein tyrosine phosphatase activity+++GO:0042803///protein homodimerization activity	GO:0033003///regulation of mast cell activation+++GO:0006470///protein dephosphorylation+++GO:0046627///negative regulation of insulin receptor signaling pathway+++GO:0035335///peptidyl-tyrosine dephosphorylation+++GO:0016311///dephosphorylation+++GO:0007185///transmembrane receptor protein tyrosine phosphatase signaling pathway
320563	Islr2	immunoglobulin superfamily containing leucine-rich repeat 2	0.0166667	0	3.23333	5.28	7.7608	0.68289	-2.4852	0.999866	0.228018	0.99993		GO:0009897///external side of plasma membrane+++GO:0045121///membrane raft+++GO:0016020///membrane+++GO:0031225///anchored component of membrane+++GO:0031362///anchored component of external side of plasma membrane+++GO:0005576///extracellular region+++GO:0005794///Golgi apparatus+++GO:0046696///lipopolysaccharide receptor complex+++GO:0009986///cell surface+++GO:0005615///extracellular space+++G…	GO:0070891///lipoteichoic acid binding+++GO:0001530///lipopolysaccharide binding+++GO:0071723///lipopeptide binding	GO:0002237///response to molecule of bacterial origin+++GO:2000484///positive regulation of interleukin-8 secretion+++GO:0032481///positive regulation of type I interferon production+++GO:0045807///positive regulation of endocytosis+++GO:0032026///response to magnesium ion+++GO:0071727///cellular response to triacyl bacterial lipopeptide+++GO:0034612///response to tumor necrosis factor+++GO:19012…
93704	Pcdhgb7	protocadherin gamma subfamily B, 7	0.0133333	0.97	1.83333	2.15667	7.50085	0.249875	6.417	0.483812	0.262094	0.99993		GO:0005886///plasma membrane+++GO:0099026///anchored component of presynaptic membrane+++GO:0031225///anchored component of membrane+++GO:0098982///GABA-ergic synapse+++GO:0005829///cytosol+++GO:0030424///axon+++GO:0016020///membrane	GO:0098632///cell-cell adhesion mediator activity	GO:0007605///sensory perception of sound+++GO:0007155///cell adhesion+++GO:0007156///homophilic cell adhesion via plasma membrane adhesion molecules+++GO:0007411///axon guidance+++GO:0070593///dendrite self-avoidance+++GO:0099054///presynapse assembly
93713	Pcdhga5	protocadherin gamma subfamily A, 5	0.00666667	7.69667	0	1.90667	-1.33355	23.2521	10.5413	0.00677274	0.970295	1.29545e-07		GO:0016021///integral component of membrane+++GO:0031012///extracellular matrix+++GO:0016020///membrane+++GO:0005615///extracellular space	GO:0003674///molecular_function	GO:0008150///biological_process
320398	Lrig3	leucine-rich repeats and immunoglobulin-like domains 3	0.00666667	0.91	0.0166667	0	1.53531	-2.79599	7.35853	0.350655	0.970295	0.99993		GO:0005576///extracellular region+++GO:0016021///integral component of membrane+++GO:0005886///plasma membrane+++GO:0045177///apical part of cell+++GO:0016020///membrane+++GO:0030017///sarcomere+++GO:0030425///dendrite	GO:0005515///protein binding+++GO:0002020///protease binding	GO:0030154///cell differentiation+++GO:0007275///multicellular organism development+++GO:0007155///cell adhesion+++GO:0007399///nervous system development+++GO:0050890///cognition+++GO:0007156///homophilic cell adhesion via plasma membrane adhesion molecules+++GO:0001764///neuron migration+++GO:0008344///adult locomotory behavior+++GO:0031175///neuron projection development+++GO:0043524///negativ…
20349	Sema3e	sema domain, immunoglobulin domain (Ig), short basic domain, secreted, (semaphorin) 3E	0.00333333	5.96667	5.77667	3.73	10.8553	-0.593727	10.8367	0.00477154	2.29332e-09	0.99993	04360///Axon guidance	GO:0005886///plasma membrane+++GO:0016020///membrane+++GO:0005887///integral component of plasma membrane+++GO:0016021///integral component of membrane	GO:0003674///molecular_function+++GO:0005509///calcium ion binding+++GO:0046872///metal ion binding	GO:0007155///cell adhesion+++GO:0007399///nervous system development+++GO:0007156///homophilic cell adhesion via plasma membrane adhesion molecules
56741	Igdcc4	immunoglobulin superfamily, DCC subclass, member 4	0.00333333	6.34667	10.8467	2.00667	11.6416	-2.45727	10.6806	4.30673e-08	5.26582e-11	0.172845		GO:0016020///membrane+++GO:0031012///extracellular matrix+++GO:0016021///integral component of membrane+++GO:0005615///extracellular space	GO:0003674///molecular_function	GO:0007155///cell adhesion+++GO:0007409///axonogenesis+++GO:0007165///signal transduction
16180	Il1rap	interleukin 1 receptor accessory protein	0.00333333	3.34333	19.76	22.5633	11.9893	0.19523	9.59438	0.10543	8.70064e-14	0.99993	04750///Inflammatory mediator regulation of TRP channels+++04060///Cytokine-cytokine receptor interaction+++04659///Th17 cell differentiation+++04010///MAPK signaling pathway	GO:0005576///extracellular region+++GO:0005737///cytoplasm+++GO:0032991///protein-containing complex+++GO:0005886///plasma membrane+++GO:0016021///integral component of membrane+++GO:0016020///membrane+++GO:0098978///glutamatergic synapse+++GO:0005615///extracellular space	GO:0005149///interleukin-1 receptor binding+++GO:0005515///protein binding+++GO:0004908///interleukin-1 receptor activity+++GO:0002114///interleukin-33 receptor activity+++GO:1990782///protein tyrosine kinase binding	GO:0007165///signal transduction+++GO:0032736///positive regulation of interleukin-13 production+++GO:0006954///inflammatory response+++GO:1900006///positive regulation of dendrite development+++GO:0019221///cytokine-mediated signaling pathway+++GO:0051092///positive regulation of NF-kappaB transcription factor activity+++GO:2000778///positive regulation of interleukin-6 secretion+++GO:0042094///…
93717	Pcdhga9	protocadherin gamma subfamily A, 9	0	4.51333	0	0			23.9842	2.85637e-08				GO:0098978///glutamatergic synapse+++GO:0005913///cell-cell adherens junction+++GO:0098982///GABA-ergic synapse+++GO:0099059///integral component of presynaptic active zone membrane+++GO:0099060///integral component of postsynaptic specialization membrane+++GO:0009986///cell surface+++GO:0016021///integral component of membrane+++GO:0016020///membrane+++GO:0016342///catenin complex+++GO:0005886//…	GO:0046872///metal ion binding+++GO:0042803///protein homodimerization activity+++GO:0008092///cytoskeletal protein binding+++GO:0005509///calcium ion binding+++GO:0045296///cadherin binding	GO:0098609///cell-cell adhesion+++GO:0007043///cell-cell junction assembly+++GO:0044331///cell-cell adhesion mediated by cadherin+++GO:0007156///homophilic cell adhesion via plasma membrane adhesion molecules+++GO:0016339///calcium-dependent cell-cell adhesion via plasma membrane cell adhesion molecules+++GO:0034332///adherens junction organization+++GO:0007155///cell adhesion
68764	Cdhr3	cadherin-related family member 3	0	1.46667	0	0			21.2389	6.98884e-07				GO:0016021///integral component of membrane+++GO:0005887///integral component of plasma membrane	GO:0005509///calcium ion binding	GO:0007156///homophilic cell adhesion via plasma membrane adhesion molecules+++GO:0016339///calcium-dependent cell-cell adhesion via plasma membrane cell adhesion molecules+++GO:0007268///chemical synaptic transmission+++GO:0007399///nervous system development+++GO:0007416///synapse assembly+++GO:0007155///cell adhesion
12525	Cd8a	CD8 antigen, alpha chain	0	0.00666667	0	0.193333		6.12015	0.904596	0.999866		0.65264	04514///Cell adhesion molecules (CAMs)+++04612///Antigen processing and presentation+++04660///T cell receptor signaling pathway+++04640///Hematopoietic cell lineage	GO:0016021///integral component of membrane+++GO:0099061///integral component of postsynaptic density membrane+++GO:0098982///GABA-ergic synapse+++GO:0098978///glutamatergic synapse+++GO:0060076///excitatory synapse+++GO:0005886///plasma membrane+++GO:0030054///cell junction+++GO:0098685///Schaffer collateral - CA1 synapse+++GO:0098686///hippocampal mossy fiber to CA3 synapse+++GO:0045211///posts…	GO:0042043///neurexin family protein binding	GO:0002091///negative regulation of receptor internalization+++GO:0051965///positive regulation of synapse assembly+++GO:0050808///synapse organization+++GO:0060291///long-term synaptic potentiation+++GO:0099151///regulation of postsynaptic density assembly
93878	Pcdhb7	protocadherin beta 7	0	3.77667	0	0			23.2804	5.59598e-08				GO:0016021///integral component of membrane+++GO:0016020///membrane+++GO:0005886///plasma membrane	GO:0003674///molecular_function+++GO:0005509///calcium ion binding	GO:0050808///synapse organization+++GO:0007155///cell adhesion+++GO:0007156///homophilic cell adhesion via plasma membrane adhesion molecules
210094	Iglon5	IgLON family member 5	0	0.966667	0	0.663333		7.23566	20.9451	1.04223e-06		0.466198		GO:0016342///catenin complex+++GO:0016021///integral component of membrane+++GO:0005886///plasma membrane+++GO:0030425///dendrite+++GO:0009986///cell surface+++GO:0099056///integral component of presynaptic membrane+++GO:0005913///cell-cell adherens junction+++GO:0098686///hippocampal mossy fiber to CA3 synapse+++GO:0016020///membrane+++GO:0030424///axon+++GO:0098978///glutamatergic synapse+++GO:…	GO:0008092///cytoskeletal protein binding+++GO:0042803///protein homodimerization activity+++GO:0045296///cadherin binding+++GO:0042802///identical protein binding+++GO:0046872///metal ion binding+++GO:0098641///cadherin binding involved in cell-cell adhesion+++GO:0005509///calcium ion binding	GO:0044331///cell-cell adhesion mediated by cadherin+++GO:0098609///cell-cell adhesion+++GO:0007156///homophilic cell adhesion via plasma membrane adhesion molecules+++GO:0007155///cell adhesion+++GO:0007416///synapse assembly+++GO:0016339///calcium-dependent cell-cell adhesion via plasma membrane cell adhesion molecules+++GO:0099560///synaptic membrane adhesion+++GO:0034332///adherens junction o…
20350	Sema3f	sema domain, immunoglobulin domain (Ig), short basic domain, secreted, (semaphorin) 3F	0	2.30667	0	0			22.5203	1.33105e-07			04360///Axon guidance	GO:0016021///integral component of membrane+++GO:0031012///extracellular matrix+++GO:0005615///extracellular space+++GO:0016020///membrane		GO:0051965///positive regulation of synapse assembly
240899	Lrrc52	leucine rich repeat containing 52	0	0	0	1.24333		7.2918				0.457465		GO:0005575///cellular_component+++GO:0016021///integral component of membrane+++GO:0016020///membrane	GO:0003674///molecular_function	GO:0008150///biological_process
105827	Amigo2	adhesion molecule with Ig like domain 2	0	0	0	3.64		23.5002				1.18155e-07		GO:0042734///presynaptic membrane+++GO:0005829///cytosol+++GO:0031965///nuclear membrane+++GO:0032993///protein-DNA complex+++GO:0016323///basolateral plasma membrane+++GO:0005634///nucleus+++GO:0043005///neuron projection+++GO:0005886///plasma membrane+++GO:0005912///adherens junction+++GO:0045211///postsynaptic membrane+++GO:0005622///intracellular+++GO:0005913///cell-cell adherens junction+++G…	GO:0001085///RNA polymerase II transcription factor binding+++GO:0046982///protein heterodimerization activity+++GO:0045294///alpha-catenin binding+++GO:0003713///transcription coactivator activity+++GO:0008022///protein C-terminus binding+++GO:0005515///protein binding+++GO:0035255///ionotropic glutamate receptor binding+++GO:0044877///protein-containing complex binding+++GO:0070411///I-SMAD bin…	GO:0043627///response to estrogen+++GO:0009953///dorsal/ventral pattern formation+++GO:0008284///positive regulation of cell proliferation+++GO:1903204///negative regulation of oxidative stress-induced neuron death+++GO:1904173///regulation of histone demethylase activity (H3-K4 specific)+++GO:0034332///adherens junction organization+++GO:0035115///embryonic forelimb morphogenesis+++GO:0061324///…
93876	Pcdhb5	protocadherin beta 5	0	0	0	3.29		23.6259				1.07569e-07		GO:0030425///dendrite+++GO:0043025///neuronal cell body+++GO:0005886///plasma membrane+++GO:0031225///anchored component of membrane+++GO:0016020///membrane	GO:0003674///molecular_function	GO:0010976///positive regulation of neuron projection development+++GO:0098609///cell-cell adhesion+++GO:0007626///locomotory behavior+++GO:0007155///cell adhesion+++GO:0007631///feeding behavior
12555	Cdh15	cadherin 15	0	0	0	0.843333		21.4146				8.19729e-07	04514///Cell adhesion molecules (CAMs)	GO:0016020///membrane+++GO:0005886///plasma membrane+++GO:0005737///cytoplasm+++GO:0005902///microvillus+++GO:0005615///extracellular space+++GO:0043209///myelin sheath+++GO:0016323///basolateral plasma membrane+++GO:0005829///cytosol+++GO:0045177///apical part of cell+++GO:0030424///axon	GO:0004089///carbonate dehydratase activity+++GO:0004064///arylesterase activity+++GO:0016829///lyase activity+++GO:0046872///metal ion binding+++GO:0008270///zinc ion binding	GO:0045672///positive regulation of osteoclast differentiation+++GO:0006885///regulation of pH+++GO:2001150///positive regulation of dipeptide transmembrane transport+++GO:0015670///carbon dioxide transport+++GO:0043627///response to estrogen+++GO:0001822///kidney development+++GO:0044070///regulation of anion transport+++GO:0009268///response to pH+++GO:0045780///positive regulation of bone reso…
93702	Pcdhgb5	protocadherin gamma subfamily B, 5	0	0.43	0.00666667	0.93	0.589999	7.96316	7.24873	0.366047	0.981239	0.345497		GO:0031225///anchored component of membrane+++GO:0016020///membrane+++GO:0005886///plasma membrane	GO:0046875///ephrin receptor binding	GO:0045664///regulation of neuron differentiation+++GO:1902961///positive regulation of aspartic-type endopeptidase activity involved in amyloid precursor protein catabolic process+++GO:0007411///axon guidance+++GO:0048013///ephrin receptor signaling pathway+++GO:0016525///negative regulation of angiogenesis
12614	Celsr1	cadherin, EGF LAG seven-pass G-type receptor 1	0	0.0533333	0.07	0.136667	6.19992	0.981687	5.51081	0.668863	0.435457	0.99993		GO:0016021///integral component of membrane+++GO:0016020///membrane+++GO:0043235///receptor complex+++GO:0048471///perinuclear region of cytoplasm+++GO:0043025///neuronal cell body+++GO:0005912///adherens junction+++GO:0005791///rough endoplasmic reticulum+++GO:0071944///cell periphery+++GO:0042995///cell projection+++GO:0030425///dendrite+++GO:0005886///plasma membrane+++GO:0043005///neuron proj…	GO:0004888///transmembrane signaling receptor activity+++GO:0004672///protein kinase activity+++GO:0005005///transmembrane-ephrin receptor activity+++GO:0005003///ephrin receptor activity+++GO:0005004///GPI-linked ephrin receptor activity+++GO:0004713///protein tyrosine kinase activity+++GO:0016740///transferase activity+++GO:0005524///ATP binding+++GO:0000166///nucleotide binding+++GO:0016301///…	GO:0007169///transmembrane receptor protein tyrosine kinase signaling pathway+++GO:0061178///regulation of insulin secretion involved in cellular response to glucose stimulus+++GO:1904322///cellular response to forskolin+++GO:0030154///cell differentiation+++GO:0021766///hippocampus development+++GO:0019933///cAMP-mediated signaling+++GO:0071372///cellular response to follicle-stimulating hormone…
170643	Kirrel	kirre like nephrin family adhesion molecule 1	0	0	0.1	0.0733333	6.02135	-0.480698			0.46054	0.99993		GO:0005887///integral component of plasma membrane+++GO:0080008///Cul4-RING E3 ubiquitin ligase complex+++GO:0031463///Cul3-RING ubiquitin ligase complex+++GO:0005737///cytoplasm+++GO:0005829///cytosol+++GO:0005634///nucleus+++GO:0030054///cell junction+++GO:0005654///nucleoplasm+++GO:0043224///nuclear SCF ubiquitin ligase complex+++GO:0031462///Cul2-RING ubiquitin ligase complex+++GO:0031466///C…	GO:0019788///NEDD8 transferase activity+++GO:0008270///zinc ion binding+++GO:0061630///ubiquitin protein ligase activity+++GO:0097602///cullin family protein binding	GO:0045116///protein neddylation+++GO:0006919///activation of cysteine-type endopeptidase activity involved in apoptotic process+++GO:0021942///radial glia guided migration of Purkinje cell+++GO:0007155///cell adhesion+++GO:0043066///negative regulation of apoptotic process+++GO:0035879///plasma membrane lactate transport+++GO:0021799///cerebral cortex radially oriented cell migration+++GO:000863…
18209	Ntn3	netrin 3	0	1.46333	0.19	0	6.4432	-6.69312	22.4558	1.42842e-07	0.404841	0.551968	04360///Axon guidance	GO:0098978///glutamatergic synapse+++GO:0032991///protein-containing complex+++GO:0016021///integral component of membrane+++GO:0060076///excitatory synapse+++GO:0060077///inhibitory synapse+++GO:0036057///slit diaphragm+++GO:0016020///membrane+++GO:0009986///cell surface+++GO:0031982///vesicle+++GO:0031965///nuclear membrane+++GO:0030054///cell junction+++GO:0098982///GABA-ergic synapse+++GO:000…	GO:0046872///metal ion binding+++GO:0005515///protein binding+++GO:0050839///cell adhesion molecule binding+++GO:0097109///neuroligin family protein binding+++GO:0005105///type 1 fibroblast growth factor receptor binding+++GO:0048306///calcium-dependent protein binding+++GO:0005102///signaling receptor binding+++GO:0005246///calcium channel regulator activity+++GO:0033130///acetylcholine receptor…	GO:0090129///positive regulation of synapse maturation+++GO:0007268///chemical synaptic transmission+++GO:0070374///positive regulation of ERK1 and ERK2 cascade+++GO:0071277///cellular response to calcium ion+++GO:0010739///positive regulation of protein kinase A signaling+++GO:0061178///regulation of insulin secretion involved in cellular response to glucose stimulus+++GO:0046847///filopodium as…
18595	Pdgfra	platelet derived growth factor receptor, alpha polypeptide	0	0	0.233333	0	7.16631	-21.5398			0.316716	7.14877e-07	04151///PI3K-Akt signaling pathway+++04014///Ras signaling pathway+++04630///Jak-STAT signaling pathway+++04510///Focal adhesion+++04020///Calcium signaling pathway+++04072///Phospholipase D signaling pathway+++04010///MAPK signaling pathway+++04015///Rap1 signaling pathway+++04540///Gap junction+++04810///Regulation of actin cytoskeleton+++04144///Endocytosis	GO:0031012///extracellular matrix+++GO:0005615///extracellular space+++GO:0098982///GABA-ergic synapse+++GO:0045211///postsynaptic membrane+++GO:0005783///endoplasmic reticulum+++GO:0016020///membrane+++GO:0099060///integral component of postsynaptic specialization membrane+++GO:0030426///growth cone+++GO:0099055///integral component of postsynaptic membrane+++GO:0098978///glutamatergic synapse++…	GO:0004860///protein kinase inhibitor activity	GO:0060291///long-term synaptic potentiation+++GO:0035418///protein localization to synapse+++GO:0002091///negative regulation of receptor internalization+++GO:0051965///positive regulation of synapse assembly+++GO:0007626///locomotory behavior+++GO:0050808///synapse organization+++GO:1905606///regulation of presynapse assembly+++GO:0035640///exploration behavior+++GO:0099151///regulation of post…
84004	Mcam	melanoma cell adhesion molecule	0	0	0.233333	0.00666667	5.8901	-5.22866			0.477365	0.82297		GO:0005886///plasma membrane+++GO:0031225///anchored component of membrane	GO:0003674///molecular_function	GO:0007155///cell adhesion
93873	Pcdhb2	protocadherin beta 2	0	0	0.283333	0	6.1125	-6.41286			0.447516	0.602889		GO:0009986///cell surface+++GO:0000139///Golgi membrane+++GO:0005576///extracellular region+++GO:0005634///nucleus+++GO:0014069///postsynaptic density+++GO:0045202///synapse+++GO:0099061///integral component of postsynaptic density membrane+++GO:0005886///plasma membrane+++GO:0016020///membrane+++GO:0016021///integral component of membrane+++GO:0030054///cell junction+++GO:0098845///postsynaptic …	GO:0005509///calcium ion binding+++GO:0005515///protein binding+++GO:0001540///amyloid-beta binding+++GO:0042988///X11-like protein binding+++GO:0019894///kinesin binding	GO:0099003///vesicle-mediated transport in synapse+++GO:0007155///cell adhesion+++GO:0007156///homophilic cell adhesion via plasma membrane adhesion molecules+++GO:0006874///cellular calcium ion homeostasis+++GO:0051965///positive regulation of synapse assembly+++GO:0050806///positive regulation of synaptic transmission+++GO:0007268///chemical synaptic transmission+++GO:0090128///regulation of sy…
93881	Pcdhb10	protocadherin beta 10	0	3.79667	0.283333	3.44	6.14165	3.58812	23.016	7.46925e-08	0.444309	0.99993		GO:0016021///integral component of membrane+++GO:0016020///membrane+++GO:0005615///extracellular space+++GO:0031012///extracellular matrix	GO:0003674///molecular_function	GO:0051965///positive regulation of synapse assembly
17289	Mertk	c-mer proto-oncogene tyrosine kinase	0	0	0.343333	2.82333	7.08277	3.02324			0.326637	0.99993		GO:0016021///integral component of membrane+++GO:0016020///membrane	GO:0005509///calcium ion binding	GO:0007155///cell adhesion
78369	Icam4	intercellular adhesion molecule 4, Landsteiner-Wiener blood group	0	0	0.443333	0	5.02129	-5.3215			0.610328	0.804949		GO:0005634///nucleus+++GO:0005654///nucleoplasm+++GO:0005737///cytoplasm+++GO:0005829///cytosol+++GO:0005793///endoplasmic reticulum-Golgi intermediate compartment+++GO:0005783///endoplasmic reticulum+++GO:0005886///plasma membrane+++GO:0016020///membrane	GO:0005515///protein binding+++GO:0030971///receptor tyrosine kinase binding+++GO:0097677///STAT family protein binding+++GO:0004725///protein tyrosine phosphatase activity+++GO:0019901///protein kinase binding+++GO:0005178///integrin binding+++GO:0016791///phosphatase activity+++GO:0004721///phosphoprotein phosphatase activity+++GO:0019905///syntaxin binding+++GO:0016787///hydrolase activity+++G…	GO:1903899///positive regulation of PERK-mediated unfolded protein response+++GO:0006470///protein dephosphorylation+++GO:1902206///negative regulation of interleukin-2-mediated signaling pathway+++GO:0050860///negative regulation of T cell receptor signaling pathway+++GO:0045650///negative regulation of macrophage differentiation+++GO:0000122///negative regulation of transcription by RNA polymer…
22329	Vcam1	vascular cell adhesion molecule 1	0	1.66667	0.536667	3.30333	20.6941	2.63759	22.1166	2.20801e-07	1.80299e-06	0.99993	04668///TNF signaling pathway+++04514///Cell adhesion molecules (CAMs)+++04064///NF-kappa B signaling pathway+++04670///Leukocyte transendothelial migration	GO:0005913///cell-cell adherens junction+++GO:0005886///plasma membrane+++GO:0030027///lamellipodium+++GO:0016021///integral component of membrane+++GO:0016020///membrane+++GO:0005737///cytoplasm+++GO:0048471///perinuclear region of cytoplasm+++GO:0005911///cell-cell junction	GO:0004725///protein tyrosine phosphatase activity+++GO:0045296///cadherin binding+++GO:0016787///hydrolase activity+++GO:0004721///phosphoprotein phosphatase activity+++GO:0005001///transmembrane receptor protein tyrosine phosphatase activity+++GO:0016791///phosphatase activity+++GO:0042802///identical protein binding	GO:0001937///negative regulation of endothelial cell proliferation+++GO:0006470///protein dephosphorylation+++GO:0007155///cell adhesion+++GO:0097755///positive regulation of blood vessel diameter+++GO:0031290///retinal ganglion cell axon guidance+++GO:0042493///response to drug+++GO:0016311///dephosphorylation+++GO:0007156///homophilic cell adhesion via plasma membrane adhesion molecules+++GO:00…
73173	Pcdh18	protocadherin 18	0	0	0.643333	0.35	20.8639	-0.892153			1.44561e-06	0.99993		GO:0016020///membrane+++GO:0030139///endocytic vesicle+++GO:0005887///integral component of plasma membrane+++GO:0005886///plasma membrane+++GO:0099055///integral component of postsynaptic membrane+++GO:0043025///neuronal cell body+++GO:0030054///cell junction+++GO:0045202///synapse+++GO:0099060///integral component of postsynaptic specialization membrane+++GO:0030425///dendrite+++GO:0098793///pr…	GO:0050839///cell adhesion molecule binding+++GO:0038023///signaling receptor activity+++GO:0042043///neurexin family protein binding+++GO:0097110///scaffold protein binding	GO:0090394///negative regulation of excitatory postsynaptic potential+++GO:0097151///positive regulation of inhibitory postsynaptic potential+++GO:0035176///social behavior+++GO:0007155///cell adhesion+++GO:0097105///presynaptic membrane assembly+++GO:0071625///vocalization behavior+++GO:0060024///rhythmic synaptic transmission+++GO:0061002///negative regulation of dendritic spine morphogenesis++…
93705	Pcdhgb8	protocadherin gamma subfamily B, 8	0	0	0.683333	0	21.011	-22.4926			1.2137e-06	2.47962e-07		GO:0016021///integral component of membrane+++GO:0005576///extracellular region+++GO:0030424///axon+++GO:0030425///dendrite+++GO:0005886///plasma membrane+++GO:0043198///dendritic shaft+++GO:0016020///membrane+++GO:0042995///cell projection	GO:0030165///PDZ domain binding+++GO:0005515///protein binding	GO:0007156///homophilic cell adhesion via plasma membrane adhesion molecules+++GO:0002121///inter-male aggressive behavior+++GO:0030097///hemopoiesis+++GO:0021766///hippocampus development+++GO:0021740///principal sensory nucleus of trigeminal nerve development+++GO:0007155///cell adhesion+++GO:0001764///neuron migration+++GO:0048812///neuron projection morphogenesis+++GO:0072102///glomerulus mor…
93722	Pcdhga10	protocadherin gamma subfamily A, 10	0	0.99	1.03333	1.25333	22.0168	0.294912	21.7995	3.32399e-07	3.70678e-07	0.99993		GO:0098978///glutamatergic synapse+++GO:0030425///dendrite+++GO:0005886///plasma membrane+++GO:0005887///integral component of plasma membrane+++GO:0043235///receptor complex+++GO:0098686///hippocampal mossy fiber to CA3 synapse+++GO:0099060///integral component of postsynaptic specialization membrane+++GO:0016020///membrane+++GO:0098685///Schaffer collateral - CA1 synapse+++GO:0099061///integral…	GO:0008046///axon guidance receptor activity+++GO:0016301///kinase activity+++GO:0004888///transmembrane signaling receptor activity+++GO:0046875///ephrin receptor binding+++GO:0045499///chemorepellent activity+++GO:0004714///transmembrane receptor protein tyrosine kinase activity+++GO:0005515///protein binding+++GO:0000166///nucleotide binding+++GO:0005524///ATP binding+++GO:0016740///transferas…	GO:0048013///ephrin receptor signaling pathway+++GO:0043066///negative regulation of apoptotic process+++GO:0099175///regulation of postsynapse organization+++GO:0007169///transmembrane receptor protein tyrosine kinase signaling pathway+++GO:0022407///regulation of cell-cell adhesion+++GO:0016310///phosphorylation+++GO:0007420///brain development+++GO:0001934///positive regulation of protein phos…
93890	Pcdhb19	protocadherin beta 19	0	0	1.11667	0	22.1768	-23.1856			3.03928e-07	1.3539e-07		GO:0098982///GABA-ergic synapse+++GO:0016021///integral component of membrane+++GO:0042734///presynaptic membrane+++GO:0032991///protein-containing complex+++GO:0016020///membrane	GO:0046872///metal ion binding+++GO:0005246///calcium channel regulator activity+++GO:0005515///protein binding	GO:0001525///angiogenesis+++GO:0007268///chemical synaptic transmission+++GO:0007416///synapse assembly+++GO:2000300///regulation of synaptic vesicle exocytosis+++GO:0007155///cell adhesion+++GO:0007269///neurotransmitter secretion
12939	Pcdha7	protocadherin alpha 7	0	0	1.14667	0	22.3616	-23.367			2.50053e-07	1.24687e-07		GO:0099055///integral component of postsynaptic membrane+++GO:0016021///integral component of membrane+++GO:0016020///membrane+++GO:0005886///plasma membrane+++GO:0043194///axon initial segment+++GO:0045202///synapse+++GO:0042995///cell projection+++GO:0098978///glutamatergic synapse+++GO:0005576///extracellular region+++GO:0099061///integral component of postsynaptic density membrane+++GO:003042…	GO:0030506///ankyrin binding+++GO:0086080///protein binding involved in heterotypic cell-cell adhesion+++GO:0098632///cell-cell adhesion mediator activity+++GO:0005515///protein binding	GO:0034113///heterotypic cell-cell adhesion+++GO:0008104///protein localization+++GO:0007417///central nervous system development+++GO:0045162///clustering of voltage-gated sodium channels+++GO:0099175///regulation of postsynapse organization+++GO:0019227///neuronal action potential propagation+++GO:0070593///dendrite self-avoidance+++GO:0010975///regulation of neuron projection development+++GO:…
13641	Efnb1	ephrin B1	0	0	1.45667	3.13333	8.76352	1.09812			0.153781	0.99993	04360///Axon guidance	GO:0005886///plasma membrane+++GO:0098978///glutamatergic synapse+++GO:0016021///integral component of membrane+++GO:0005769///early endosome+++GO:0098794///postsynapse+++GO:0048786///presynaptic active zone+++GO:0030425///dendrite+++GO:0060076///excitatory synapse+++GO:0043197///dendritic spine+++GO:0045211///postsynaptic membrane+++GO:0005791///rough endoplasmic reticulum+++GO:0031901///early e…	GO:0043121///neurotrophin binding+++GO:0000166///nucleotide binding+++GO:0004713///protein tyrosine kinase activity+++GO:0060175///brain-derived neurotrophic factor-activated receptor activity+++GO:0005524///ATP binding+++GO:0048403///brain-derived neurotrophic factor binding+++GO:0004672///protein kinase activity+++GO:0016301///kinase activity+++GO:0005515///protein binding+++GO:0030971///recept…	GO:2000811///negative regulation of anoikis+++GO:0060041///retina development in camera-type eye+++GO:0043410///positive regulation of MAPK cascade+++GO:0007612///learning+++GO:0007275///multicellular organism development+++GO:1990090///cellular response to nerve growth factor stimulus+++GO:0010976///positive regulation of neuron projection development+++GO:0051968///positive regulation of synapt…
93875	Pcdhb4	protocadherin beta 4	0	0	1.59333	2.23667	22.3392	0.503377			2.54174e-07	0.99993		GO:0016021///integral component of membrane+++GO:0044294///dendritic growth cone+++GO:0043025///neuronal cell body+++GO:0016020///membrane+++GO:0030424///axon+++GO:0005789///endoplasmic reticulum membrane+++GO:0030176///integral component of endoplasmic reticulum membrane+++GO:0098978///glutamatergic synapse+++GO:0032991///protein-containing complex+++GO:0014069///postsynaptic density+++GO:000563…	GO:0031625///ubiquitin protein ligase binding+++GO:0005515///protein binding+++GO:0044877///protein-containing complex binding	GO:0033603///positive regulation of dopamine secretion+++GO:0045687///positive regulation of glial cell differentiation+++GO:0050821///protein stabilization+++GO:0071786///endoplasmic reticulum tubular network organization+++GO:2000172///regulation of branching morphogenesis of a nerve+++GO:0021801///cerebral cortex radial glia guided migration+++GO:0071787///endoplasmic reticulum tubular network…
93882	Pcdhb11	protocadherin beta 11	0	0	1.83333	2.14	21.3751	0.238436			7.74513e-07	0.99993		GO:0045121///membrane raft+++GO:0042995///cell projection+++GO:0046658///anchored component of plasma membrane+++GO:0016021///integral component of membrane+++GO:0031225///anchored component of membrane+++GO:0016020///membrane+++GO:0009897///external side of plasma membrane+++GO:0043204///perikaryon+++GO:0005886///plasma membrane+++GO:0009986///cell surface	GO:0038023///signaling receptor activity+++GO:0035374///chondroitin sulfate binding+++GO:0008201///heparin binding	GO:0010977///negative regulation of neuron projection development+++GO:0048681///negative regulation of axon regeneration+++GO:0022038///corpus callosum development
245578	Pcdh11x	protocadherin 11 X-linked	0	23.85	1.93333	3.12	9.84218	0.924316	13.398	0.000559478	0.0853177	0.99993		GO:0005737///cytoplasm+++GO:0043235///receptor complex+++GO:0005887///integral component of plasma membrane+++GO:0016020///membrane+++GO:0005886///plasma membrane+++GO:0009986///cell surface+++GO:0016021///integral component of membrane+++GO:0043005///neuron projection+++GO:0005576///extracellular region	GO:0005524///ATP binding+++GO:0000166///nucleotide binding+++GO:0005005///transmembrane-ephrin receptor activity+++GO:0004888///transmembrane signaling receptor activity+++GO:0004713///protein tyrosine kinase activity+++GO:0004714///transmembrane receptor protein tyrosine kinase activity+++GO:0005003///ephrin receptor activity+++GO:0004672///protein kinase activity	GO:0018108///peptidyl-tyrosine phosphorylation+++GO:0006468///protein phosphorylation+++GO:0043066///negative regulation of apoptotic process+++GO:0050798///activated T cell proliferation+++GO:0009968///negative regulation of signal transduction+++GO:0050663///cytokine secretion+++GO:0001806///type IV hypersensitivity+++GO:0032092///positive regulation of protein binding+++GO:0002456///T cell med…
19221	Ptgfrn	prostaglandin F2 receptor negative regulator	0	0	2.13333	0.00333333	10.1323	-9.45056			0.0724892	0.113825		GO:0099061///integral component of postsynaptic density membrane+++GO:0030424///axon+++GO:0014069///postsynaptic density+++GO:0098978///glutamatergic synapse+++GO:0031410///cytoplasmic vesicle+++GO:0005886///plasma membrane+++GO:0045211///postsynaptic membrane+++GO:0016021///integral component of membrane+++GO:0045202///synapse+++GO:0099056///integral component of presynaptic membrane+++GO:001602…	GO:0016787///hydrolase activity+++GO:0016791///phosphatase activity+++GO:0008201///heparin binding+++GO:0004725///protein tyrosine phosphatase activity+++GO:0035374///chondroitin sulfate binding+++GO:0004721///phosphoprotein phosphatase activity+++GO:0005515///protein binding+++GO:0043395///heparan sulfate proteoglycan binding	GO:0048681///negative regulation of axon regeneration+++GO:0032688///negative regulation of interferon-beta production+++GO:0048671///negative regulation of collateral sprouting+++GO:0021987///cerebral cortex development+++GO:0021549///cerebellum development+++GO:0032687///negative regulation of interferon-alpha production+++GO:0099151///regulation of postsynaptic density assembly+++GO:0010977///…
12937	Pcdha6	protocadherin alpha 6	0	0.67	2.18333	1.98667	22.7716	-0.127936	21.4248	5.43995e-07	1.51329e-07	0.99993		GO:0005768///endosome+++GO:0031410///cytoplasmic vesicle+++GO:0030424///axon+++GO:0030141///secretory granule+++GO:0016021///integral component of membrane+++GO:0016020///membrane+++GO:0005794///Golgi apparatus+++GO:0005886///plasma membrane+++GO:0042995///cell projection+++GO:0043025///neuronal cell body+++GO:0005634///nucleus+++GO:0030054///cell junction+++GO:0043679///axon terminus+++GO:000802…	GO:0044389///ubiquitin-like protein ligase binding+++GO:0008134///transcription factor binding+++GO:0004725///protein tyrosine phosphatase activity+++GO:0030507///spectrin binding+++GO:0051020///GTPase binding+++GO:0016787///hydrolase activity+++GO:0005515///protein binding	GO:0009749///response to glucose+++GO:0006470///protein dephosphorylation+++GO:0001553///luteinization+++GO:0035773///insulin secretion involved in cellular response to glucose stimulus+++GO:0043627///response to estrogen+++GO:0000302///response to reactive oxygen species+++GO:1904692///positive regulation of type B pancreatic cell proliferation+++GO:1990502///dense core granule maturation+++GO:0…
16177	Il1r1	interleukin 1 receptor, type I	0	0	2.23	0	9.8438	-10.1315			0.0034409	0.0114928	04640///Hematopoietic cell lineage+++04060///Cytokine-cytokine receptor interaction+++04064///NF-kappa B signaling pathway+++04659///Th17 cell differentiation+++04380///Osteoclast differentiation+++04010///MAPK signaling pathway+++04750///Inflammatory mediator regulation of TRP channels	GO:0005887///integral component of plasma membrane+++GO:0030426///growth cone+++GO:0016020///membrane+++GO:0005886///plasma membrane+++GO:0016021///integral component of membrane+++GO:0044291///cell-cell contact zone	GO:0005509///calcium ion binding+++GO:0005515///protein binding	GO:0007155///cell adhesion+++GO:0007156///homophilic cell adhesion via plasma membrane adhesion molecules
93884	Pcdhb13	protocadherin beta 13	0	1.26	2.91667	0	22.5164	-24.1626	21.8441	3.15216e-07	2.07714e-07	8.57389e-08		GO:0098978///glutamatergic synapse+++GO:0045211///postsynaptic membrane+++GO:0016020///membrane+++GO:0016021///integral component of membrane+++GO:0099061///integral component of postsynaptic density membrane+++GO:0098685///Schaffer collateral - CA1 synapse+++GO:0030054///cell junction+++GO:0045202///synapse+++GO:0005886///plasma membrane	GO:0005515///protein binding+++GO:0098632///cell-cell adhesion mediator activity+++GO:0050839///cell adhesion molecule binding	GO:0099560///synaptic membrane adhesion+++GO:0050804///modulation of chemical synaptic transmission+++GO:0050770///regulation of axonogenesis
20969	Sdc1	syndecan 1	0	3.12333	3.39333	0.00666667	23.0277	-9.10375	22.7002	1.0668e-07	1.16554e-07	0.198091	04512///ECM-receptor interaction+++04514///Cell adhesion molecules (CAMs)	GO:0005768///endosome+++GO:0005765///lysosomal membrane+++GO:0005764///lysosome+++GO:0031410///cytoplasmic vesicle+++GO:0010008///endosome membrane+++GO:0005886///plasma membrane+++GO:0016021///integral component of membrane+++GO:0016020///membrane	GO:0005515///protein binding	GO:0007155///cell adhesion+++GO:0007517///muscle organ development+++GO:0007157///heterophilic cell-cell adhesion via plasma membrane cell adhesion molecules
72927	Hepacam	hepatocyte cell adhesion molecule	0	0	3.56	9.17667	23.254	1.42998			9.40608e-08	0.99993		GO:0030425///dendrite+++GO:0016020///membrane+++GO:0098982///GABA-ergic synapse+++GO:0042734///presynaptic membrane+++GO:0045202///synapse+++GO:0030054///cell junction+++GO:0005886///plasma membrane+++GO:0099056///integral component of presynaptic membrane+++GO:0016021///integral component of membrane	GO:0005515///protein binding	GO:0007155///cell adhesion+++GO:2000821///regulation of grooming behavior+++GO:0032225///regulation of synaptic transmission, dopaminergic+++GO:0050807///regulation of synapse organization+++GO:0032228///regulation of synaptic transmission, GABAergic
233067	Lrfn3	leucine rich repeat and fibronectin type III domain containing 3	0	4.23667	3.91667	0.00666667	21.8621	-9.31762	23.1761	6.29092e-08	4.36452e-07	0.176132		GO:0043209///myelin sheath+++GO:0016021///integral component of membrane+++GO:0005886///plasma membrane+++GO:0016020///membrane+++GO:0099026///anchored component of presynaptic membrane+++GO:0099025///anchored component of postsynaptic membrane+++GO:0045121///membrane raft+++GO:0031225///anchored component of membrane	GO:0030246///carbohydrate binding+++GO:0005515///protein binding	GO:0007399///nervous system development+++GO:0050731///positive regulation of peptidyl-tyrosine phosphorylation+++GO:0010976///positive regulation of neuron projection development+++GO:0010765///positive regulation of sodium ion transport+++GO:0007155///cell adhesion+++GO:0031175///neuron projection development+++GO:0010628///positive regulation of gene expression+++GO:0007219///Notch signaling p…
93703	Pcdhgb6	protocadherin gamma subfamily B, 6	0	3.49667	4.31	0.06	24.0541	-6.16574	23.6028	4.17156e-08	4.00507e-08	0.596271		GO:0005783///endoplasmic reticulum+++GO:0030424///axon+++GO:0043025///neuronal cell body+++GO:0005789///endoplasmic reticulum membrane+++GO:0008021///synaptic vesicle+++GO:0016021///integral component of membrane+++GO:0005737///cytoplasm+++GO:0097060///synaptic membrane+++GO:0016020///membrane+++GO:0005829///cytosol+++GO:0043204///perikaryon+++GO:1990635///proximal dendrite	GO:0019901///protein kinase binding+++GO:0001784///phosphotyrosine residue binding+++GO:0035254///glutamate receptor binding+++GO:0051019///mitogen-activated protein kinase binding+++GO:0042803///protein homodimerization activity+++GO:0004725///protein tyrosine phosphatase activity+++GO:0016787///hydrolase activity+++GO:0016791///phosphatase activity+++GO:0005515///protein binding+++GO:0004721///…	GO:0016311///dephosphorylation+++GO:0043407///negative regulation of MAP kinase activity+++GO:1900273///positive regulation of long-term synaptic potentiation+++GO:0001934///positive regulation of protein phosphorylation+++GO:0035902///response to immobilization stress+++GO:2001025///positive regulation of response to drug+++GO:0006470///protein dephosphorylation+++GO:0035335///peptidyl-tyrosine …
93714	Pcdhga6	protocadherin gamma subfamily A, 6	0	0.633333	4.38	0.126667	10.8106	-5.09207	21.1474	7.92393e-07	0.0488081	0.558574		GO:0043025///neuronal cell body+++GO:0044297///cell body+++GO:0016021///integral component of membrane+++GO:0043005///neuron projection+++GO:0009986///cell surface+++GO:0030424///axon+++GO:0016020///membrane+++GO:0005886///plasma membrane	GO:0005515///protein binding+++GO:0086080///protein binding involved in heterotypic cell-cell adhesion	GO:0032088///negative regulation of NF-kappaB transcription factor activity+++GO:0150077///regulation of neuroinflammatory response+++GO:0032793///positive regulation of CREB transcription factor activity+++GO:0034113///heterotypic cell-cell adhesion+++GO:0150074///positive regulation of protein-glutamine gamma-glutamyltransferase activity+++GO:1905522///negative regulation of macrophage migratio…
12943	Pcdha10	protocadherin alpha 10	0	4.03667	4.39	0	11.0206	-11.3072	23.9611	2.89378e-08	0.0373303	0.033803		GO:0043025///neuronal cell body+++GO:0030426///growth cone+++GO:0016020///membrane+++GO:0099056///integral component of presynaptic membrane+++GO:0016021///integral component of membrane+++GO:0005829///cytosol+++GO:0005911///cell-cell junction+++GO:0043209///myelin sheath+++GO:0031225///anchored component of membrane+++GO:0099055///integral component of postsynaptic membrane+++GO:0009897///extern…	GO:0042802///identical protein binding+++GO:0008201///heparin binding+++GO:0005515///protein binding+++GO:0019902///phosphatase binding+++GO:0030275///LRR domain binding	GO:0051930///regulation of sensory perception of pain+++GO:0042220///response to cocaine+++GO:0010288///response to lead ion+++GO:0071679///commissural neuron axon guidance+++GO:0060045///positive regulation of cardiac muscle cell proliferation+++GO:0031175///neuron projection development+++GO:0050804///modulation of chemical synaptic transmission+++GO:0042493///response to drug+++GO:0007611///le…
19273	Ptpru	protein tyrosine phosphatase, receptor type, U	0	5.86667	4.9	2.40333	24.4543	-1.01643	24.6176	1.63617e-08	2.65051e-08	0.99993		GO:0045202///synapse+++GO:0016020///membrane+++GO:0009986///cell surface+++GO:0005737///cytoplasm+++GO:0005615///extracellular space+++GO:0048471///perinuclear region of cytoplasm+++GO:0005913///cell-cell adherens junction+++GO:0043005///neuron projection+++GO:0009897///external side of plasma membrane+++GO:0031225///anchored component of membrane+++GO:0005901///caveola+++GO:0098982///GABA-ergic …	GO:0008092///cytoskeletal protein binding+++GO:0055100///adiponectin binding+++GO:0042803///protein homodimerization activity+++GO:0046872///metal ion binding+++GO:0042802///identical protein binding+++GO:0005509///calcium ion binding+++GO:0005515///protein binding+++GO:0071813///lipoprotein particle binding+++GO:0030169///low-density lipoprotein particle binding+++GO:0045296///cadherin binding	GO:0030032///lamellipodium assembly+++GO:0043542///endothelial cell migration+++GO:0007156///homophilic cell adhesion via plasma membrane adhesion molecules+++GO:0002040///sprouting angiogenesis+++GO:0034332///adherens junction organization+++GO:0044331///cell-cell adhesion mediated by cadherin+++GO:0001954///positive regulation of cell-matrix adhesion+++GO:0048661///positive regulation of smooth…
93893	Pcdhb22	protocadherin beta 22	0	7.3	5.14	0	23.7167	-24.6644	24.0098	2.8033e-08	5.76773e-08	7.94119e-08		GO:0005911///cell-cell junction+++GO:0014069///postsynaptic density+++GO:0043005///neuron projection+++GO:0043196///varicosity+++GO:0098685///Schaffer collateral - CA1 synapse+++GO:0030424///axon+++GO:0045202///synapse+++GO:0016020///membrane+++GO:0005886///plasma membrane+++GO:0030425///dendrite+++GO:0098978///glutamatergic synapse+++GO:0099056///integral component of presynaptic membrane+++GO:0…	GO:0042803///protein homodimerization activity+++GO:0050839///cell adhesion molecule binding+++GO:0005102///signaling receptor binding+++GO:0030165///PDZ domain binding+++GO:0005515///protein binding	GO:0007155///cell adhesion+++GO:0042271///susceptibility to natural killer cell mediated cytotoxicity+++GO:0099054///presynapse assembly+++GO:0009826///unidimensional cell growth+++GO:0050715///positive regulation of cytokine secretion+++GO:0060348///bone development+++GO:0098880///maintenance of postsynaptic specialization structure+++GO:0051606///detection of stimulus+++GO:0016338///calcium-ind…
12936	Pcdha4	protocadherin alpha 4	0	0	5.76333	3.85333	24.6374	-0.600279			2.20221e-08	0.99993		GO:0030424///axon+++GO:0016021///integral component of membrane+++GO:0005886///plasma membrane+++GO:0045202///synapse+++GO:0016020///membrane+++GO:0043209///myelin sheath	GO:0005515///protein binding	GO:2000145///regulation of cell motility
93877	Pcdhb6	protocadherin beta 6	0	0	5.92667	0	23.5512	-24.0505			6.8554e-08	9.45484e-08		GO:0031225///anchored component of membrane+++GO:0005886///plasma membrane+++GO:0043209///myelin sheath+++GO:0016020///membrane	GO:0042802///identical protein binding+++GO:0042803///protein homodimerization activity	GO:0007155///cell adhesion+++GO:0022010///central nervous system myelination+++GO:0048683///regulation of collateral sprouting of intact axon in response to injury+++GO:0031102///neuron projection regeneration
101202	Hepacam2	HEPACAM family member 2	0	0	6.41	0	22.8784	-24.3736			1.37708e-07	8.57389e-08		GO:0005634///nucleus+++GO:0016021///integral component of membrane+++GO:0005576///extracellular region	GO:0042802///identical protein binding	GO:0070352///positive regulation of white fat cell proliferation+++GO:0090336///positive regulation of brown fat cell differentiation+++GO:0010628///positive regulation of gene expression+++GO:0030154///cell differentiation+++GO:0071773///cellular response to BMP stimulus+++GO:0010884///positive regulation of lipid storage
353236	Pcdhac1	protocadherin alpha subfamily C, 1	0	6.95333	7.13	0.553333	11.766	-3.68919	11.6116	0.024172	0.0130324	0.977258		GO:0060076///excitatory synapse+++GO:0005615///extracellular space+++GO:0009986///cell surface+++GO:0030424///axon+++GO:0016020///membrane+++GO:0048471///perinuclear region of cytoplasm+++GO:0005886///plasma membrane+++GO:0031225///anchored component of membrane		GO:0010977///negative regulation of neuron projection development+++GO:0007155///cell adhesion
93892	Pcdhb21	protocadherin beta 21	0	2.77	7.21333	7.12	10.7618	-0.0191164	21.8159	3.24716e-07	0.0503054	0.99993		GO:0005911///cell-cell junction+++GO:1990761///growth cone lamellipodium+++GO:0045121///membrane raft+++GO:0043005///neuron projection+++GO:0030134///COPII-coated ER to Golgi transport vesicle+++GO:0045177///apical part of cell+++GO:0005798///Golgi-associated vesicle+++GO:0009986///cell surface+++GO:1990812///growth cone filopodium+++GO:0043235///receptor complex+++GO:0005905///clathrin-coated pi…	GO:0046914///transition metal ion binding+++GO:0030414///peptidase inhibitor activity+++GO:0004867///serine-type endopeptidase inhibitor activity+++GO:0051425///PTB domain binding+++GO:0003677///DNA binding+++GO:0019899///enzyme binding+++GO:0046872///metal ion binding+++GO:0005102///signaling receptor binding+++GO:0005515///protein binding+++GO:0070851///growth factor receptor binding+++GO:00082…	GO:0045665///negative regulation of neuron differentiation+++GO:0051402///neuron apoptotic process+++GO:0008285///negative regulation of cell proliferation+++GO:0006468///protein phosphorylation+++GO:0071287///cellular response to manganese ion+++GO:0007176///regulation of epidermal growth factor-activated receptor activity+++GO:0007409///axonogenesis+++GO:0071874///cellular response to norepinep…
320844	Amigo3	adhesion molecule with Ig like domain 3	0	2.91667	7.60667	14.6167	10.7397	0.993316	22.493	1.37011e-07	0.0508233	0.99993		GO:0005886///plasma membrane+++GO:0016021///integral component of membrane+++GO:0005887///integral component of plasma membrane+++GO:0070062///extracellular exosome+++GO:0016020///membrane+++GO:0009986///cell surface	GO:0098632///cell-cell adhesion mediator activity+++GO:0086080///protein binding involved in heterotypic cell-cell adhesion+++GO:0070053///thrombospondin receptor activity+++GO:0005515///protein binding	GO:0007155///cell adhesion+++GO:0050870///positive regulation of T cell activation+++GO:0051496///positive regulation of stress fiber assembly+++GO:0022409///positive regulation of cell-cell adhesion+++GO:0032649///regulation of interferon-gamma production+++GO:0050729///positive regulation of inflammatory response+++GO:0034113///heterotypic cell-cell adhesion+++GO:0071347///cellular response to …
13636	Efna1	ephrin A1	0	0	7.79333	0	23.2491	-24.2133			9.40715e-08	8.57389e-08	04014///Ras signaling pathway+++04360///Axon guidance+++04015///Rap1 signaling pathway+++04151///PI3K-Akt signaling pathway+++04010///MAPK signaling pathway	GO:0016021///integral component of membrane+++GO:0016020///membrane+++GO:0005886///plasma membrane+++GO:0030425///dendrite+++GO:0030424///axon+++GO:0042734///presynaptic membrane	GO:0098632///cell-cell adhesion mediator activity+++GO:0005105///type 1 fibroblast growth factor receptor binding+++GO:0050839///cell adhesion molecule binding	GO:0007204///positive regulation of cytosolic calcium ion concentration+++GO:0048170///positive regulation of long-term neuronal synaptic plasticity+++GO:0007156///homophilic cell adhesion via plasma membrane adhesion molecules+++GO:0007411///axon guidance+++GO:0010976///positive regulation of neuron projection development+++GO:0007399///nervous system development+++GO:0050804///modulation of che…
93886	Pcdhb15	protocadherin beta 15	0	0	9.41667	5.14667	24.4677	-0.904484			2.64326e-08	0.99993		GO:0005576///extracellular region	GO:0005102///signaling receptor binding
218763	Lrrc3b	leucine rich repeat containing 3B	0	25.4667	18.9433	24.8533	11.5748	0.480684	11.5227	0.0244582	3.08639e-08	0.99993		GO:0009986///cell surface+++GO:0016021///integral component of membrane+++GO:0016020///membrane+++GO:0099061///integral component of postsynaptic density membrane+++GO:0005789///endoplasmic reticulum membrane+++GO:0098978///glutamatergic synapse+++GO:0005783///endoplasmic reticulum+++GO:0014069///postsynaptic density+++GO:0032991///protein-containing complex+++GO:0005794///Golgi apparatus+++GO:00…	GO:0005515///protein binding+++GO:0005509///calcium ion binding	GO:0007156///homophilic cell adhesion via plasma membrane adhesion molecules+++GO:0001558///regulation of cell growth+++GO:0007416///synapse assembly+++GO:0051965///positive regulation of synapse assembly+++GO:1902474///positive regulation of protein localization to synapse+++GO:0051932///synaptic transmission, GABAergic+++GO:0035249///synaptic transmission, glutamatergic+++GO:0050806///positive …
26968	Islr	immunoglobulin superfamily containing leucine-rich repeat	0	0	35.9033	4.13333	12.8024	-3.18813			0.00319023	0.957363		GO:0030424///axon+++GO:0016021///integral component of membrane+++GO:0005887///integral component of plasma membrane+++GO:0016020///membrane+++GO:0043231///intracellular membrane-bounded organelle+++GO:0042470///melanosome+++GO:0002080///acrosomal membrane+++GO:0005739///mitochondrion+++GO:0042383///sarcolemma+++GO:0005886///plasma membrane+++GO:0045121///membrane raft	GO:0098632///cell-cell adhesion mediator activity+++GO:0005515///protein binding+++GO:0030246///carbohydrate binding+++GO:0005537///mannose binding	GO:0072659///protein localization to plasma membrane+++GO:0046689///response to mercury ion+++GO:0007411///axon guidance+++GO:0043434///response to peptide hormone+++GO:0070593///dendrite self-avoidance+++GO:0051591///response to cAMP+++GO:0046697///decidualization+++GO:0007156///homophilic cell adhesion via plasma membrane adhesion molecules+++GO:0042475///odontogenesis of dentin-containing toot…

## Sheet: Au1-specific
CAMs expressed only in Au1 but not in PrL
Gene ID	Gene Symbol	GeneBank Desc	Au1_Veh Expression	Au1_M8324 Expression	PrL_Veh Expression	PrL_M8324 Expression	log2 (Au1_M8324 / Au1_Veh)	log2 (PrL_Veh / Au1_Veh)	log2 (PrL_M8324 / PrL_Veh)	Qvalue (Au1_M8324 / Au1_Veh)	Qvalue (PrL_Veh / Au1_Veh)	Qvalue (PrL_M8324 / PrL_Veh)	KEGG Pathway Desc	GO_C Desc	GO_F Desc	GO_P Desc
211228	Lrrc25	leucine rich repeat containing 25	42.3733	0	0	8.2	-24.9843	-26.4299	23.5076	1.24026e-08	3.4189e-09	1.17727e-07		GO:0016020///membrane+++GO:0005575///cellular_component+++GO:0005737///cytoplasm+++GO:0016021///integral component of membrane	GO:0003674///molecular_function	GO:0008150///biological_process
67374	Jam2	junction adhesion molecule 2	18.8633	0.146667	0	2.46333	-7.27601	-13.2676	22.8601	0.0726115	2.85081e-06	1.74056e-07	04530///Tight junction+++04670///Leukocyte transendothelial migration+++04514///Cell adhesion molecules (CAMs)	GO:0005923///bicellular tight junction+++GO:0016021///integral component of membrane+++GO:0005886///plasma membrane+++GO:0016020///membrane+++GO:0030054///cell junction	GO:0046982///protein heterodimerization activity	GO:0007162///negative regulation of cell adhesion
54368	Gp9	glycoprotein 9 (platelet)	9.35667	0	0	0	-24.4009	-23.9442		2.03463e-08	4.52452e-08		04640///Hematopoietic cell lineage+++04512///ECM-receptor interaction+++04611///Platelet activation	GO:0016020///membrane+++GO:0016021///integral component of membrane	GO:0003674///molecular_function	GO:0007599///hemostasis+++GO:0007155///cell adhesion+++GO:0007596///blood coagulation+++GO:0008150///biological_process
93701	Pcdhgb4	protocadherin gamma subfamily B, 4	8.92	0.486667	0	0	-4.46291	-26.0527		0.817938	3.17288e-09			GO:0005886///plasma membrane+++GO:0005887///integral component of plasma membrane+++GO:0016020///membrane+++GO:0016021///integral component of membrane	GO:0005509///calcium ion binding+++GO:0005515///protein binding	GO:0007155///cell adhesion+++GO:0007156///homophilic cell adhesion via plasma membrane adhesion molecules
211323	Nrg1	neuregulin 1	6.20667	11.5133	0	0.246667	-0.585684	-12.6581	21.5868	0.999866	3.88226e-10	6.74695e-07	04012///ErbB signaling pathway	GO:0045202///synapse+++GO:0098982///GABA-ergic synapse+++GO:0009897///external side of plasma membrane+++GO:0005737///cytoplasm+++GO:0030424///axon+++GO:0031594///neuromuscular junction+++GO:0005887///integral component of plasma membrane+++GO:0016021///integral component of membrane+++GO:0005615///extracellular space+++GO:0098978///glutamatergic synapse+++GO:0016020///membrane+++GO:0005886///pla…	GO:0043125///ErbB-3 class receptor binding+++GO:0003712///transcription coregulator activity+++GO:0005178///integrin binding+++GO:0030296///protein tyrosine kinase activator activity+++GO:0005176///ErbB-2 class receptor binding+++GO:0030971///receptor tyrosine kinase binding+++GO:0045499///chemorepellent activity+++GO:0005102///signaling receptor binding	GO:0051897///positive regulation of protein kinase B signaling+++GO:0051048///negative regulation of secretion+++GO:0045595///regulation of cell differentiation+++GO:0035556///intracellular signal transduction+++GO:0061098///positive regulation of protein tyrosine kinase activity+++GO:0000187///activation of MAPK activity+++GO:0016477///cell migration+++GO:0038129///ERBB3 signaling pathway+++GO:0…
21983	Tpbg	trophoblast glycoprotein	5.62667	4.53333	0	1.15	-0.603574	-25.1381	22.183	0.999866	1.36828e-08	3.4248e-07		GO:0005737///cytoplasm+++GO:0016020///membrane+++GO:0016021///integral component of membrane+++GO:0005783///endoplasmic reticulum+++GO:0005886///plasma membrane		GO:0051965///positive regulation of synapse assembly
93879	Pcdhb8	protocadherin beta 8	4.4	0	0	0	-23.7125	-24.0195		3.77784e-08	4.13161e-08			GO:0005887///integral component of plasma membrane	GO:0042802///identical protein binding+++GO:0005509///calcium ion binding	GO:0007416///synapse assembly+++GO:0007155///cell adhesion+++GO:0007268///chemical synaptic transmission+++GO:0007156///homophilic cell adhesion via plasma membrane adhesion molecules
13835	Epha1	Eph receptor A1	2.78667	0	0	0.326667	-22.6132	-23.1817	6.2147	1.18802e-07	1.02216e-07	0.637186	04360///Axon guidance	GO:0043235///receptor complex+++GO:0016020///membrane+++GO:0016021///integral component of membrane+++GO:0005887///integral component of plasma membrane+++GO:0005886///plasma membrane+++GO:0005737///cytoplasm+++GO:0043005///neuron projection	GO:0000166///nucleotide binding+++GO:0005524///ATP binding+++GO:0005003///ephrin receptor activity+++GO:0019901///protein kinase binding+++GO:0004713///protein tyrosine kinase activity+++GO:0004672///protein kinase activity+++GO:0004714///transmembrane receptor protein tyrosine kinase activity+++GO:0016301///kinase activity+++GO:0016740///transferase activity+++GO:0004888///transmembrane signalin…	GO:0009968///negative regulation of signal transduction+++GO:0006468///protein phosphorylation+++GO:0048013///ephrin receptor signaling pathway+++GO:0043087///regulation of GTPase activity+++GO:0016310///phosphorylation+++GO:0006469///negative regulation of protein kinase activity+++GO:0030154///cell differentiation+++GO:0007166///cell surface receptor signaling pathway+++GO:0034446///substrate a…
20361	Sema7a	sema domain, immunoglobulin domain (Ig), and GPI membrane anchor, (semaphorin) 7A	2.11667	3.69	0	0	0.934084	-9.49304		0.999866	0.103987		04360///Axon guidance	GO:0016020///membrane+++GO:0005887///integral component of plasma membrane+++GO:0005615///extracellular space+++GO:0005886///plasma membrane+++GO:0031225///anchored component of membrane+++GO:0009897///external side of plasma membrane	GO:0030215///semaphorin receptor binding+++GO:0038191///neuropilin binding+++GO:0005178///integrin binding+++GO:0045499///chemorepellent activity	GO:0050727///regulation of inflammatory response+++GO:0021988///olfactory lobe development+++GO:0031175///neuron projection development+++GO:0045773///positive regulation of axon extension+++GO:0060907///positive regulation of macrophage cytokine production+++GO:0007229///integrin-mediated signaling pathway+++GO:0030154///cell differentiation+++GO:0007275///multicellular organism development+++GO…
80749	Lrfn1	leucine rich repeat and fibronectin type III domain containing 1	1.95333	1.35	0	0.0633333	-0.231649	-9.04188	4.63931	0.999866	0.132742	0.921113		GO:0099061///integral component of postsynaptic density membrane+++GO:0014069///postsynaptic density+++GO:0030054///cell junction+++GO:0045211///postsynaptic membrane+++GO:0016020///membrane+++GO:0005886///plasma membrane+++GO:0045202///synapse+++GO:0016021///integral component of membrane+++GO:0009986///cell surface	GO:0005515///protein binding	GO:0099151///regulation of postsynaptic density assembly
353235	Pcdha8	protocadherin alpha 8	1.51667	0	0	0	-23.3615	-23.6752		5.14504e-08	6.00284e-08			GO:0016020///membrane+++GO:0005886///plasma membrane+++GO:0016021///integral component of membrane+++GO:0005887///integral component of plasma membrane	GO:0005509///calcium ion binding+++GO:0003674///molecular_function	GO:0007155///cell adhesion+++GO:0007156///homophilic cell adhesion via plasma membrane adhesion molecules
107449	Unc5b	unc-5 netrin receptor B	1.15333	0	0	0	-23.1519	-23.2773		6.44199e-08	9.23836e-08		04360///Axon guidance	GO:0005886///plasma membrane+++GO:0016020///membrane+++GO:0005829///cytosol+++GO:0045121///membrane raft+++GO:0016021///integral component of membrane	GO:0005042///netrin receptor activity+++GO:0005515///protein binding	GO:0007411///axon guidance+++GO:0001525///angiogenesis+++GO:0038007///netrin-activated signaling pathway+++GO:2001240///negative regulation of extrinsic apoptotic signaling pathway in absence of ligand+++GO:2001241///positive regulation of extrinsic apoptotic signaling pathway in absence of ligand+++GO:0043524///negative regulation of neuron apoptotic process+++GO:0006915///apoptotic process+++GO…
14724	Gp1bb	glycoprotein Ib, beta polypeptide	1.12	0.696667	0	0	-0.928834	-21.9973		0.999866	3.80917e-07		04611///Platelet activation+++04512///ECM-receptor interaction+++04640///Hematopoietic cell lineage	GO:0016020///membrane+++GO:0005887///integral component of plasma membrane+++GO:0016021///integral component of membrane	GO:0042802///identical protein binding	GO:0007599///hemostasis+++GO:0007155///cell adhesion+++GO:0007596///blood coagulation
93885	Pcdhb14	protocadherin beta 14	0.8	0	0	2.89	-21.9296	-22.2316	10.1648	2.84025e-07	2.90878e-07	0.108672		GO:0005887///integral component of plasma membrane	GO:0005509///calcium ion binding	GO:0007416///synapse assembly+++GO:0007155///cell adhesion+++GO:0007156///homophilic cell adhesion via plasma membrane adhesion molecules+++GO:0007268///chemical synaptic transmission
93887	Pcdhb16	protocadherin beta 16	0.546667	0.143333	0	3.93667	-1.96063	-22.2954	11.2438	0.999866	2.70651e-07	0.0436959		GO:0005887///integral component of plasma membrane	GO:0042802///identical protein binding+++GO:0005509///calcium ion binding	GO:0007268///chemical synaptic transmission+++GO:0007156///homophilic cell adhesion via plasma membrane adhesion molecules+++GO:0007416///synapse assembly+++GO:0007155///cell adhesion
16206	Lrig1	leucine-rich repeats and immunoglobulin-like domains 1	0.446667	0.00333333	0	2.92	-6.37363	-21.7694	23.6966	0.508595	4.95674e-07	1.013e-07		GO:0005615///extracellular space+++GO:0005886///plasma membrane+++GO:0016021///integral component of membrane+++GO:0016020///membrane+++GO:0031012///extracellular matrix		GO:0022405///hair cycle process+++GO:0007605///sensory perception of sound+++GO:0032474///otolith morphogenesis+++GO:0060384///innervation
13637	Efna2	ephrin A2	0.363333	0.133333	0	0	-1.44515	-6.31937		0.999866	0.420739		04010///MAPK signaling pathway+++04360///Axon guidance+++04014///Ras signaling pathway+++04151///PI3K-Akt signaling pathway+++04015///Rap1 signaling pathway	GO:0005634///nucleus+++GO:0031594///neuromuscular junction+++GO:0005886///plasma membrane+++GO:0031225///anchored component of membrane+++GO:0043204///perikaryon+++GO:0016020///membrane	GO:0000978///RNA polymerase II proximal promoter sequence-specific DNA binding+++GO:0005515///protein binding+++GO:0000981///DNA-binding transcription factor activity, RNA polymerase II-specific+++GO:0046875///ephrin receptor binding+++GO:0043565///sequence-specific DNA binding+++GO:0001228///DNA-binding transcription activator activity, RNA polymerase II-specific+++GO:0003677///DNA binding+++GO:…	GO:0030154///cell differentiation+++GO:0030316///osteoclast differentiation+++GO:0006355///regulation of transcription, DNA-templated+++GO:0046849///bone remodeling+++GO:0050860///negative regulation of T cell receptor signaling pathway+++GO:0006357///regulation of transcription by RNA polymerase II+++GO:0021772///olfactory bulb development+++GO:0048013///ephrin receptor signaling pathway+++GO:00…
93889	Pcdhb18	protocadherin beta 18	0.253333	0	0	0	-6.73103	-7.06526		0.447194	0.328926			GO:0005887///integral component of plasma membrane	GO:0005509///calcium ion binding	GO:0007156///homophilic cell adhesion via plasma membrane adhesion molecules+++GO:0007416///synapse assembly+++GO:0007268///chemical synaptic transmission+++GO:0007155///cell adhesion
319476	Lrtm1	leucine-rich repeats and transmembrane domains 1	0.23	1.41	0	0.00333333	2.59815	-7.45793	2.07039	0.999866	0.282018	0.99993		GO:0016020///membrane+++GO:0016021///integral component of membrane	GO:0004860///protein kinase inhibitor activity	GO:0051965///positive regulation of synapse assembly
21687	Tek	TEK receptor tyrosine kinase	0.186667	0.0133333	0	0	-3.99059	-6.27866		0.820968	0.426252		04015///Rap1 signaling pathway+++04014///Ras signaling pathway+++04010///MAPK signaling pathway+++04066///HIF-1 signaling pathway+++04151///PI3K-Akt signaling pathway	GO:0009986///cell surface+++GO:0005911///cell-cell junction+++GO:0005815///microtubule organizing center+++GO:0005902///microvillus+++GO:0005856///cytoskeleton+++GO:0005576///extracellular region+++GO:0005737///cytoplasm+++GO:0005884///actin filament+++GO:0005887///integral component of plasma membrane+++GO:0030054///cell junction+++GO:0043235///receptor complex+++GO:0016020///membrane+++GO:00484…	GO:0005515///protein binding+++GO:0000166///nucleotide binding+++GO:0016740///transferase activity+++GO:0019838///growth factor binding+++GO:0004888///transmembrane signaling receptor activity+++GO:0016301///kinase activity+++GO:0004672///protein kinase activity+++GO:0005524///ATP binding+++GO:0004714///transmembrane receptor protein tyrosine kinase activity+++GO:0004713///protein tyrosine kinase…	GO:0046777///protein autophosphorylation+++GO:0051897///positive regulation of protein kinase B signaling+++GO:0051894///positive regulation of focal adhesion assembly+++GO:0001666///response to hypoxia+++GO:0030097///hemopoiesis+++GO:0010033///response to organic substance+++GO:0007169///transmembrane receptor protein tyrosine kinase signaling pathway+++GO:0045785///positive regulation of cell a…
93709	Pcdhga1	protocadherin gamma subfamily A, 1	0.176667	0	0	0	-6.02764	-6.36118		0.573315	0.416266			GO:0005886///plasma membrane+++GO:0016020///membrane+++GO:0016021///integral component of membrane	GO:0046872///metal ion binding+++GO:0005509///calcium ion binding+++GO:0005515///protein binding	GO:0007155///cell adhesion+++GO:0007156///homophilic cell adhesion via plasma membrane adhesion molecules
14184	Fgfr3	fibroblast growth factor receptor 3	0.12	0	0	0	-5.37746	-5.6953		0.682227	0.506152		04550///Signaling pathways regulating pluripotency of stem cells+++04015///Rap1 signaling pathway+++04144///Endocytosis+++04010///MAPK signaling pathway+++04810///Regulation of actin cytoskeleton+++04151///PI3K-Akt signaling pathway+++04014///Ras signaling pathway	GO:0016020///membrane+++GO:0009898///cytoplasmic side of plasma membrane+++GO:0043235///receptor complex+++GO:0031410///cytoplasmic vesicle+++GO:0016021///integral component of membrane+++GO:0005634///nucleus+++GO:0005764///lysosome+++GO:0048471///perinuclear region of cytoplasm+++GO:0005887///integral component of plasma membrane+++GO:0030133///transport vesicle+++GO:0005737///cytoplasm+++GO:000…	GO:0004713///protein tyrosine kinase activity+++GO:0017134///fibroblast growth factor binding+++GO:0004672///protein kinase activity+++GO:0016301///kinase activity+++GO:0004888///transmembrane signaling receptor activity+++GO:0042802///identical protein binding+++GO:0005515///protein binding+++GO:0016740///transferase activity+++GO:0005007///fibroblast growth factor-activated receptor activity+++…	GO:0043525///positive regulation of neuron apoptotic process+++GO:0035019///somatic stem cell population maintenance+++GO:0007267///cell-cell signaling+++GO:0043410///positive regulation of MAPK cascade+++GO:0010518///positive regulation of phospholipase activity+++GO:0008285///negative regulation of cell proliferation+++GO:0070374///positive regulation of ERK1 and ERK2 cascade+++GO:0048712///neg…
13842	Epha8	Eph receptor A8	0.0933333	0	0	2.42333	-5.17287	-5.50692	23.2951	0.734851	0.534742	1.25432e-07	04360///Axon guidance	GO:0043005///neuron projection+++GO:0042995///cell projection+++GO:0016021///integral component of membrane+++GO:0031901///early endosome membrane+++GO:0005737///cytoplasm+++GO:0005768///endosome+++GO:0016020///membrane+++GO:0043235///receptor complex+++GO:0005887///integral component of plasma membrane+++GO:0005886///plasma membrane	GO:0004888///transmembrane signaling receptor activity+++GO:0016740///transferase activity+++GO:0016301///kinase activity+++GO:0004672///protein kinase activity+++GO:0005004///GPI-linked ephrin receptor activity+++GO:0005515///protein binding+++GO:0004714///transmembrane receptor protein tyrosine kinase activity+++GO:0005524///ATP binding+++GO:0000166///nucleotide binding+++GO:0004713///protein t…	GO:0043552///positive regulation of phosphatidylinositol 3-kinase activity+++GO:0007399///nervous system development+++GO:0070374///positive regulation of ERK1 and ERK2 cascade+++GO:0016322///neuron remodeling+++GO:0030154///cell differentiation+++GO:0071372///cellular response to follicle-stimulating hormone stimulus+++GO:0046777///protein autophosphorylation+++GO:0007275///multicellular organis…
12350	Car3	carbonic anhydrase 3	0.0333333	0.15	0	0	2.29924	-2.39922		0.842599	0.93566		00910///Nitrogen metabolism	GO:0005737///cytoplasm+++GO:0005829///cytosol	GO:0016829///lyase activity+++GO:0008270///zinc ion binding+++GO:0046872///metal ion binding+++GO:0004089///carbonate dehydratase activity+++GO:0016791///phosphatase activity+++GO:0016151///nickel cation binding	GO:0045471///response to ethanol+++GO:0006979///response to oxidative stress+++GO:0009617///response to bacterium+++GO:0016311///dephosphorylation
93700	Pcdhgb2	protocadherin gamma subfamily B, 2	0.02	2.93667	0	2.59	7.37293	-3.23227	22.8814	0.314994	0.860401	1.7015e-07		GO:0005886///plasma membrane+++GO:0005887///integral component of plasma membrane+++GO:0016020///membrane+++GO:0016021///integral component of membrane	GO:0046872///metal ion binding+++GO:0005509///calcium ion binding+++GO:0005515///protein binding	GO:0007155///cell adhesion+++GO:0007156///homophilic cell adhesion via plasma membrane adhesion molecules
93713	Pcdhga5	protocadherin gamma subfamily A, 5	0.00666667	7.69667	0	1.90667	10.5413	-1.33355	23.2521	0.00677274	0.970295	1.29545e-07		GO:0016021///integral component of membrane+++GO:0016020///membrane+++GO:0005886///plasma membrane	GO:0003674///molecular_function+++GO:0005509///calcium ion binding	GO:0007155///cell adhesion+++GO:0007156///homophilic cell adhesion via plasma membrane adhesion molecules
Compared with PrL, CAMs that are significantly higher expressed in Au1
13840	Epha6	Eph receptor A6	19.6667	10.1167	5.97	3.47	-0.623246	-1.80748	-0.709774	0.999866	0.0485034	0.99993	04360///Axon guidance	GO:0016021///integral component of membrane+++GO:0005737///cytoplasm+++GO:0005654///nucleoplasm+++GO:0043005///neuron projection+++GO:0005887///integral component of plasma membrane+++GO:0043235///receptor complex+++GO:0016020///membrane	GO:0004713///protein tyrosine kinase activity+++GO:0000166///nucleotide binding+++GO:0005524///ATP binding+++GO:0016740///transferase activity+++GO:0004888///transmembrane signaling receptor activity+++GO:0005005///transmembrane-ephrin receptor activity+++GO:0005003///ephrin receptor activity+++GO:0004672///protein kinase activity+++GO:0016301///kinase activity+++GO:0004714///transmembrane recept…	GO:0007169///transmembrane receptor protein tyrosine kinase signaling pathway+++GO:0009968///negative regulation of signal transduction+++GO:0048013///ephrin receptor signaling pathway+++GO:0030154///cell differentiation+++GO:0043066///negative regulation of apoptotic process+++GO:0016310///phosphorylation+++GO:0006468///protein phosphorylation+++GO:0070374///positive regulation of ERK1 and ERK2 …
54631	Nphs1	nephrosis 1, nephrin	1.52	1.37667	0.31	0.226667	-0.215704	-2.20891	-0.473761	0.999866	0.0173395	0.99993		GO:0036057///slit diaphragm+++GO:0042995///cell projection+++GO:0032991///protein-containing complex+++GO:0005887///integral component of plasma membrane+++GO:0016020///membrane+++GO:0016021///integral component of membrane+++GO:0005886///plasma membrane+++GO:0045121///membrane raft	GO:0005515///protein binding+++GO:0019904///protein domain specific binding+++GO:0030507///spectrin binding+++GO:0017022///myosin binding+++GO:0051393///alpha-actinin binding	GO:0007520///myoblast fusion+++GO:0007254///JNK cascade+++GO:0007155///cell adhesion+++GO:0035418///protein localization to synapse+++GO:0000165///MAPK cascade+++GO:0007275///multicellular organism development+++GO:0044062///regulation of excretion+++GO:0072015///glomerular visceral epithelial cell development+++GO:0030838///positive regulation of actin filament polymerization+++GO:0007517///musc…
237387	Lrrc3	leucine rich repeat containing 3	1.50333	1.45667	0.0566667	0.553333	-0.102052	-4.68656	3.35385	0.999866	0.0361363	0.91351		GO:0016020///membrane+++GO:0016021///integral component of membrane	GO:0004860///protein kinase inhibitor activity	GO:0046426///negative regulation of JAK-STAT cascade+++GO:0019221///cytokine-mediated signaling pathway+++GO:0006469///negative regulation of protein kinase activity
72267	Lrrc8e	leucine rich repeat containing 8 family, member E	0.756667	1.53667	0.0533333	0.0633333	0.96397	-3.76474	0.168408	0.969558	0.0281514	0.99993		GO:0005887///integral component of plasma membrane+++GO:0005623///cell+++GO:0005737///cytoplasm+++GO:0016020///membrane+++GO:0005783///endoplasmic reticulum+++GO:0005886///plasma membrane+++GO:0016021///integral component of membrane+++GO:0034702///ion channel complex+++GO:0005789///endoplasmic reticulum membrane	GO:0005225///volume-sensitive anion channel activity	GO:0098656///anion transmembrane transport+++GO:0006811///ion transport+++GO:0006884///cell volume homeostasis+++GO:0015810///aspartate transmembrane transport+++GO:0071470///cellular response to osmotic stress+++GO:0015698///inorganic anion transport
21897	Tlr1	toll-like receptor 1	29.99	0.0133333	0.00666667	0	-12.1232	-12.4899	-0.866716	0.0116467	0.00299498	0.99993	04620///Toll-like receptor signaling pathway	GO:0016020///membrane+++GO:0045335///phagocytic vesicle+++GO:0005886///plasma membrane+++GO:0045121///membrane raft+++GO:0016021///integral component of membrane+++GO:0031410///cytoplasmic vesicle+++GO:0005794///Golgi apparatus+++GO:0030670///phagocytic vesicle membrane+++GO:0005887///integral component of plasma membrane+++GO:0035354///Toll-like receptor 1-Toll-like receptor 2 protein complex	GO:0035663///Toll-like receptor 2 binding+++GO:0042497///triacyl lipopeptide binding+++GO:0042802///identical protein binding+++GO:0046982///protein heterodimerization activity+++GO:0004888///transmembrane signaling receptor activity+++GO:0071723///lipopeptide binding	GO:0002376///immune system process+++GO:0007250///activation of NF-kappaB-inducing kinase activity+++GO:0006952///defense response+++GO:2000484///positive regulation of interleukin-8 secretion+++GO:0006954///inflammatory response+++GO:0042116///macrophage activation+++GO:0045410///positive regulation of interleukin-6 biosynthetic process+++GO:0001774///microglial cell activation+++GO:0007165///si…

## Sheet: PrL-specific
CAMs expressed only in PrL but not in Au1
Gene ID	Gene Symbol	GeneBank Desc	PrL_Veh Expression	A1_Veh Expression	PrL_M8324 Expression	A1_M8324 Expression	log2 (A1_M8324 / A1_Veh)	log2 (PrL_Veh / A1_Veh)	log2 (PrL_M8324 / PrL_Veh)	Qvalue (A1_M8324 / A1_Veh)	Qvalue (PrL_Veh / A1_Veh)	Qvalue (PrL_M8324 / PrL_Veh)	KEGG Pathway Desc	GO_C Desc	GO_F Desc	GO_P Desc
26968	Islr	immunoglobulin superfamily containing leucine-rich repeat	35.9033	0	4.13333	0		12.8024	-3.18813		0.00319023	0.957363		GO:0005576///extracellular region+++GO:0005615///extracellular space		GO:0007155///cell adhesion
218763	Lrrc3b	leucine rich repeat containing 3B	18.9433	0	24.8533	25.4667	11.5227	11.5748	0.480684	0.0244582	3.08639e-08	0.99993		GO:0016021///integral component of membrane+++GO:0031012///extracellular matrix+++GO:0016020///membrane+++GO:0005615///extracellular space	GO:0003674///molecular_function	GO:0008150///biological_process
93886	Pcdhb15	protocadherin beta 15	9.41667	0	5.14667	0		24.4677	-0.904484		2.64326e-08	0.99993		GO:0005887///integral component of plasma membrane	GO:0005509///calcium ion binding	GO:0007155///cell adhesion+++GO:0007156///homophilic cell adhesion via plasma membrane adhesion molecules+++GO:0007416///synapse assembly+++GO:0007268///chemical synaptic transmission
13636	Efna1	ephrin A1	7.79333	0	0	0		23.2491	-24.2133		9.40715e-08	8.57389e-08	04014///Ras signaling pathway+++04360///Axon guidance+++04015///Rap1 signaling pathway+++04151///PI3K-Akt signaling pathway+++04010///MAPK signaling pathway	GO:0016020///membrane+++GO:0005576///extracellular region+++GO:0031225///anchored component of membrane+++GO:0046658///anchored component of plasma membrane+++GO:0005886///plasma membrane	GO:0003924///GTPase activity+++GO:0046875///ephrin receptor binding+++GO:0005515///protein binding+++GO:0005525///GTP binding+++GO:0003746///translation elongation factor activity+++GO:0043022///ribosome binding+++GO:0000166///nucleotide binding	GO:0016477///cell migration+++GO:0050730///regulation of peptidyl-tyrosine phosphorylation+++GO:0043410///positive regulation of MAPK cascade+++GO:0050770///regulation of axonogenesis+++GO:0042254///ribosome biogenesis+++GO:1902004///positive regulation of amyloid-beta formation+++GO:0001934///positive regulation of protein phosphorylation+++GO:0007411///axon guidance+++GO:0061002///negative regu…
320844	Amigo3	adhesion molecule with Ig like domain 3	7.60667	0	14.6167	2.91667	22.493	10.7397	0.993316	1.37011e-07	0.0508233	0.99993		GO:0016020///membrane+++GO:0016021///integral component of membrane	GO:0003674///molecular_function	GO:0051965///positive regulation of synapse assembly+++GO:0007155///cell adhesion+++GO:0007157///heterophilic cell-cell adhesion via plasma membrane cell adhesion molecules+++GO:0007399///nervous system development
93892	Pcdhb21	protocadherin beta 21	7.21333	0	7.12	2.77	21.8159	10.7618	-0.0191164	3.24716e-07	0.0503054	0.99993		GO:0016020///membrane+++GO:0016021///integral component of membrane+++GO:0005886///plasma membrane+++GO:0005887///integral component of plasma membrane	GO:0003674///molecular_function+++GO:0005509///calcium ion binding	GO:0007156///homophilic cell adhesion via plasma membrane adhesion molecules+++GO:0007155///cell adhesion
353236	Pcdhac1	protocadherin alpha subfamily C, 1	7.13	0	0.553333	6.95333	11.6116	11.766	-3.68919	0.024172	0.0130324	0.977258		GO:0005887///integral component of plasma membrane+++GO:0005886///plasma membrane+++GO:0016020///membrane+++GO:0016021///integral component of membrane	GO:0003674///molecular_function+++GO:0005509///calcium ion binding	GO:0007155///cell adhesion+++GO:0007156///homophilic cell adhesion via plasma membrane adhesion molecules
101202	Hepacam2	HEPACAM family member 2	6.41	0	0	0		22.8784	-24.3736		1.37708e-07	8.57389e-08		GO:0016020///membrane+++GO:0016021///integral component of membrane+++GO:0005815///microtubule organizing center+++GO:0005794///Golgi apparatus+++GO:0030496///midbody+++GO:0005813///centrosome+++GO:0005737///cytoplasm+++GO:0000139///Golgi membrane+++GO:0005819///spindle+++GO:0005856///cytoskeleton	GO:0003674///molecular_function	GO:0051301///cell division+++GO:0007049///cell cycle+++GO:0007098///centrosome cycle
93877	Pcdhb6	protocadherin beta 6	5.92667	0	0	0		23.5512	-24.0505		6.8554e-08	9.45484e-08		GO:0005887///integral component of plasma membrane+++GO:0016021///integral component of membrane+++GO:0016020///membrane+++GO:0005886///plasma membrane	GO:0042802///identical protein binding+++GO:0005509///calcium ion binding+++GO:0046872///metal ion binding	GO:0009988///cell-cell recognition+++GO:0007156///homophilic cell adhesion via plasma membrane adhesion molecules+++GO:0007155///cell adhesion
12936	Pcdha4	protocadherin alpha 4	5.76333	0	3.85333	0		24.6374	-0.600279		2.20221e-08	0.99993		GO:0045202///synapse+++GO:0005783///endoplasmic reticulum+++GO:0030424///axon+++GO:0032592///integral component of mitochondrial membrane+++GO:0016020///membrane+++GO:0098982///GABA-ergic synapse+++GO:0030426///growth cone+++GO:0005741///mitochondrial outer membrane+++GO:0045121///membrane raft+++GO:0016021///integral component of membrane+++GO:0005739///mitochondrion+++GO:0042734///presynaptic m…	GO:0004949///cannabinoid receptor activity+++GO:0004930///G protein-coupled receptor activity+++GO:0099635///voltage-gated calcium channel activity involved in positive regulation of presynaptic cytosolic calcium levels+++GO:0005515///protein binding+++GO:0008144///drug binding+++GO:0005509///calcium ion binding+++GO:0046872///metal ion binding+++GO:0042802///identical protein binding	GO:0019216///regulation of lipid metabolic process+++GO:0099533///positive regulation of presynaptic cytosolic calcium concentration+++GO:0007165///signal transduction+++GO:0042593///glucose homeostasis+++GO:0007155///cell adhesion+++GO:0045471///response to ethanol+++GO:0033602///negative regulation of dopamine secretion+++GO:0099553///trans-synaptic signaling by endocannabinoid, modulating syna…
93893	Pcdhb22	protocadherin beta 22	5.14	0	0	7.3	24.0098	23.7167	-24.6644	2.8033e-08	5.76773e-08	7.94119e-08		GO:0032391///photoreceptor connecting cilium+++GO:0005886///plasma membrane+++GO:0016021///integral component of membrane+++GO:0016020///membrane+++GO:0005887///integral component of plasma membrane	GO:0005509///calcium ion binding+++GO:0003674///molecular_function	GO:0007156///homophilic cell adhesion via plasma membrane adhesion molecules+++GO:0007155///cell adhesion
19273	Ptpru	protein tyrosine phosphatase, receptor type, U	4.9	0	2.40333	5.86667	24.6176	24.4543	-1.01643	1.63617e-08	2.65051e-08	0.99993		GO:0016020///membrane+++GO:0043025///neuronal cell body+++GO:0005911///cell-cell junction+++GO:0005886///plasma membrane+++GO:0030054///cell junction+++GO:0016021///integral component of membrane	GO:0016787///hydrolase activity+++GO:0004721///phosphoprotein phosphatase activity+++GO:0005085///guanyl-nucleotide exchange factor activity+++GO:0004725///protein tyrosine phosphatase activity+++GO:0008013///beta-catenin binding+++GO:0016791///phosphatase activity+++GO:0030695///GTPase regulator activity	GO:0031100///animal organ regeneration+++GO:0007155///cell adhesion+++GO:0034394///protein localization to cell surface+++GO:0016311///dephosphorylation+++GO:0090090///negative regulation of canonical Wnt signaling pathway+++GO:0051384///response to glucocorticoid+++GO:0006470///protein dephosphorylation+++GO:0035335///peptidyl-tyrosine dephosphorylation+++GO:0030336///negative regulation of cell…
12943	Pcdha10	protocadherin alpha 10	4.39	0	0	4.03667	23.9611	11.0206	-11.3072	2.89378e-08	0.0373303	0.033803		GO:0005886///plasma membrane+++GO:0016020///membrane+++GO:0005887///integral component of plasma membrane+++GO:0016021///integral component of membrane	GO:0005509///calcium ion binding	GO:0007156///homophilic cell adhesion via plasma membrane adhesion molecules+++GO:0007155///cell adhesion
93714	Pcdhga6	protocadherin gamma subfamily A, 6	4.38	0	0.126667	0.633333	21.1474	10.8106	-5.09207	7.92393e-07	0.0488081	0.558574		GO:0005887///integral component of plasma membrane+++GO:0005886///plasma membrane+++GO:0016021///integral component of membrane+++GO:0016020///membrane	GO:0003674///molecular_function+++GO:0005509///calcium ion binding	GO:0007155///cell adhesion+++GO:0007156///homophilic cell adhesion via plasma membrane adhesion molecules
93703	Pcdhgb6	protocadherin gamma subfamily B, 6	4.31	0	0.06	3.49667	23.6028	24.0541	-6.16574	4.17156e-08	4.00507e-08	0.596271		GO:0016021///integral component of membrane+++GO:0016020///membrane+++GO:0005886///plasma membrane	GO:0005509///calcium ion binding+++GO:0003674///molecular_function	GO:0007155///cell adhesion+++GO:0008150///biological_process+++GO:0007156///homophilic cell adhesion via plasma membrane adhesion molecules
233067	Lrfn3	leucine rich repeat and fibronectin type III domain containing 3	3.91667	0	0.00666667	4.23667	23.1761	21.8621	-9.31762	6.29092e-08	4.36452e-07	0.176132		GO:0016020///membrane+++GO:0016021///integral component of membrane+++GO:0045211///postsynaptic membrane+++GO:0045202///synapse+++GO:0099061///integral component of postsynaptic density membrane+++GO:0030054///cell junction+++GO:0098978///glutamatergic synapse+++GO:0099059///integral component of presynaptic active zone membrane+++GO:0042734///presynaptic membrane+++GO:0030425///dendrite+++GO:000…		GO:0099560///synaptic membrane adhesion+++GO:0007155///cell adhesion+++GO:1905606///regulation of presynapse assembly+++GO:0099179///regulation of synaptic membrane adhesion
72927	Hepacam	hepatocyte cell adhesion molecule	3.56	0	9.17667	0		23.254	1.42998		9.40608e-08	0.99993		GO:0005911///cell-cell junction+++GO:0030424///axon+++GO:0016020///membrane+++GO:0016021///integral component of membrane+++GO:0005737///cytoplasm	GO:0005515///protein binding	GO:0007049///cell cycle+++GO:0007155///cell adhesion+++GO:0034613///cellular protein localization+++GO:0040008///regulation of growth+++GO:0007050///cell cycle arrest
20969	Sdc1	syndecan 1	3.39333	0	0.00666667	3.12333	22.7002	23.0277	-9.10375	1.0668e-07	1.16554e-07	0.198091	04512///ECM-receptor interaction+++04514///Cell adhesion molecules (CAMs)	GO:0032991///protein-containing complex+++GO:0005796///Golgi lumen+++GO:0009986///cell surface+++GO:0009897///external side of plasma membrane+++GO:0016020///membrane+++GO:0070062///extracellular exosome+++GO:0005576///extracellular region+++GO:0016021///integral component of membrane	GO:0042802///identical protein binding+++GO:0008022///protein C-terminus binding+++GO:0005515///protein binding	GO:0051592///response to calcium ion+++GO:0051384///response to glucocorticoid+++GO:0051591///response to cAMP+++GO:0055002///striated muscle cell development+++GO:0060009///Sertoli cell development+++GO:0042476///odontogenesis+++GO:0001657///ureteric bud development+++GO:0048627///myoblast development+++GO:0042542///response to hydrogen peroxide+++GO:0042060///wound healing+++GO:0009636///respon…
93884	Pcdhb13	protocadherin beta 13	2.91667	0	0	1.26	21.8441	22.5164	-24.1626	3.15216e-07	2.07714e-07	8.57389e-08		GO:0005887///integral component of plasma membrane+++GO:0016021///integral component of membrane+++GO:0005886///plasma membrane+++GO:0016020///membrane	GO:0005509///calcium ion binding	GO:0007156///homophilic cell adhesion via plasma membrane adhesion molecules+++GO:0007155///cell adhesion
16177	Il1r1	interleukin 1 receptor, type I	2.23	0	0	0		9.8438	-10.1315		0.0034409	0.0114928	04640///Hematopoietic cell lineage+++04060///Cytokine-cytokine receptor interaction+++04064///NF-kappa B signaling pathway+++04659///Th17 cell differentiation+++04380///Osteoclast differentiation+++04010///MAPK signaling pathway+++04750///Inflammatory mediator regulation of TRP channels	GO:0009986///cell surface+++GO:0005615///extracellular space+++GO:0014069///postsynaptic density+++GO:0032991///protein-containing complex+++GO:0005634///nucleus+++GO:0016021///integral component of membrane+++GO:0030424///axon+++GO:0016020///membrane+++GO:0005886///plasma membrane+++GO:0005576///extracellular region+++GO:0009897///external side of plasma membrane	GO:0004909///interleukin-1, type I, activating receptor activity+++GO:0005161///platelet-derived growth factor receptor binding+++GO:0019966///interleukin-1 binding+++GO:0002020///protease binding+++GO:0035255///ionotropic glutamate receptor binding+++GO:0004908///interleukin-1 receptor activity+++GO:0005515///protein binding	GO:0007165///signal transduction+++GO:2000391///positive regulation of neutrophil extravasation+++GO:0070555///response to interleukin-1+++GO:0019221///cytokine-mediated signaling pathway+++GO:2000556///positive regulation of T-helper 1 cell cytokine production+++GO:0009314///response to radiation+++GO:2000661///positive regulation of interleukin-1-mediated signaling pathway+++GO:0032729///positi…
12937	Pcdha6	protocadherin alpha 6	2.18333	0	1.98667	0.67	21.4248	22.7716	-0.127936	5.43995e-07	1.51329e-07	0.99993		GO:0043204///perikaryon+++GO:0043005///neuron projection+++GO:0043025///neuronal cell body+++GO:0016020///membrane+++GO:0031234///extrinsic component of cytoplasmic side of plasma membrane+++GO:0005887///integral component of plasma membrane+++GO:0030425///dendrite+++GO:0016021///integral component of membrane+++GO:0005886///plasma membrane+++GO:0042995///cell projection	GO:0005509///calcium ion binding+++GO:0004930///G protein-coupled receptor activity+++GO:0004949///cannabinoid receptor activity	GO:0050728///negative regulation of inflammatory response+++GO:0045759///negative regulation of action potential+++GO:0006954///inflammatory response+++GO:0019233///sensory perception of pain+++GO:0007165///signal transduction+++GO:0030595///leukocyte chemotaxis+++GO:0007156///homophilic cell adhesion via plasma membrane adhesion molecules+++GO:0032229///negative regulation of synaptic transmissi…
19221	Ptgfrn	prostaglandin F2 receptor negative regulator	2.13333	0	0.00333333	0		10.1323	-9.45056		0.0724892	0.113825		GO:0016020///membrane+++GO:0045171///intercellular bridge+++GO:0005654///nucleoplasm+++GO:0005794///Golgi apparatus+++GO:0005634///nucleus+++GO:0005737///cytoplasm+++GO:0016021///integral component of membrane+++GO:0005789///endoplasmic reticulum membrane+++GO:0005829///cytosol+++GO:0005783///endoplasmic reticulum	GO:0008270///zinc ion binding+++GO:0046872///metal ion binding	GO:0034389///lipid droplet organization+++GO:0060348///bone development
245578	Pcdh11x	protocadherin 11 X-linked	1.93333	0	3.12	23.85	13.398	9.84218	0.924316	0.000559478	0.0853177	0.99993		GO:0016020///membrane+++GO:0016021///integral component of membrane+++GO:0005887///integral component of plasma membrane+++GO:0005886///plasma membrane	GO:0005515///protein binding+++GO:0005509///calcium ion binding	GO:0007155///cell adhesion+++GO:0007156///homophilic cell adhesion via plasma membrane adhesion molecules+++GO:0010923///negative regulation of phosphatase activity
93882	Pcdhb11	protocadherin beta 11	1.83333	0	2.14	0		21.3751	0.238436		7.74513e-07	0.99993		GO:0005887///integral component of plasma membrane	GO:0005509///calcium ion binding	GO:0007156///homophilic cell adhesion via plasma membrane adhesion molecules+++GO:0007155///cell adhesion+++GO:0007416///synapse assembly+++GO:0007268///chemical synaptic transmission
93875	Pcdhb4	protocadherin beta 4	1.59333	0	2.23667	0		22.3392	0.503377		2.54174e-07	0.99993		GO:0016020///membrane+++GO:0005886///plasma membrane+++GO:0016021///integral component of membrane+++GO:0005887///integral component of plasma membrane	GO:0005509///calcium ion binding+++GO:0003674///molecular_function	GO:0007156///homophilic cell adhesion via plasma membrane adhesion molecules+++GO:0007155///cell adhesion
13641	Efnb1	ephrin B1	1.45667	0	3.13333	0		8.76352	1.09812		0.153781	0.99993	04360///Axon guidance	GO:0016020///membrane+++GO:0099056///integral component of presynaptic membrane+++GO:0045121///membrane raft+++GO:0005886///plasma membrane+++GO:0005634///nucleus+++GO:0045202///synapse+++GO:0005737///cytoplasm+++GO:0098978///glutamatergic synapse+++GO:0016021///integral component of membrane	GO:0046875///ephrin receptor binding+++GO:0004713///protein tyrosine kinase activity+++GO:0005515///protein binding	GO:0030154///cell differentiation+++GO:0001755///neural crest cell migration+++GO:0018108///peptidyl-tyrosine phosphorylation+++GO:0099054///presynapse assembly+++GO:0007275///multicellular organism development+++GO:0007411///axon guidance+++GO:0048013///ephrin receptor signaling pathway+++GO:0042102///positive regulation of T cell proliferation+++GO:0031295///T cell costimulation+++GO:0007399///…
12939	Pcdha7	protocadherin alpha 7	1.14667	0	0	0		22.3616	-23.367		2.50053e-07	1.24687e-07		GO:0016020///membrane+++GO:0016021///integral component of membrane+++GO:0005886///plasma membrane+++GO:0005887///integral component of plasma membrane	GO:0005509///calcium ion binding+++GO:0046872///metal ion binding+++GO:0005515///protein binding+++GO:0042802///identical protein binding	GO:0009988///cell-cell recognition+++GO:0007156///homophilic cell adhesion via plasma membrane adhesion molecules+++GO:0007155///cell adhesion
93890	Pcdhb19	protocadherin beta 19	1.11667	0	0	0		22.1768	-23.1856		3.03928e-07	1.3539e-07		GO:0016021///integral component of membrane+++GO:0005886///plasma membrane+++GO:0005887///integral component of plasma membrane+++GO:0016020///membrane	GO:0005509///calcium ion binding	GO:0007156///homophilic cell adhesion via plasma membrane adhesion molecules+++GO:0007155///cell adhesion
93722	Pcdhga10	protocadherin gamma subfamily A, 10	1.03333	0	1.25333	0.99	21.7995	22.0168	0.294912	3.32399e-07	3.70678e-07	0.99993		GO:0016020///membrane+++GO:0005887///integral component of plasma membrane+++GO:0016021///integral component of membrane+++GO:0005886///plasma membrane	GO:0003674///molecular_function+++GO:0005509///calcium ion binding	GO:0007156///homophilic cell adhesion via plasma membrane adhesion molecules+++GO:0007155///cell adhesion
93705	Pcdhgb8	protocadherin gamma subfamily B, 8	0.683333	0	0	0		21.011	-22.4926		1.2137e-06	2.47962e-07		GO:0016020///membrane+++GO:0005887///integral component of plasma membrane+++GO:0016021///integral component of membrane+++GO:0005886///plasma membrane	GO:0005509///calcium ion binding	GO:0007156///homophilic cell adhesion via plasma membrane adhesion molecules+++GO:0007155///cell adhesion
73173	Pcdh18	protocadherin 18	0.643333	0	0.35	0		20.8639	-0.892153		1.44561e-06	0.99993		GO:0016020///membrane+++GO:0016021///integral component of membrane+++GO:0005887///integral component of plasma membrane+++GO:0005886///plasma membrane	GO:0005509///calcium ion binding+++GO:0005515///protein binding	GO:0007399///nervous system development+++GO:0016339///calcium-dependent cell-cell adhesion via plasma membrane cell adhesion molecules+++GO:0007420///brain development+++GO:0007156///homophilic cell adhesion via plasma membrane adhesion molecules+++GO:0007155///cell adhesion
22329	Vcam1	vascular cell adhesion molecule 1	0.536667	0	3.30333	1.66667	22.1166	20.6941	2.63759	2.20801e-07	1.80299e-06	0.99993	04668///TNF signaling pathway+++04514///Cell adhesion molecules (CAMs)+++04064///NF-kappa B signaling pathway+++04670///Leukocyte transendothelial migration	GO:0005794///Golgi apparatus+++GO:0030175///filopodium+++GO:0005886///plasma membrane+++GO:0005887///integral component of plasma membrane+++GO:0016020///membrane+++GO:0009986///cell surface+++GO:0042383///sarcolemma+++GO:0005615///extracellular space+++GO:0031225///anchored component of membrane+++GO:0071065///alpha9-beta1 integrin-vascular cell adhesion molecule-1 complex+++GO:0005902///microvi…	GO:0050839///cell adhesion molecule binding+++GO:0008131///primary amine oxidase activity+++GO:0005178///integrin binding	GO:0035924///cellular response to vascular endothelial growth factor stimulus+++GO:0022614///membrane to membrane docking+++GO:0055114///oxidation-reduction process+++GO:0035094///response to nicotine+++GO:0001666///response to hypoxia+++GO:0050901///leukocyte tethering or rolling+++GO:0060326///cell chemotaxis+++GO:0061032///visceral serous pericardium development+++GO:0009308///amine metabolic …
78369	Icam4	intercellular adhesion molecule 4, Landsteiner-Wiener blood group	0.443333	0	0	0		5.02129	-5.3215		0.610328	0.804949		GO:0005615///extracellular space+++GO:0005886///plasma membrane+++GO:0005887///integral component of plasma membrane+++GO:0016021///integral component of membrane+++GO:0005576///extracellular region+++GO:0005737///cytoplasm+++GO:0016020///membrane	GO:0005178///integrin binding	GO:0007155///cell adhesion+++GO:0098609///cell-cell adhesion
17289	Mertk	c-mer proto-oncogene tyrosine kinase	0.343333	0	2.82333	0		7.08277	3.02324		0.326637	0.99993		GO:0001750///photoreceptor outer segment+++GO:0016028///rhabdomere+++GO:0043235///receptor complex+++GO:0005887///integral component of plasma membrane+++GO:0005615///extracellular space+++GO:0016021///integral component of membrane+++GO:0016020///membrane+++GO:0005737///cytoplasm	GO:0000166///nucleotide binding+++GO:0017147///Wnt-protein binding+++GO:0016740///transferase activity+++GO:0016301///kinase activity+++GO:0004714///transmembrane receptor protein tyrosine kinase activity+++GO:0004713///protein tyrosine kinase activity+++GO:0004672///protein kinase activity+++GO:0005524///ATP binding+++GO:0004888///transmembrane signaling receptor activity	GO:0016055///Wnt signaling pathway+++GO:0006468///protein phosphorylation+++GO:0030154///cell differentiation+++GO:0001779///natural killer cell differentiation+++GO:0009968///negative regulation of signal transduction+++GO:0018108///peptidyl-tyrosine phosphorylation+++GO:0034446///substrate adhesion-dependent cell spreading+++GO:0030168///platelet activation+++GO:0060041///retina development in …
93873	Pcdhb2	protocadherin beta 2	0.283333	0	0	0		6.1125	-6.41286		0.447516	0.602889		GO:0016021///integral component of membrane+++GO:0005887///integral component of plasma membrane+++GO:0016020///membrane+++GO:0005886///plasma membrane	GO:0005509///calcium ion binding+++GO:0003674///molecular_function	GO:0007156///homophilic cell adhesion via plasma membrane adhesion molecules+++GO:0007155///cell adhesion
93881	Pcdhb10	protocadherin beta 10	0.283333	0	3.44	3.79667	23.016	6.14165	3.58812	7.46925e-08	0.444309	0.99993		GO:0005886///plasma membrane+++GO:0005887///integral component of plasma membrane+++GO:0016020///membrane+++GO:0016021///integral component of membrane	GO:0003674///molecular_function+++GO:0005509///calcium ion binding	GO:0007156///homophilic cell adhesion via plasma membrane adhesion molecules+++GO:0007155///cell adhesion
84004	Mcam	melanoma cell adhesion molecule	0.233333	0	0.00666667	0		5.8901	-5.22866		0.477365	0.82297		GO:0016020///membrane+++GO:0009897///external side of plasma membrane+++GO:0005634///nucleus+++GO:0016021///integral component of membrane+++GO:0005886///plasma membrane+++GO:0005615///extracellular space		GO:0003094///glomerular filtration+++GO:0030335///positive regulation of cell migration+++GO:0007155///cell adhesion+++GO:0061042///vascular wound healing+++GO:0007157///heterophilic cell-cell adhesion via plasma membrane cell adhesion molecules+++GO:0001525///angiogenesis
18595	Pdgfra	platelet derived growth factor receptor, alpha polypeptide	0.233333	0	0	0		7.16631	-21.5398		0.316716	7.14877e-07	04151///PI3K-Akt signaling pathway+++04014///Ras signaling pathway+++04630///Jak-STAT signaling pathway+++04510///Focal adhesion+++04020///Calcium signaling pathway+++04072///Phospholipase D signaling pathway+++04010///MAPK signaling pathway+++04015///Rap1 signaling pathway+++04540///Gap junction+++04810///Regulation of actin cytoskeleton+++04144///Endocytosis	GO:0042995///cell projection+++GO:0005886///plasma membrane+++GO:0009986///cell surface+++GO:0005887///integral component of plasma membrane+++GO:0030424///axon+++GO:0016020///membrane+++GO:0016021///integral component of membrane+++GO:0032991///protein-containing complex+++GO:0005737///cytoplasm+++GO:0030054///cell junction+++GO:0031226///intrinsic component of plasma membrane+++GO:0005794///Gol…	GO:0005018///platelet-derived growth factor alpha-receptor activity+++GO:0043548///phosphatidylinositol 3-kinase binding+++GO:0016301///kinase activity+++GO:0038085///vascular endothelial growth factor binding+++GO:0000166///nucleotide binding+++GO:0005021///vascular endothelial growth factor-activated receptor activity+++GO:0042803///protein homodimerization activity+++GO:0004714///transmembrane…	GO:0030198///extracellular matrix organization+++GO:0016477///cell migration+++GO:0060437///lung growth+++GO:0009968///negative regulation of signal transduction+++GO:0071230///cellular response to amino acid stimulus+++GO:0048701///embryonic cranial skeleton morphogenesis+++GO:0060325///face morphogenesis+++GO:0033327///Leydig cell differentiation+++GO:0043552///positive regulation of phosphatid…
18209	Ntn3	netrin 3	0.19	0	0	1.46333	22.4558	6.4432	-6.69312	1.42842e-07	0.404841	0.551968	04360///Axon guidance	GO:0005576///extracellular region+++GO:0005794///Golgi apparatus	GO:0005102///signaling receptor binding	GO:0007520///myoblast fusion+++GO:0006355///regulation of transcription, DNA-templated+++GO:0007409///axonogenesis
170643	Kirrel	kirre like nephrin family adhesion molecule 1	0.1	0	0.0733333	0		6.02135	-0.480698		0.46054	0.99993		GO:0031253///cell projection membrane+++GO:0005886///plasma membrane+++GO:0005911///cell-cell junction+++GO:0048471///perinuclear region of cytoplasm+++GO:0045121///membrane raft+++GO:0043198///dendritic shaft+++GO:0016021///integral component of membrane+++GO:0016020///membrane	GO:0005515///protein binding+++GO:0017022///myosin binding	GO:0001933///negative regulation of protein phosphorylation+++GO:0098609///cell-cell adhesion+++GO:0030838///positive regulation of actin filament polymerization+++GO:0007588///excretion
12614	Celsr1	cadherin, EGF LAG seven-pass G-type receptor 1	0.07	0	0.136667	0.0533333	5.51081	6.19992	0.981687	0.668863	0.435457	0.99993		GO:0016021///integral component of membrane+++GO:0005654///nucleoplasm+++GO:0005886///plasma membrane+++GO:0005887///integral component of plasma membrane+++GO:0016020///membrane	GO:0005509///calcium ion binding+++GO:0004888///transmembrane signaling receptor activity+++GO:0005515///protein binding+++GO:0046983///protein dimerization activity+++GO:0004930///G protein-coupled receptor activity	GO:0048105///establishment of body hair planar orientation+++GO:0007267///cell-cell signaling+++GO:0007266///Rho protein signal transduction+++GO:0046928///regulation of neurotransmitter secretion+++GO:0007626///locomotory behavior+++GO:0001764///neuron migration+++GO:0007165///signal transduction+++GO:0060489///planar dichotomous subdivision of terminal units involved in lung branching morphogen…
93702	Pcdhgb5	protocadherin gamma subfamily B, 5	0.00666667	0	0	0.43	7.24873	0.589999	7.96316	0.366047	0.981239	0.345497		GO:0016020///membrane+++GO:0005886///plasma membrane+++GO:0016021///integral component of membrane+++GO:0005887///integral component of plasma membrane	GO:0003674///molecular_function+++GO:0005509///calcium ion binding	GO:0007156///homophilic cell adhesion via plasma membrane adhesion molecules+++GO:0007155///cell adhesion
Compared with Au1, CAMs that are significantly higher expressed in PrL
18231	Nxph1	neurexophilin 1	309.69	174.41	259.89	266.19	0.64751	1.0628	-0.227811	0.999866	0.0143906	0.99993		GO:0005576///extracellular region	GO:0005102///signaling receptor binding			Middle Low
19255	Ptpn2	protein tyrosine phosphatase, non-receptor type 2	44.61	0.686667	27.4133	26.7933	6.12952	6.92174	-0.327271	0.00137117	5.22236e-05	0.99993	04630///Jak-STAT signaling pathway	GO:0005634///nucleus+++GO:0005654///nucleoplasm+++GO:0005737///cytoplasm+++GO:0005829///cytosol+++GO:0005793///endoplasmic reticulum-Golgi intermediate compartment+++GO:0005783///endoplasmic reticulum+++GO:0005886///plasma membrane+++GO:0016020///membrane	GO:0005515///protein binding+++GO:0030971///receptor tyrosine kinase binding+++GO:0097677///STAT family protein binding+++GO:0004725///protein tyrosine phosphatase activity+++GO:0019901///protein kinase binding+++GO:0005178///integrin binding+++GO:0016791///phosphatase activity+++GO:0004721///phosphoprotein phosphatase activity+++GO:0019905///syntaxin binding+++GO:0016787///hydrolase activity+++G…	GO:1903899///positive regulation of PERK-mediated unfolded protein response+++GO:0006470///protein dephosphorylation+++GO:1902206///negative regulation of interleukin-2-mediated signaling pathway+++GO:0050860///negative regulation of T cell receptor signaling pathway+++GO:0045650///negative regulation of macrophage differentiation+++GO:0000122///negative regulation of transcription by RNA polymer…		Low
16180	Il1rap	interleukin 1 receptor accessory protein	19.76	0.00333333	22.5633	3.34333	9.59438	11.9893	0.19523	0.10543	8.70064e-14	0.99993	04750///Inflammatory mediator regulation of TRP channels+++04060///Cytokine-cytokine receptor interaction+++04659///Th17 cell differentiation+++04010///MAPK signaling pathway	GO:0005576///extracellular region+++GO:0005737///cytoplasm+++GO:0032991///protein-containing complex+++GO:0005886///plasma membrane+++GO:0016021///integral component of membrane+++GO:0016020///membrane+++GO:0098978///glutamatergic synapse+++GO:0005615///extracellular space	GO:0005149///interleukin-1 receptor binding+++GO:0005515///protein binding+++GO:0004908///interleukin-1 receptor activity+++GO:0002114///interleukin-33 receptor activity+++GO:1990782///protein tyrosine kinase binding	GO:0007165///signal transduction+++GO:0032736///positive regulation of interleukin-13 production+++GO:0006954///inflammatory response+++GO:1900006///positive regulation of dendrite development+++GO:0019221///cytokine-mediated signaling pathway+++GO:0051092///positive regulation of NF-kappaB transcription factor activity+++GO:2000778///positive regulation of interleukin-6 secretion+++GO:0042094///…		Low
18530	Pcdh8	protocadherin 8	11.5	0.116667	0.216667	5.51333	5.55834	6.78693	-5.72891	0.602108	0.0126109	0.0396918		GO:0016021///integral component of membrane+++GO:0098685///Schaffer collateral - CA1 synapse+++GO:0098978///glutamatergic synapse+++GO:0099055///integral component of postsynaptic membrane+++GO:0042734///presynaptic membrane+++GO:0045202///synapse+++GO:0030425///dendrite+++GO:0005887///integral component of plasma membrane+++GO:0042995///cell projection+++GO:0005886///plasma membrane+++GO:0045211…	GO:0005509///calcium ion binding	GO:0007155///cell adhesion+++GO:0007268///chemical synaptic transmission+++GO:0016331///morphogenesis of embryonic epithelium+++GO:0050804///modulation of chemical synaptic transmission+++GO:0007156///homophilic cell adhesion via plasma membrane adhesion molecules+++GO:0099179///regulation of synaptic membrane adhesion+++GO:0001756///somitogenesis		Low
56741	Igdcc4	immunoglobulin superfamily, DCC subclass, member 4	10.8467	0.00333333	2.00667	6.34667	10.6806	11.6416	-2.45727	4.30673e-08	5.26582e-11	0.172845		GO:0005887///integral component of plasma membrane+++GO:0016021///integral component of membrane+++GO:0005886///plasma membrane+++GO:0016020///membrane	GO:0003674///molecular_function	GO:0008150///biological_process		Middle
245450	Slitrk2	SLIT and NTRK-like family, member 2	9.31333	2.19	9.19333	7.79333	1.45338	2.25115	0.0103493	0.634377	0.0143906	0.99993		GO:0098982///GABA-ergic synapse+++GO:0099055///integral component of postsynaptic membrane+++GO:0016020///membrane+++GO:0016021///integral component of membrane+++GO:0005886///plasma membrane+++GO:0098978///glutamatergic synapse	GO:0005515///protein binding	GO:0099560///synaptic membrane adhesion+++GO:1905606///regulation of presynapse assembly+++GO:0007409///axonogenesis+++GO:0050807///regulation of synapse organization+++GO:0051965///positive regulation of synapse assembly		Low
20349	Sema3e	sema domain, immunoglobulin domain (Ig), short basic domain, secreted, (semaphorin) 3E	5.77667	0.00333333	3.73	5.96667	10.8367	10.8553	-0.593727	0.00477154	2.29332e-09	0.99993	04360///Axon guidance	GO:0005576///extracellular region+++GO:0005615///extracellular space+++GO:0005887///integral component of plasma membrane	GO:0030215///semaphorin receptor binding+++GO:0045499///chemorepellent activity+++GO:0038191///neuropilin binding+++GO:0005515///protein binding	GO:0030154///cell differentiation+++GO:0007275///multicellular organism development+++GO:0071526///semaphorin-plexin signaling pathway+++GO:0050808///synapse organization+++GO:0002040///sprouting angiogenesis+++GO:0001755///neural crest cell migration+++GO:0048843///negative regulation of axon extension involved in axon guidance+++GO:2000249///regulation of actin cytoskeleton reorganization+++GO:…		Low

## Sheet: M8324 treatment in Au1
Up-regulated CAMs unique to Au1 after M8324 treatment
Gene ID	Gene Symbol	GeneBank Desc	A1_Veh Expression	A1_M8324 Expression	PrL_Veh Expression	PrL_M8324 Expression	log2 (Au1_M8324 / Au1_Veh)	log2 (PrL_Veh / Au1_Veh)	log2 (PrL_M8324 / PrL_Veh)	Qvalue (Au1_M8324 / Au1_Veh)	Qvalue (PrL_Veh / Au1_Veh)	Qvalue (PrL_M8324 / PrL_Veh)	KEGG Pathway Desc	GO_C Desc	GO_F Desc	GO_P Desc
19267	Ptpre	protein tyrosine phosphatase, receptor type, E	12.4633	72.2667	17.42	20.6167	2.43434	0.466223	0.406021	0.0305624	0.937747	0.99993		GO:0016021///integral component of membrane+++GO:0016020///membrane+++GO:0005634///nucleus+++GO:0005886///plasma membrane+++GO:0005737///cytoplasm	GO:0016791///phosphatase activity+++GO:0016787///hydrolase activity+++GO:0004721///phosphoprotein phosphatase activity+++GO:0004725///protein tyrosine phosphatase activity+++GO:0042803///protein homodimerization activity	GO:0033003///regulation of mast cell activation+++GO:0006470///protein dephosphorylation+++GO:0046627///negative regulation of insulin receptor signaling pathway+++GO:0035335///peptidyl-tyrosine dephosphorylation+++GO:0016311///dephosphorylation+++GO:0007185///transmembrane receptor protein tyrosine phosphatase signaling pathway
19255	Ptpn2	protein tyrosine phosphatase, non-receptor type 2	0.686667	26.7933	44.61	27.4133	6.12952	6.92174	-0.327271	0.00137117	5.22236e-05	0.99993	04630///Jak-STAT signaling pathway	GO:0005634///nucleus+++GO:0005654///nucleoplasm+++GO:0005737///cytoplasm+++GO:0005829///cytosol+++GO:0005793///endoplasmic reticulum-Golgi intermediate compartment+++GO:0005783///endoplasmic reticulum+++GO:0005886///plasma membrane+++GO:0016020///membrane	GO:0005515///protein binding+++GO:0030971///receptor tyrosine kinase binding+++GO:0097677///STAT family protein binding+++GO:0004725///protein tyrosine phosphatase activity+++GO:0019901///protein kinase binding+++GO:0005178///integrin binding+++GO:0016791///phosphatase activity+++GO:0004721///phosphoprotein phosphatase activity+++GO:0019905///syntaxin binding+++GO:0016787///hydrolase activity+++G…	GO:1903899///positive regulation of PERK-mediated unfolded protein response+++GO:0006470///protein dephosphorylation+++GO:1902206///negative regulation of interleukin-2-mediated signaling pathway+++GO:0050860///negative regulation of T cell receptor signaling pathway+++GO:0045650///negative regulation of macrophage differentiation+++GO:0000122///negative regulation of transcription by RNA polymer…
218763	Lrrc3b	leucine rich repeat containing 3B	0	25.4667	18.9433	24.8533	11.5227	11.5748	0.480684	0.0244582	3.08639e-08	0.99993		GO:0016021///integral component of membrane+++GO:0031012///extracellular matrix+++GO:0016020///membrane+++GO:0005615///extracellular space	GO:0003674///molecular_function	GO:0008150///biological_process
245578	Pcdh11x	protocadherin 11 X-linked	0	23.85	1.93333	3.12	13.398	9.84218	0.924316	0.000559478	0.0853177	0.99993		GO:0016020///membrane+++GO:0016021///integral component of membrane+++GO:0005887///integral component of plasma membrane+++GO:0005886///plasma membrane	GO:0005515///protein binding+++GO:0005509///calcium ion binding	GO:0007155///cell adhesion+++GO:0007156///homophilic cell adhesion via plasma membrane adhesion molecules+++GO:0010923///negative regulation of phosphatase activity
353236	Pcdhac1	protocadherin alpha subfamily C, 1	0	6.95333	7.13	0.553333	11.6116	11.766	-3.68919	0.024172	0.0130324	0.977258		GO:0005887///integral component of plasma membrane+++GO:0005886///plasma membrane+++GO:0016020///membrane+++GO:0016021///integral component of membrane	GO:0003674///molecular_function+++GO:0005509///calcium ion binding	GO:0007155///cell adhesion+++GO:0007156///homophilic cell adhesion via plasma membrane adhesion molecules
56741	Igdcc4	immunoglobulin superfamily, DCC subclass, member 4	0.00333333	6.34667	10.8467	2.00667	10.6806	11.6416	-2.45727	4.30673e-08	5.26582e-11	0.172845		GO:0005887///integral component of plasma membrane+++GO:0016021///integral component of membrane+++GO:0005886///plasma membrane+++GO:0016020///membrane	GO:0003674///molecular_function	GO:0008150///biological_process
20349	Sema3e	sema domain, immunoglobulin domain (Ig), short basic domain, secreted, (semaphorin) 3E	0.00333333	5.96667	5.77667	3.73	10.8367	10.8553	-0.593727	0.00477154	2.29332e-09	0.99993	04360///Axon guidance	GO:0005576///extracellular region+++GO:0005615///extracellular space+++GO:0005887///integral component of plasma membrane	GO:0030215///semaphorin receptor binding+++GO:0045499///chemorepellent activity+++GO:0038191///neuropilin binding+++GO:0005515///protein binding	GO:0030154///cell differentiation+++GO:0007275///multicellular organism development+++GO:0071526///semaphorin-plexin signaling pathway+++GO:0050808///synapse organization+++GO:0002040///sprouting angiogenesis+++GO:0001755///neural crest cell migration+++GO:0048843///negative regulation of axon extension involved in axon guidance+++GO:2000249///regulation of actin cytoskeleton reorganization+++GO:…
19273	Ptpru	protein tyrosine phosphatase, receptor type, U	0	5.86667	4.9	2.40333	24.6176	24.4543	-1.01643	1.63617e-08	2.65051e-08	0.99993		GO:0016020///membrane+++GO:0043025///neuronal cell body+++GO:0005911///cell-cell junction+++GO:0005886///plasma membrane+++GO:0030054///cell junction+++GO:0016021///integral component of membrane	GO:0016787///hydrolase activity+++GO:0004721///phosphoprotein phosphatase activity+++GO:0005085///guanyl-nucleotide exchange factor activity+++GO:0004725///protein tyrosine phosphatase activity+++GO:0008013///beta-catenin binding+++GO:0016791///phosphatase activity+++GO:0030695///GTPase regulator activity	GO:0031100///animal organ regeneration+++GO:0007155///cell adhesion+++GO:0034394///protein localization to cell surface+++GO:0016311///dephosphorylation+++GO:0090090///negative regulation of canonical Wnt signaling pathway+++GO:0051384///response to glucocorticoid+++GO:0006470///protein dephosphorylation+++GO:0035335///peptidyl-tyrosine dephosphorylation+++GO:0030336///negative regulation of cell…
93717	Pcdhga9	protocadherin gamma subfamily A, 9	0	4.51333	0	0	23.9842			2.85637e-08				GO:0005887///integral component of plasma membrane+++GO:0016021///integral component of membrane+++GO:0016020///membrane+++GO:0005886///plasma membrane	GO:0005509///calcium ion binding+++GO:0046872///metal ion binding	GO:0007156///homophilic cell adhesion via plasma membrane adhesion molecules+++GO:0007155///cell adhesion
233067	Lrfn3	leucine rich repeat and fibronectin type III domain containing 3	0	4.23667	3.91667	0.00666667	23.1761	21.8621	-9.31762	6.29092e-08	4.36452e-07	0.176132		GO:0016020///membrane+++GO:0016021///integral component of membrane+++GO:0045211///postsynaptic membrane+++GO:0045202///synapse+++GO:0099061///integral component of postsynaptic density membrane+++GO:0030054///cell junction+++GO:0098978///glutamatergic synapse+++GO:0099059///integral component of presynaptic active zone membrane+++GO:0042734///presynaptic membrane+++GO:0030425///dendrite+++GO:000…		GO:0099560///synaptic membrane adhesion+++GO:0007155///cell adhesion+++GO:1905606///regulation of presynapse assembly+++GO:0099179///regulation of synaptic membrane adhesion
93881	Pcdhb10	protocadherin beta 10	0	3.79667	0.283333	3.44	23.016	6.14165	3.58812	7.46925e-08	0.444309	0.99993		GO:0005886///plasma membrane+++GO:0005887///integral component of plasma membrane+++GO:0016020///membrane+++GO:0016021///integral component of membrane	GO:0003674///molecular_function+++GO:0005509///calcium ion binding	GO:0007156///homophilic cell adhesion via plasma membrane adhesion molecules+++GO:0007155///cell adhesion
93878	Pcdhb7	protocadherin beta 7	0	3.77667	0	0	23.2804			5.59598e-08				GO:0016021///integral component of membrane+++GO:0005887///integral component of plasma membrane	GO:0005509///calcium ion binding	GO:0016339///calcium-dependent cell-cell adhesion via plasma membrane cell adhesion molecules+++GO:0007156///homophilic cell adhesion via plasma membrane adhesion molecules+++GO:0007155///cell adhesion+++GO:0007399///nervous system development+++GO:0007268///chemical synaptic transmission+++GO:0007416///synapse assembly
93703	Pcdhgb6	protocadherin gamma subfamily B, 6	0	3.49667	4.31	0.06	23.6028	24.0541	-6.16574	4.17156e-08	4.00507e-08	0.596271		GO:0016021///integral component of membrane+++GO:0016020///membrane+++GO:0005886///plasma membrane	GO:0005509///calcium ion binding+++GO:0003674///molecular_function	GO:0007155///cell adhesion+++GO:0008150///biological_process+++GO:0007156///homophilic cell adhesion via plasma membrane adhesion molecules
20969	Sdc1	syndecan 1	0	3.12333	3.39333	0.00666667	22.7002	23.0277	-9.10375	1.0668e-07	1.16554e-07	0.198091	04512///ECM-receptor interaction+++04514///Cell adhesion molecules (CAMs)	GO:0032991///protein-containing complex+++GO:0005796///Golgi lumen+++GO:0009986///cell surface+++GO:0009897///external side of plasma membrane+++GO:0016020///membrane+++GO:0070062///extracellular exosome+++GO:0005576///extracellular region+++GO:0016021///integral component of membrane	GO:0042802///identical protein binding+++GO:0008022///protein C-terminus binding+++GO:0005515///protein binding	GO:0051592///response to calcium ion+++GO:0051384///response to glucocorticoid+++GO:0051591///response to cAMP+++GO:0055002///striated muscle cell development+++GO:0060009///Sertoli cell development+++GO:0042476///odontogenesis+++GO:0001657///ureteric bud development+++GO:0048627///myoblast development+++GO:0042542///response to hydrogen peroxide+++GO:0042060///wound healing+++GO:0009636///respon…
320844	Amigo3	adhesion molecule with Ig like domain 3	0	2.91667	7.60667	14.6167	22.493	10.7397	0.993316	1.37011e-07	0.0508233	0.99993		GO:0016020///membrane+++GO:0016021///integral component of membrane	GO:0003674///molecular_function	GO:0051965///positive regulation of synapse assembly+++GO:0007155///cell adhesion+++GO:0007157///heterophilic cell-cell adhesion via plasma membrane cell adhesion molecules+++GO:0007399///nervous system development
93892	Pcdhb21	protocadherin beta 21	0	2.77	7.21333	7.12	21.8159	10.7618	-0.0191164	3.24716e-07	0.0503054	0.99993		GO:0016020///membrane+++GO:0016021///integral component of membrane+++GO:0005886///plasma membrane+++GO:0005887///integral component of plasma membrane	GO:0003674///molecular_function+++GO:0005509///calcium ion binding	GO:0007156///homophilic cell adhesion via plasma membrane adhesion molecules+++GO:0007155///cell adhesion
20350	Sema3f	sema domain, immunoglobulin domain (Ig), short basic domain, secreted, (semaphorin) 3F	0	2.30667	0	0	22.5203			1.33105e-07			04360///Axon guidance	GO:0005887///integral component of plasma membrane+++GO:0005576///extracellular region+++GO:0098978///glutamatergic synapse+++GO:0005615///extracellular space	GO:0030215///semaphorin receptor binding+++GO:0045499///chemorepellent activity+++GO:0038191///neuropilin binding	GO:0097491///sympathetic neuron projection guidance+++GO:1901166///neural crest cell migration involved in autonomic nervous system development+++GO:0021675///nerve development+++GO:1902285///semaphorin-plexin signaling pathway involved in neuron projection guidance+++GO:0097490///sympathetic neuron projection extension+++GO:0007411///axon guidance+++GO:0001755///neural crest cell migration+++GO:…
22329	Vcam1	vascular cell adhesion molecule 1	0	1.66667	0.536667	3.30333	22.1166	20.6941	2.63759	2.20801e-07	1.80299e-06	0.99993	04668///TNF signaling pathway+++04514///Cell adhesion molecules (CAMs)+++04064///NF-kappa B signaling pathway+++04670///Leukocyte transendothelial migration	GO:0005794///Golgi apparatus+++GO:0030175///filopodium+++GO:0005886///plasma membrane+++GO:0005887///integral component of plasma membrane+++GO:0016020///membrane+++GO:0009986///cell surface+++GO:0042383///sarcolemma+++GO:0005615///extracellular space+++GO:0031225///anchored component of membrane+++GO:0071065///alpha9-beta1 integrin-vascular cell adhesion molecule-1 complex+++GO:0005902///microvi…	GO:0050839///cell adhesion molecule binding+++GO:0008131///primary amine oxidase activity+++GO:0005178///integrin binding	GO:0035924///cellular response to vascular endothelial growth factor stimulus+++GO:0022614///membrane to membrane docking+++GO:0055114///oxidation-reduction process+++GO:0035094///response to nicotine+++GO:0001666///response to hypoxia+++GO:0050901///leukocyte tethering or rolling+++GO:0060326///cell chemotaxis+++GO:0061032///visceral serous pericardium development+++GO:0009308///amine metabolic …
68764	Cdhr3	cadherin-related family member 3	0	1.46667	0	0	21.2389			6.98884e-07				GO:0016020///membrane+++GO:0016021///integral component of membrane+++GO:0005887///integral component of plasma membrane+++GO:0005886///plasma membrane	GO:0005509///calcium ion binding	GO:0007156///homophilic cell adhesion via plasma membrane adhesion molecules+++GO:0007155///cell adhesion
18209	Ntn3	netrin 3	0	1.46333	0.19	0	22.4558	6.4432	-6.69312	1.42842e-07	0.404841	0.551968	04360///Axon guidance	GO:0005576///extracellular region+++GO:0005794///Golgi apparatus	GO:0005102///signaling receptor binding	GO:0007520///myoblast fusion+++GO:0006355///regulation of transcription, DNA-templated+++GO:0007409///axonogenesis
93722	Pcdhga10	protocadherin gamma subfamily A, 10	0	0.99	1.03333	1.25333	21.7995	22.0168	0.294912	3.32399e-07	3.70678e-07	0.99993		GO:0016020///membrane+++GO:0005887///integral component of plasma membrane+++GO:0016021///integral component of membrane+++GO:0005886///plasma membrane	GO:0003674///molecular_function+++GO:0005509///calcium ion binding	GO:0007156///homophilic cell adhesion via plasma membrane adhesion molecules+++GO:0007155///cell adhesion
210094	Iglon5	IgLON family member 5	0	0.966667	0	0.663333	20.9451		7.23566	1.04223e-06		0.466198		GO:0005576///extracellular region	GO:0003674///molecular_function
12937	Pcdha6	protocadherin alpha 6	0	0.67	2.18333	1.98667	21.4248	22.7716	-0.127936	5.43995e-07	1.51329e-07	0.99993		GO:0043204///perikaryon+++GO:0043005///neuron projection+++GO:0043025///neuronal cell body+++GO:0016020///membrane+++GO:0031234///extrinsic component of cytoplasmic side of plasma membrane+++GO:0005887///integral component of plasma membrane+++GO:0030425///dendrite+++GO:0016021///integral component of membrane+++GO:0005886///plasma membrane+++GO:0042995///cell projection	GO:0005509///calcium ion binding+++GO:0004930///G protein-coupled receptor activity+++GO:0004949///cannabinoid receptor activity	GO:0050728///negative regulation of inflammatory response+++GO:0045759///negative regulation of action potential+++GO:0006954///inflammatory response+++GO:0019233///sensory perception of pain+++GO:0007165///signal transduction+++GO:0030595///leukocyte chemotaxis+++GO:0007156///homophilic cell adhesion via plasma membrane adhesion molecules+++GO:0032229///negative regulation of synaptic transmissi…
93714	Pcdhga6	protocadherin gamma subfamily A, 6	0	0.633333	4.38	0.126667	21.1474	10.8106	-5.09207	7.92393e-07	0.0488081	0.558574		GO:0005887///integral component of plasma membrane+++GO:0005886///plasma membrane+++GO:0016021///integral component of membrane+++GO:0016020///membrane	GO:0003674///molecular_function+++GO:0005509///calcium ion binding	GO:0007155///cell adhesion+++GO:0007156///homophilic cell adhesion via plasma membrane adhesion molecules
Down-regulated CAMs unique to Au1 after M8324 treatment
Gene ID	Gene Symbol	GeneBank Desc	A1_Veh Expression	A1_M8324 Expression	PrL_Veh Expression	PrL_M8324 Expression	log2 (A1_M8324 / A1_Veh)	log2 (PrL_Veh / A1_Veh)	log2 (PrL_M8324 / PrL_Veh)	Qvalue (A1_M8324 / A1_Veh)	Qvalue (PrL_Veh / A1_Veh)	Qvalue (PrL_M8324 / PrL_Veh)	KEGG Pathway Desc	GO_C Desc	GO_F Desc	GO_P Desc
74342	Lrrtm1	leucine rich repeat transmembrane neuronal 1	40.7633	0.0466667	41.2733	58.9933	-9.17468	0.113664	0.407604	1.98279e-09	0.981239	0.99993		GO:0031012///extracellular matrix+++GO:0005615///extracellular space+++GO:0098982///GABA-ergic synapse+++GO:0045211///postsynaptic membrane+++GO:0005783///endoplasmic reticulum+++GO:0016020///membrane+++GO:0099060///integral component of postsynaptic specialization membrane+++GO:0030426///growth cone+++GO:0099055///integral component of postsynaptic membrane+++GO:0098978///glutamatergic synapse++…	GO:0004860///protein kinase inhibitor activity	GO:0060291///long-term synaptic potentiation+++GO:0035418///protein localization to synapse+++GO:0002091///negative regulation of receptor internalization+++GO:0051965///positive regulation of synapse assembly+++GO:0007626///locomotory behavior+++GO:0050808///synapse organization+++GO:1905606///regulation of presynapse assembly+++GO:0035640///exploration behavior+++GO:0099151///regulation of post…
21897	Tlr1	toll-like receptor 1	29.99	0.0133333	0.00666667	0	-12.1232	-12.4899	-0.866716	0.0116467	0.00299498	0.99993	04620///Toll-like receptor signaling pathway	GO:0016020///membrane+++GO:0045335///phagocytic vesicle+++GO:0005886///plasma membrane+++GO:0045121///membrane raft+++GO:0016021///integral component of membrane+++GO:0031410///cytoplasmic vesicle+++GO:0005794///Golgi apparatus+++GO:0030670///phagocytic vesicle membrane+++GO:0005887///integral component of plasma membrane+++GO:0035354///Toll-like receptor 1-Toll-like receptor 2 protein complex	GO:0035663///Toll-like receptor 2 binding+++GO:0042497///triacyl lipopeptide binding+++GO:0042802///identical protein binding+++GO:0046982///protein heterodimerization activity+++GO:0004888///transmembrane signaling receptor activity+++GO:0071723///lipopeptide binding	GO:0002376///immune system process+++GO:0007250///activation of NF-kappaB-inducing kinase activity+++GO:0006952///defense response+++GO:2000484///positive regulation of interleukin-8 secretion+++GO:0006954///inflammatory response+++GO:0042116///macrophage activation+++GO:0045410///positive regulation of interleukin-6 biosynthetic process+++GO:0001774///microglial cell activation+++GO:0007165///si…
16980	Lrrn2	leucine rich repeat protein 2, neuronal	27.7967	0	19.3967	14.6267	-26.7236	-0.372604	-0.366293	2.39448e-09	0.981239	0.99993		GO:0016020///membrane+++GO:0031012///extracellular matrix+++GO:0016021///integral component of membrane+++GO:0005615///extracellular space	GO:0003674///molecular_function	GO:0007155///cell adhesion+++GO:0007409///axonogenesis+++GO:0007165///signal transduction
192164	Pcdha12	protocadherin alpha 12	21.4833	0	2.21667	11.2	-13.3101	-3.22059	2.39357	0.00696685	0.833311	0.99993		GO:0005886///plasma membrane+++GO:0016020///membrane+++GO:0005887///integral component of plasma membrane+++GO:0016021///integral component of membrane	GO:0005509///calcium ion binding	GO:0007156///homophilic cell adhesion via plasma membrane adhesion molecules+++GO:0007155///cell adhesion
19264	Ptprc	protein tyrosine phosphatase, receptor type, C	18.3133	0	0.196667	0.02	-26.9062	-6.58292	-3.07651	1.93791e-09	0.202508	0.918113	04666///Fc gamma R-mediated phagocytosis+++04660///T cell receptor signaling pathway+++04514///Cell adhesion molecules (CAMs)	GO:0009898///cytoplasmic side of plasma membrane+++GO:0009897///external side of plasma membrane+++GO:0005925///focal adhesion+++GO:0016020///membrane+++GO:0005886///plasma membrane+++GO:0016021///integral component of membrane+++GO:0071944///cell periphery+++GO:0098857///membrane microdomain+++GO:0032059///bleb+++GO:0009986///cell surface+++GO:0005887///integral component of plasma membrane+++GO…	GO:0004725///protein tyrosine phosphatase activity+++GO:0005515///protein binding+++GO:0004721///phosphoprotein phosphatase activity+++GO:0016787///hydrolase activity+++GO:0008201///heparin binding+++GO:0030507///spectrin binding+++GO:0030506///ankyrin binding+++GO:0043395///heparan sulfate proteoglycan binding+++GO:0005102///signaling receptor binding+++GO:0019901///protein kinase binding+++GO:0…	GO:0042100///B cell proliferation+++GO:0030217///T cell differentiation+++GO:0031668///cellular response to extracellular stimulus+++GO:0050732///negative regulation of peptidyl-tyrosine phosphorylation+++GO:0035335///peptidyl-tyrosine dephosphorylation+++GO:0002711///positive regulation of T cell mediated immunity+++GO:1905451///positive regulation of Fc-gamma receptor signaling pathway involved…
15894	Icam1	intercellular adhesion molecule 1	16.79	0	3.56333	0.0133333	-25.8834	-2.30208	-7.99178	6.12576e-09	0.931916	0.324112	04064///NF-kappa B signaling pathway+++04650///Natural killer cell mediated cytotoxicity+++04514///Cell adhesion molecules (CAMs)+++04668///TNF signaling pathway+++04670///Leukocyte transendothelial migration	GO:0005887///integral component of plasma membrane+++GO:0001772///immunological synapse+++GO:0009986///cell surface+++GO:0009897///external side of plasma membrane+++GO:0005615///extracellular space+++GO:0045121///membrane raft+++GO:0070062///extracellular exosome+++GO:0016021///integral component of membrane+++GO:0005886///plasma membrane+++GO:0016020///membrane	GO:0044877///protein-containing complex binding+++GO:0005178///integrin binding	GO:0022614///membrane to membrane docking+++GO:0071333///cellular response to glucose stimulus+++GO:0002457///T cell antigen processing and presentation+++GO:0050731///positive regulation of peptidyl-tyrosine phosphorylation+++GO:0050900///leukocyte migration+++GO:0007605///sensory perception of sound+++GO:0044406///adhesion of symbiont to host+++GO:1900027///regulation of ruffle assembly+++GO:00…
93724	Pcdhga12	protocadherin gamma subfamily A, 12	12.4767	0	2.21667	1.22	-26.1802	-2.32751	-0.883255	4.37023e-09	0.930056	0.99993		GO:0016020///membrane+++GO:0005911///cell-cell junction+++GO:0016021///integral component of membrane+++GO:0005887///integral component of plasma membrane+++GO:0005886///plasma membrane	GO:0005515///protein binding+++GO:0005509///calcium ion binding	GO:0007156///homophilic cell adhesion via plasma membrane adhesion molecules+++GO:0007155///cell adhesion+++GO:0016339///calcium-dependent cell-cell adhesion via plasma membrane cell adhesion molecules
54368	Gp9	glycoprotein 9 (platelet)	9.35667	0	0	0	-24.4009	-23.9442		2.03463e-08	4.52452e-08		04640///Hematopoietic cell lineage+++04512///ECM-receptor interaction+++04611///Platelet activation	GO:0016020///membrane+++GO:0016021///integral component of membrane	GO:0003674///molecular_function	GO:0007599///hemostasis+++GO:0007155///cell adhesion+++GO:0007596///blood coagulation+++GO:0008150///biological_process
93706	Pcdhgc3	protocadherin gamma subfamily C, 3	8.87333	0	1.90333	0.0866667	-25.8648	-2.27388	-4.46358	6.16711e-09	0.933791	0.91566		GO:0005911///cell-cell junction+++GO:0016021///integral component of membrane+++GO:0005886///plasma membrane+++GO:0016020///membrane+++GO:0005887///integral component of plasma membrane	GO:0046872///metal ion binding+++GO:0005509///calcium ion binding	GO:0007156///homophilic cell adhesion via plasma membrane adhesion molecules+++GO:0016339///calcium-dependent cell-cell adhesion via plasma membrane cell adhesion molecules+++GO:0050808///synapse organization+++GO:0007155///cell adhesion
21899	Tlr6	toll-like receptor 6	7.32333	0	0.6	0.00666667	-24.7832	-3.19459	-6.91277	1.47973e-08	0.843606	0.514634	04620///Toll-like receptor signaling pathway+++04145///Phagosome	GO:0016020///membrane+++GO:0043235///receptor complex+++GO:0016021///integral component of membrane+++GO:0005887///integral component of plasma membrane+++GO:0005794///Golgi apparatus+++GO:0005886///plasma membrane+++GO:0031410///cytoplasmic vesicle+++GO:0035355///Toll-like receptor 2-Toll-like receptor 6 protein complex+++GO:0045121///membrane raft+++GO:0030670///phagocytic vesicle membrane	GO:0035663///Toll-like receptor 2 binding+++GO:0005102///signaling receptor binding+++GO:0071723///lipopeptide binding+++GO:0004888///transmembrane signaling receptor activity+++GO:0042498///diacyl lipopeptide binding+++GO:0042802///identical protein binding+++GO:0046982///protein heterodimerization activity	GO:0034136///negative regulation of toll-like receptor 2 signaling pathway+++GO:0042496///detection of diacyl bacterial lipopeptide+++GO:0010628///positive regulation of gene expression+++GO:0006954///inflammatory response+++GO:0035666///TRIF-dependent toll-like receptor signaling pathway+++GO:0051092///positive regulation of NF-kappaB transcription factor activity+++GO:0045087///innate immune re…
71461	Ptk7	PTK7 protein tyrosine kinase 7	6.75	0	2.29	3.18667	-25.0391	-1.3971	0.485726	1.18906e-08	0.970295	0.99993		GO:0005911///cell-cell junction+++GO:0030054///cell junction+++GO:0016020///membrane+++GO:0005887///integral component of plasma membrane+++GO:0016021///integral component of membrane+++GO:0005886///plasma membrane	GO:0016301///kinase activity+++GO:0004714///transmembrane receptor protein tyrosine kinase activity+++GO:0005524///ATP binding+++GO:1904929///coreceptor activity involved in Wnt signaling pathway, planar cell polarity pathway	GO:0006468///protein phosphorylation+++GO:0001843///neural tube closure+++GO:0071300///cellular response to retinoic acid+++GO:0045198///establishment of epithelial cell apical/basal polarity+++GO:0090263///positive regulation of canonical Wnt signaling pathway+++GO:0018108///peptidyl-tyrosine phosphorylation+++GO:0060976///coronary vasculature development+++GO:0016477///cell migration+++GO:00901…
16590	Kit	KIT proto-oncogene receptor tyrosine kinase	5.64667	0	3.52667	6.09333	-25.1384	-0.495127	0.76284	1.11649e-08	0.981239	0.99993	04072///Phospholipase D signaling pathway+++04151///PI3K-Akt signaling pathway+++04010///MAPK signaling pathway+++04014///Ras signaling pathway+++04916///Melanogenesis+++04015///Rap1 signaling pathway+++04640///Hematopoietic cell lineage	GO:0042629///mast cell granule+++GO:0016021///integral component of membrane+++GO:0009897///external side of plasma membrane+++GO:0043235///receptor complex+++GO:0009898///cytoplasmic side of plasma membrane+++GO:0009986///cell surface+++GO:0001669///acrosomal vesicle+++GO:0005737///cytoplasm+++GO:0005911///cell-cell junction+++GO:0005886///plasma membrane+++GO:0005887///integral component of pla…	GO:0000166///nucleotide binding+++GO:0046872///metal ion binding+++GO:0016740///transferase activity+++GO:0042803///protein homodimerization activity+++GO:0004888///transmembrane signaling receptor activity+++GO:0002020///protease binding+++GO:0004672///protein kinase activity+++GO:0005020///stem cell factor receptor activity+++GO:0005515///protein binding+++GO:0005524///ATP binding+++GO:0019955/…	GO:0002573///myeloid leukocyte differentiation+++GO:0002320///lymphoid progenitor cell differentiation+++GO:0030217///T cell differentiation+++GO:0045747///positive regulation of Notch signaling pathway+++GO:0120072///positive regulation of pyloric antrum smooth muscle contraction+++GO:0030154///cell differentiation+++GO:0010628///positive regulation of gene expression+++GO:0038162///erythropoiet…
320027	Fstl4	follistatin-like 4	4.85333	0.00666667	5.49333	8.22667	-10.4342	-0.223675	0.221881	0.0137912	0.989767	0.99993		GO:0030141///secretory granule+++GO:0005576///extracellular region	GO:0046872///metal ion binding+++GO:0048403///brain-derived neurotrophic factor binding+++GO:0005509///calcium ion binding	GO:0048670///regulation of collateral sprouting+++GO:0048671///negative regulation of collateral sprouting+++GO:0031549///negative regulation of brain-derived neurotrophic factor receptor signaling pathway+++GO:0061000///negative regulation of dendritic spine development
93879	Pcdhb8	protocadherin beta 8	4.4	0	0	0	-23.7125	-24.0195		3.77784e-08	4.13161e-08			GO:0005887///integral component of plasma membrane	GO:0042802///identical protein binding+++GO:0005509///calcium ion binding	GO:0007416///synapse assembly+++GO:0007155///cell adhesion+++GO:0007268///chemical synaptic transmission+++GO:0007156///homophilic cell adhesion via plasma membrane adhesion molecules
93888	Pcdhb17	protocadherin beta 17	3.31333	0	2.35667	5.54	-23.7839	-0.330401	1.31002	3.4721e-08	0.986831	0.99993		GO:0005887///integral component of plasma membrane+++GO:0032391///photoreceptor connecting cilium+++GO:0045202///synapse+++GO:0016020///membrane+++GO:0045211///postsynaptic membrane+++GO:0016021///integral component of membrane+++GO:0005886///plasma membrane+++GO:0097381///photoreceptor disc membrane	GO:0005509///calcium ion binding+++GO:0042802///identical protein binding+++GO:0046872///metal ion binding	GO:0016339///calcium-dependent cell-cell adhesion via plasma membrane cell adhesion molecules+++GO:0007268///chemical synaptic transmission+++GO:0007156///homophilic cell adhesion via plasma membrane adhesion molecules+++GO:0007416///synapse assembly+++GO:0007155///cell adhesion
170743	Tlr7	toll-like receptor 7	2.93	0	2.77333	0.0133333	-24.0585	-0.0685251	-7.64353	2.69334e-08	0.997174	0.366606	04620///Toll-like receptor signaling pathway	GO:0031410///cytoplasmic vesicle+++GO:0005764///lysosome+++GO:0005737///cytoplasm+++GO:0005886///plasma membrane+++GO:0005783///endoplasmic reticulum+++GO:0045335///phagocytic vesicle+++GO:0032009///early phagosome+++GO:0016020///membrane+++GO:0005768///endosome+++GO:0005789///endoplasmic reticulum membrane+++GO:0016021///integral component of membrane+++GO:0043235///receptor complex	GO:0008329///signaling pattern recognition receptor activity+++GO:0008144///drug binding+++GO:0035197///siRNA binding+++GO:0005515///protein binding+++GO:0003725///double-stranded RNA binding+++GO:0003727///single-stranded RNA binding+++GO:0004888///transmembrane signaling receptor activity	GO:0045087///innate immune response+++GO:0002755///MyD88-dependent toll-like receptor signaling pathway+++GO:0007249///I-kappaB kinase/NF-kappaB signaling+++GO:0051607///defense response to virus+++GO:0032755///positive regulation of interleukin-6 production+++GO:0045359///positive regulation of interferon-beta biosynthetic process+++GO:0007165///signal transduction+++GO:0002376///immune system p…
13835	Epha1	Eph receptor A1	2.78667	0	0	0.326667	-22.6132	-23.1817	6.2147	1.18802e-07	1.02216e-07	0.637186	04360///Axon guidance	GO:0043235///receptor complex+++GO:0016020///membrane+++GO:0016021///integral component of membrane+++GO:0005887///integral component of plasma membrane+++GO:0005886///plasma membrane+++GO:0005737///cytoplasm+++GO:0043005///neuron projection	GO:0000166///nucleotide binding+++GO:0005524///ATP binding+++GO:0005003///ephrin receptor activity+++GO:0019901///protein kinase binding+++GO:0004713///protein tyrosine kinase activity+++GO:0004672///protein kinase activity+++GO:0004714///transmembrane receptor protein tyrosine kinase activity+++GO:0016301///kinase activity+++GO:0016740///transferase activity+++GO:0004888///transmembrane signalin…	GO:0009968///negative regulation of signal transduction+++GO:0006468///protein phosphorylation+++GO:0048013///ephrin receptor signaling pathway+++GO:0043087///regulation of GTPase activity+++GO:0016310///phosphorylation+++GO:0006469///negative regulation of protein kinase activity+++GO:0030154///cell differentiation+++GO:0007166///cell surface receptor signaling pathway+++GO:0034446///substrate a…
13837	Epha3	Eph receptor A3	2.74667	0.0133333	0.0866667	2.43333	-8.08094	-4.98147	4.79723	0.00125745	0.303497	0.855925	04360///Axon guidance	GO:0098982///GABA-ergic synapse+++GO:0043005///neuron projection+++GO:0005886///plasma membrane+++GO:0005576///extracellular region+++GO:0098793///presynapse+++GO:0016020///membrane+++GO:0043235///receptor complex+++GO:0005769///early endosome+++GO:0016021///integral component of membrane+++GO:0005737///cytoplasm+++GO:0005887///integral component of plasma membrane	GO:0004714///transmembrane receptor protein tyrosine kinase activity+++GO:0005004///GPI-linked ephrin receptor activity+++GO:0004672///protein kinase activity+++GO:0016301///kinase activity+++GO:0005003///ephrin receptor activity+++GO:0016740///transferase activity+++GO:0004888///transmembrane signaling receptor activity+++GO:0004713///protein tyrosine kinase activity+++GO:0005524///ATP binding++…	GO:0006468///protein phosphorylation+++GO:0070507///regulation of microtubule cytoskeleton organization+++GO:0099560///synaptic membrane adhesion+++GO:0030334///regulation of cell migration+++GO:0007169///transmembrane receptor protein tyrosine kinase signaling pathway+++GO:0018108///peptidyl-tyrosine phosphorylation+++GO:0016477///cell migration+++GO:0070374///positive regulation of ERK1 and ERK…
93723	Pcdhga11	protocadherin gamma subfamily A, 11	2.47333	0	8.32667	17.91	-23.893	1.90597	1.14135	3.08815e-08	0.950056	0.99993		GO:0016021///integral component of membrane+++GO:0005886///plasma membrane+++GO:0016020///membrane+++GO:0005887///integral component of plasma membrane	GO:0003674///molecular_function+++GO:0005509///calcium ion binding	GO:0007156///homophilic cell adhesion via plasma membrane adhesion molecules+++GO:0007155///cell adhesion
353235	Pcdha8	protocadherin alpha 8	1.51667	0	0	0	-23.3615	-23.6752		5.14504e-08	6.00284e-08			GO:0016020///membrane+++GO:0005886///plasma membrane+++GO:0016021///integral component of membrane+++GO:0005887///integral component of plasma membrane	GO:0005509///calcium ion binding+++GO:0003674///molecular_function	GO:0007155///cell adhesion+++GO:0007156///homophilic cell adhesion via plasma membrane adhesion molecules
107449	Unc5b	unc-5 netrin receptor B	1.15333	0	0	0	-23.1519	-23.2773		6.44199e-08	9.23836e-08		04360///Axon guidance	GO:0005886///plasma membrane+++GO:0016020///membrane+++GO:0005829///cytosol+++GO:0045121///membrane raft+++GO:0016021///integral component of membrane	GO:0005042///netrin receptor activity+++GO:0005515///protein binding	GO:0007411///axon guidance+++GO:0001525///angiogenesis+++GO:0038007///netrin-activated signaling pathway+++GO:2001240///negative regulation of extrinsic apoptotic signaling pathway in absence of ligand+++GO:2001241///positive regulation of extrinsic apoptotic signaling pathway in absence of ligand+++GO:0043524///negative regulation of neuron apoptotic process+++GO:0006915///apoptotic process+++GO…
93885	Pcdhb14	protocadherin beta 14	0.8	0	0	2.89	-21.9296	-22.2316	10.1648	2.84025e-07	2.90878e-07	0.108672		GO:0005887///integral component of plasma membrane	GO:0005509///calcium ion binding	GO:0007416///synapse assembly+++GO:0007155///cell adhesion+++GO:0007156///homophilic cell adhesion via plasma membrane adhesion molecules+++GO:0007268///chemical synaptic transmission
Shared differential CAMs in Au1 and PrL after M8324 treatment
Gene ID	Gene Symbol	GeneBank Desc	A1_Veh Expression	A1_M8324 Expression	PrL_Veh Expression	PrL_M8324 Expression
75599	Pcdh1	protocadherin 1	2.45667	0	2.43	0
269295	Rtn4rl2	reticulon 4 receptor-like 2	12.25	0	1.52667	0
17136	Mag	myelin-associated glycoprotein	36.5367	0	3.45667	0
20347	Sema3b	sema domain, immunoglobulin domain (Ig), short basic domain, secreted, (semaphorin) 3B	1.85667	0	3.49667	0
211228	Lrrc25	leucine rich repeat containing 25	42.3733	0	0	8.2
12943	Pcdha10	protocadherin alpha 10	0	4.03667	4.39	0
93884	Pcdhb13	protocadherin beta 13	0	1.26	2.91667	0
93874	Pcdhb3	protocadherin beta 3	1.43	0	5.59667	0.00333333
93893	Pcdhb22	protocadherin beta 22	0	7.3	5.14	0
93713	Pcdhga5	protocadherin gamma subfamily A, 5	0.00666667	7.69667	0	1.90667

## Sheet: M8324 treatment in PrL
Up-regulated CAMs unique to PrL after M8324 treatment
Gene ID	Gene Symbol	GeneBank Desc	PrL_Veh Expression	PrL_M8324 Expression	Au1_Veh Expression	Au1_M8324 Expression	log2 (PrL_M8324 / PrL_Veh)	log2 (A1_M8324 / A1_Veh)	log2 (PrL_Veh / A1_Veh)	Qvalue (PrL_Veh / A1_Veh)	Qvalue (A1_M8324 / A1_Veh)	Qvalue (PrL_M8324 / PrL_Veh)	KEGG Pathway Desc	GO_C Desc	GO_F Desc	GO_P Desc
19259	Ptpn5	protein tyrosine phosphatase, non-receptor type 5	87.5967	178.68	118.4	69.5867	1.05608	-0.762605	-0.326257	0.741058	0.882468	0.00368575	04010///MAPK signaling pathway	GO:0005783///endoplasmic reticulum+++GO:0030424///axon+++GO:0043025///neuronal cell body+++GO:0005789///endoplasmic reticulum membrane+++GO:0008021///synaptic vesicle+++GO:0016021///integral component of membrane+++GO:0005737///cytoplasm+++GO:0097060///synaptic membrane+++GO:0016020///membrane+++GO:0005829///cytosol+++GO:0043204///perikaryon+++GO:1990635///proximal dendrite	GO:0019901///protein kinase binding+++GO:0001784///phosphotyrosine residue binding+++GO:0035254///glutamate receptor binding+++GO:0051019///mitogen-activated protein kinase binding+++GO:0042803///protein homodimerization activity+++GO:0004725///protein tyrosine phosphatase activity+++GO:0016787///hydrolase activity+++GO:0016791///phosphatase activity+++GO:0005515///protein binding+++GO:0004721///…	GO:0016311///dephosphorylation+++GO:0043407///negative regulation of MAP kinase activity+++GO:1900273///positive regulation of long-term synaptic potentiation+++GO:0001934///positive regulation of protein phosphorylation+++GO:0035902///response to immobilization stress+++GO:2001025///positive regulation of response to drug+++GO:0006470///protein dephosphorylation+++GO:0035335///peptidyl-tyrosine …
18488	Cntn3	contactin 3	0.04	4.82333	2.82333	0.0366667	6.52479	-6.8796	-5.82068	0.445126	0.0806385	0.0454666		GO:0031225///anchored component of membrane+++GO:0005886///plasma membrane+++GO:0016020///membrane		GO:0007155///cell adhesion+++GO:0007399///nervous system development
93887	Pcdhb16	protocadherin beta 16	0	3.93667	0.546667	0.143333	11.2438	-1.96063	-22.2954	2.70651e-07	0.999866	0.0436959		GO:0005887///integral component of plasma membrane	GO:0042802///identical protein binding+++GO:0005509///calcium ion binding	GO:0007268///chemical synaptic transmission+++GO:0007156///homophilic cell adhesion via plasma membrane adhesion molecules+++GO:0007416///synapse assembly+++GO:0007155///cell adhesion
105827	Amigo2	adhesion molecule with Ig like domain 2	0	3.64	0	0	23.5002					1.18155e-07		GO:0005886///plasma membrane+++GO:0016021///integral component of membrane+++GO:0016020///membrane+++GO:0005634///nucleus	GO:0003674///molecular_function	GO:0043066///negative regulation of apoptotic process+++GO:0051965///positive regulation of synapse assembly+++GO:0007157///heterophilic cell-cell adhesion via plasma membrane cell adhesion molecules+++GO:0007155///cell adhesion+++GO:0007156///homophilic cell adhesion via plasma membrane adhesion molecules+++GO:0043069///negative regulation of programmed cell death
93876	Pcdhb5	protocadherin beta 5	0	3.29	0	0	23.6259					1.07569e-07		GO:0005887///integral component of plasma membrane+++GO:0016021///integral component of membrane+++GO:0016020///membrane+++GO:0005886///plasma membrane	GO:0005509///calcium ion binding	GO:0007156///homophilic cell adhesion via plasma membrane adhesion molecules+++GO:0007155///cell adhesion
16206	Lrig1	leucine-rich repeats and immunoglobulin-like domains 1	0	2.92	0.446667	0.00333333	23.6966	-6.37363	-21.7694	4.95674e-07	0.508595	1.013e-07		GO:0005615///extracellular space+++GO:0005886///plasma membrane+++GO:0016021///integral component of membrane+++GO:0016020///membrane+++GO:0031012///extracellular matrix		GO:0022405///hair cycle process+++GO:0007605///sensory perception of sound+++GO:0032474///otolith morphogenesis+++GO:0060384///innervation
93700	Pcdhgb2	protocadherin gamma subfamily B, 2	0	2.59	0.02	2.93667	22.8814	7.37293	-3.23227	0.860401	0.314994	1.7015e-07		GO:0005886///plasma membrane+++GO:0005887///integral component of plasma membrane+++GO:0016020///membrane+++GO:0016021///integral component of membrane	GO:0046872///metal ion binding+++GO:0005509///calcium ion binding+++GO:0005515///protein binding	GO:0007155///cell adhesion+++GO:0007156///homophilic cell adhesion via plasma membrane adhesion molecules
67374	Jam2	junction adhesion molecule 2	0	2.46333	18.8633	0.146667	22.8601	-7.27601	-13.2676	2.85081e-06	0.0726115	1.74056e-07	04530///Tight junction+++04670///Leukocyte transendothelial migration+++04514///Cell adhesion molecules (CAMs)	GO:0005923///bicellular tight junction+++GO:0016021///integral component of membrane+++GO:0005886///plasma membrane+++GO:0016020///membrane+++GO:0030054///cell junction	GO:0046982///protein heterodimerization activity	GO:0007162///negative regulation of cell adhesion
13842	Epha8	Eph receptor A8	0	2.42333	0.0933333	0	23.2951	-5.17287	-5.50692	0.534742	0.734851	1.25432e-07	04360///Axon guidance	GO:0043005///neuron projection+++GO:0042995///cell projection+++GO:0016021///integral component of membrane+++GO:0031901///early endosome membrane+++GO:0005737///cytoplasm+++GO:0005768///endosome+++GO:0016020///membrane+++GO:0043235///receptor complex+++GO:0005887///integral component of plasma membrane+++GO:0005886///plasma membrane	GO:0004888///transmembrane signaling receptor activity+++GO:0016740///transferase activity+++GO:0016301///kinase activity+++GO:0004672///protein kinase activity+++GO:0005004///GPI-linked ephrin receptor activity+++GO:0005515///protein binding+++GO:0004714///transmembrane receptor protein tyrosine kinase activity+++GO:0005524///ATP binding+++GO:0000166///nucleotide binding+++GO:0004713///protein t…	GO:0043552///positive regulation of phosphatidylinositol 3-kinase activity+++GO:0007399///nervous system development+++GO:0070374///positive regulation of ERK1 and ERK2 cascade+++GO:0016322///neuron remodeling+++GO:0030154///cell differentiation+++GO:0071372///cellular response to follicle-stimulating hormone stimulus+++GO:0046777///protein autophosphorylation+++GO:0007275///multicellular organis…
21983	Tpbg	trophoblast glycoprotein	0	1.15	5.62667	4.53333	22.183	-0.603574	-25.1381	1.36828e-08	0.999866	3.4248e-07		GO:0005737///cytoplasm+++GO:0016020///membrane+++GO:0016021///integral component of membrane+++GO:0005783///endoplasmic reticulum+++GO:0005886///plasma membrane		GO:0051965///positive regulation of synapse assembly
12555	Cdh15	cadherin 15	0	0.843333	0	0	21.4146					8.19729e-07	04514///Cell adhesion molecules (CAMs)	GO:0005901///caveola+++GO:0005794///Golgi apparatus+++GO:0009986///cell surface+++GO:0005913///cell-cell adherens junction+++GO:0016021///integral component of membrane+++GO:0016342///catenin complex+++GO:0005829///cytosol+++GO:0016020///membrane+++GO:0031594///neuromuscular junction+++GO:0005886///plasma membrane	GO:0045296///cadherin binding+++GO:0008092///cytoskeletal protein binding+++GO:0046872///metal ion binding+++GO:0042803///protein homodimerization activity+++GO:0005515///protein binding+++GO:0005509///calcium ion binding	GO:0034332///adherens junction organization+++GO:0007156///homophilic cell adhesion via plasma membrane adhesion molecules+++GO:0044331///cell-cell adhesion mediated by cadherin+++GO:0098609///cell-cell adhesion+++GO:0016339///calcium-dependent cell-cell adhesion via plasma membrane cell adhesion molecules+++GO:0007043///cell-cell junction assembly+++GO:0007155///cell adhesion
211323	Nrg1	neuregulin 1	0	0.246667	6.20667	11.5133	21.5868	-0.585684	-12.6581	3.88226e-10	0.999866	6.74695e-07	04012///ErbB signaling pathway	GO:0045202///synapse+++GO:0098982///GABA-ergic synapse+++GO:0009897///external side of plasma membrane+++GO:0005737///cytoplasm+++GO:0030424///axon+++GO:0031594///neuromuscular junction+++GO:0005887///integral component of plasma membrane+++GO:0016021///integral component of membrane+++GO:0005615///extracellular space+++GO:0098978///glutamatergic synapse+++GO:0016020///membrane+++GO:0005886///pla…	GO:0043125///ErbB-3 class receptor binding+++GO:0003712///transcription coregulator activity+++GO:0005178///integrin binding+++GO:0030296///protein tyrosine kinase activator activity+++GO:0005176///ErbB-2 class receptor binding+++GO:0030971///receptor tyrosine kinase binding+++GO:0045499///chemorepellent activity+++GO:0005102///signaling receptor binding	GO:0051897///positive regulation of protein kinase B signaling+++GO:0051048///negative regulation of secretion+++GO:0045595///regulation of cell differentiation+++GO:0035556///intracellular signal transduction+++GO:0061098///positive regulation of protein tyrosine kinase activity+++GO:0000187///activation of MAPK activity+++GO:0016477///cell migration+++GO:0038129///ERBB3 signaling pathway+++GO:0…
Down-regulated CAMs unique to PrL after M8324 treatment
Gene ID	Gene Symbol	GeneBank Desc	PrL_Veh Expression	PrL_M8324 Expression	A1_Veh Expression	A1_M8324 Expression	log2 (PrL_M8324 / PrL_Veh)	log2 (A1_M8324 / A1_Veh)	log2 (PrL_Veh / A1_Veh)	Qvalue (PrL_Veh / A1_Veh)	Qvalue (A1_M8324 / A1_Veh)	Qvalue (PrL_M8324 / PrL_Veh)	KEGG Pathway Desc	GO_C Desc	GO_F Desc	GO_P Desc
18530	Pcdh8	protocadherin 8	11.5	0.216667	0.116667	5.51333	-5.72891	5.55834	6.78693	0.0126109	0.602108	0.0396918		GO:0016021///integral component of membrane+++GO:0098685///Schaffer collateral - CA1 synapse+++GO:0098978///glutamatergic synapse+++GO:0099055///integral component of postsynaptic membrane+++GO:0042734///presynaptic membrane+++GO:0045202///synapse+++GO:0030425///dendrite+++GO:0005887///integral component of plasma membrane+++GO:0042995///cell projection+++GO:0005886///plasma membrane+++GO:0045211…	GO:0005509///calcium ion binding	GO:0007155///cell adhesion+++GO:0007268///chemical synaptic transmission+++GO:0016331///morphogenesis of embryonic epithelium+++GO:0050804///modulation of chemical synaptic transmission+++GO:0007156///homophilic cell adhesion via plasma membrane adhesion molecules+++GO:0099179///regulation of synaptic membrane adhesion+++GO:0001756///somitogenesis
93699	Pcdhgb1	protocadherin gamma subfamily B, 1	10.4167	0	1.17333	1.00333	-12.3398	-0.491296	3.15929	0.727243	0.999866	0.00360832		GO:0005886///plasma membrane+++GO:0030426///growth cone+++GO:0016020///membrane+++GO:0005887///integral component of plasma membrane+++GO:0016021///integral component of membrane	GO:0005515///protein binding+++GO:0005509///calcium ion binding	GO:0007156///homophilic cell adhesion via plasma membrane adhesion molecules+++GO:0007155///cell adhesion
13636	Efna1	ephrin A1	7.79333	0	0	0	-24.2133		23.2491	9.40715e-08		8.57389e-08	04014///Ras signaling pathway+++04360///Axon guidance+++04015///Rap1 signaling pathway+++04151///PI3K-Akt signaling pathway+++04010///MAPK signaling pathway	GO:0016020///membrane+++GO:0005576///extracellular region+++GO:0031225///anchored component of membrane+++GO:0046658///anchored component of plasma membrane+++GO:0005886///plasma membrane	GO:0003924///GTPase activity+++GO:0046875///ephrin receptor binding+++GO:0005515///protein binding+++GO:0005525///GTP binding+++GO:0003746///translation elongation factor activity+++GO:0043022///ribosome binding+++GO:0000166///nucleotide binding	GO:0016477///cell migration+++GO:0050730///regulation of peptidyl-tyrosine phosphorylation+++GO:0043410///positive regulation of MAPK cascade+++GO:0050770///regulation of axonogenesis+++GO:0042254///ribosome biogenesis+++GO:1902004///positive regulation of amyloid-beta formation+++GO:0001934///positive regulation of protein phosphorylation+++GO:0007411///axon guidance+++GO:0061002///negative regu…
101202	Hepacam2	HEPACAM family member 2	6.41	0	0	0	-24.3736		22.8784	1.37708e-07		8.57389e-08		GO:0016020///membrane+++GO:0016021///integral component of membrane+++GO:0005815///microtubule organizing center+++GO:0005794///Golgi apparatus+++GO:0030496///midbody+++GO:0005813///centrosome+++GO:0005737///cytoplasm+++GO:0000139///Golgi membrane+++GO:0005819///spindle+++GO:0005856///cytoskeleton	GO:0003674///molecular_function	GO:0051301///cell division+++GO:0007049///cell cycle+++GO:0007098///centrosome cycle
93877	Pcdhb6	protocadherin beta 6	5.92667	0	0	0	-24.0505		23.5512	6.8554e-08		9.45484e-08		GO:0005887///integral component of plasma membrane+++GO:0016021///integral component of membrane+++GO:0016020///membrane+++GO:0005886///plasma membrane	GO:0042802///identical protein binding+++GO:0005509///calcium ion binding+++GO:0046872///metal ion binding	GO:0009988///cell-cell recognition+++GO:0007156///homophilic cell adhesion via plasma membrane adhesion molecules+++GO:0007155///cell adhesion
260299	Cadm4	cell adhesion molecule 4	3.13	0.00666667	0.913333	5.70667	-8.5328	2.45917	1.76085	0.879092	0.997481	0.0398724		GO:0016021///integral component of membrane+++GO:0016020///membrane	GO:0050839///cell adhesion molecule binding+++GO:0042803///protein homodimerization activity+++GO:0005102///signaling receptor binding	GO:0007155///cell adhesion
93716	Pcdhga8	protocadherin gamma subfamily A, 8	3.1	0	7.77	1.60333	-24.1642	-2.14116	-1.18423	0.971568	0.999866	8.57389e-08		GO:0016020///membrane+++GO:0016021///integral component of membrane+++GO:0005886///plasma membrane	GO:0046872///metal ion binding+++GO:0003674///molecular_function+++GO:0005509///calcium ion binding	GO:0007156///homophilic cell adhesion via plasma membrane adhesion molecules+++GO:0008150///biological_process+++GO:0007155///cell adhesion
16177	Il1r1	interleukin 1 receptor, type I	2.23	0	0	0	-10.1315		9.8438	0.0034409		0.0114928	04640///Hematopoietic cell lineage+++04060///Cytokine-cytokine receptor interaction+++04064///NF-kappa B signaling pathway+++04659///Th17 cell differentiation+++04380///Osteoclast differentiation+++04010///MAPK signaling pathway+++04750///Inflammatory mediator regulation of TRP channels	GO:0009986///cell surface+++GO:0005615///extracellular space+++GO:0014069///postsynaptic density+++GO:0032991///protein-containing complex+++GO:0005634///nucleus+++GO:0016021///integral component of membrane+++GO:0030424///axon+++GO:0016020///membrane+++GO:0005886///plasma membrane+++GO:0005576///extracellular region+++GO:0009897///external side of plasma membrane	GO:0004909///interleukin-1, type I, activating receptor activity+++GO:0005161///platelet-derived growth factor receptor binding+++GO:0019966///interleukin-1 binding+++GO:0002020///protease binding+++GO:0035255///ionotropic glutamate receptor binding+++GO:0004908///interleukin-1 receptor activity+++GO:0005515///protein binding	GO:0007165///signal transduction+++GO:2000391///positive regulation of neutrophil extravasation+++GO:0070555///response to interleukin-1+++GO:0019221///cytokine-mediated signaling pathway+++GO:2000556///positive regulation of T-helper 1 cell cytokine production+++GO:0009314///response to radiation+++GO:2000661///positive regulation of interleukin-1-mediated signaling pathway+++GO:0032729///positi…
24088	Tlr2	toll-like receptor 2	1.83	0	8.89667	5.02333	-23.1014	-1.09464	-2.34096	0.929663	0.999866	1.41623e-07	04151///PI3K-Akt signaling pathway+++04145///Phagosome+++04620///Toll-like receptor signaling pathway	GO:0005886///plasma membrane+++GO:0030670///phagocytic vesicle membrane+++GO:0005887///integral component of plasma membrane+++GO:0042995///cell projection+++GO:0031226///intrinsic component of plasma membrane+++GO:0009986///cell surface+++GO:0031410///cytoplasmic vesicle+++GO:0035355///Toll-like receptor 2-Toll-like receptor 6 protein complex+++GO:0016021///integral component of membrane+++GO:00…	GO:0071723///lipopeptide binding+++GO:0046982///protein heterodimerization activity+++GO:0035325///Toll-like receptor binding+++GO:0042802///identical protein binding+++GO:0042497///triacyl lipopeptide binding+++GO:0001530///lipopolysaccharide binding+++GO:0044877///protein-containing complex binding+++GO:0008329///signaling pattern recognition receptor activity+++GO:0001540///amyloid-beta bindin…	GO:0042892///chloramphenicol transport+++GO:0006691///leukotriene metabolic process+++GO:0032733///positive regulation of interleukin-10 production+++GO:0032741///positive regulation of interleukin-18 production+++GO:0002237///response to molecule of bacterial origin+++GO:0032613///interleukin-10 production+++GO:0045087///innate immune response+++GO:0032570///response to progesterone+++GO:0032695…
12939	Pcdha7	protocadherin alpha 7	1.14667	0	0	0	-23.367		22.3616	2.50053e-07		1.24687e-07		GO:0016020///membrane+++GO:0016021///integral component of membrane+++GO:0005886///plasma membrane+++GO:0005887///integral component of plasma membrane	GO:0005509///calcium ion binding+++GO:0046872///metal ion binding+++GO:0005515///protein binding+++GO:0042802///identical protein binding	GO:0009988///cell-cell recognition+++GO:0007156///homophilic cell adhesion via plasma membrane adhesion molecules+++GO:0007155///cell adhesion
93890	Pcdhb19	protocadherin beta 19	1.11667	0	0	0	-23.1856		22.1768	3.03928e-07		1.3539e-07		GO:0016021///integral component of membrane+++GO:0005886///plasma membrane+++GO:0005887///integral component of plasma membrane+++GO:0016020///membrane	GO:0005509///calcium ion binding	GO:0007156///homophilic cell adhesion via plasma membrane adhesion molecules+++GO:0007155///cell adhesion
93705	Pcdhgb8	protocadherin gamma subfamily B, 8	0.683333	0	0	0	-22.4926		21.011	1.2137e-06		2.47962e-07		GO:0016020///membrane+++GO:0005887///integral component of plasma membrane+++GO:0016021///integral component of membrane+++GO:0005886///plasma membrane	GO:0005509///calcium ion binding	GO:0007156///homophilic cell adhesion via plasma membrane adhesion molecules+++GO:0007155///cell adhesion
18595	Pdgfra	platelet derived growth factor receptor, alpha polypeptide	0.233333	0	0	0	-21.5398		7.16631	0.316716		7.14877e-07	04151///PI3K-Akt signaling pathway+++04014///Ras signaling pathway+++04630///Jak-STAT signaling pathway+++04510///Focal adhesion+++04020///Calcium signaling pathway+++04072///Phospholipase D signaling pathway+++04010///MAPK signaling pathway+++04015///Rap1 signaling pathway+++04540///Gap junction+++04810///Regulation of actin cytoskeleton+++04144///Endocytosis	GO:0042995///cell projection+++GO:0005886///plasma membrane+++GO:0009986///cell surface+++GO:0005887///integral component of plasma membrane+++GO:0030424///axon+++GO:0016020///membrane+++GO:0016021///integral component of membrane+++GO:0032991///protein-containing complex+++GO:0005737///cytoplasm+++GO:0030054///cell junction+++GO:0031226///intrinsic component of plasma membrane+++GO:0005794///Gol…	GO:0005018///platelet-derived growth factor alpha-receptor activity+++GO:0043548///phosphatidylinositol 3-kinase binding+++GO:0016301///kinase activity+++GO:0038085///vascular endothelial growth factor binding+++GO:0000166///nucleotide binding+++GO:0005021///vascular endothelial growth factor-activated receptor activity+++GO:0042803///protein homodimerization activity+++GO:0004714///transmembrane…	GO:0030198///extracellular matrix organization+++GO:0016477///cell migration+++GO:0060437///lung growth+++GO:0009968///negative regulation of signal transduction+++GO:0071230///cellular response to amino acid stimulus+++GO:0048701///embryonic cranial skeleton morphogenesis+++GO:0060325///face morphogenesis+++GO:0033327///Leydig cell differentiation+++GO:0043552///positive regulation of phosphatid…
