# Supplementary material for: Long-Term Enhancement of NMDA Receptor Function in Inhibitory Neurons Preferentially Modulates Potassium Channels and Cell Adhesion Molecules
Source: Front Pharmacol. 2022 Jan 4;12:796179. doi: 10.3389/fphar.2021.796179 (PMC8764260; doi:10.3389/fphar.2021.796179)
Supplement: Supplementary file 11 [file Table3.XLS]

## Sheet: potassium channels
Gene ID	Gene Symbol	GeneBank Desc	Au1_Veh Expression	Au1_M8324 Expression	PrL_Veh Expression	PrL_M8324 Expression	log2 (Au1_M8324 / Au1_Veh)	log2 (PrL_Veh / Au1_Veh)	Qvalue (Au1_M8324 / Au1_Veh)	Qvalue (PrL_Veh / Au1_Veh)	Qvalue (PrL_M8324 / PrL_Veh)	KEGG Pathway Desc	GO_C Desc	GO_F Desc	GO_P Desc
16538	Kcns1	K+ voltage-gated channel, subfamily S, 1	0	2.54667	2.86667	0.823333	22.3697	21.4964	1.59355e-07	6.68622e-07	0.99993		GO:0016021///integral component of membrane+++GO:0005886///plasma membrane+++GO:0016020///membrane+++GO:0048471///perinuclear region of cytoplasm+++GO:0008076///voltage-gated potassium channel complex	GO:0015459///potassium channel regulator activity+++GO:0005249///voltage-gated potassium channel activity+++GO:0005244///voltage-gated ion channel activity+++GO:0005251///delayed rectifier potassium channel activity+++GO:0005216///ion channel activity+++GO:0005267///potassium channel activity	GO:0055085///transmembrane transport+++GO:0051260///protein homooligomerization+++GO:0006811///ion transport+++GO:0071805///potassium ion transmembrane transport+++GO:1902259///regulation of delayed rectifier potassium channel activity+++GO:0006813///potassium ion transport+++GO:0034765///regulation of ion transmembrane transport
16539	Kcns2	K+ voltage-gated channel, subfamily S, 2	0	5.13333	1.06	2.04333	23.4625	22.2185	4.65778e-08	2.91754e-07	0.99993		GO:0005886///plasma membrane+++GO:0016021///integral component of membrane+++GO:0016020///membrane+++GO:0008076///voltage-gated potassium channel complex+++GO:0048471///perinuclear region of cytoplasm	GO:0005216///ion channel activity+++GO:0005244///voltage-gated ion channel activity+++GO:0005249///voltage-gated potassium channel activity+++GO:0005267///potassium channel activity	GO:1902259///regulation of delayed rectifier potassium channel activity+++GO:0051260///protein homooligomerization+++GO:0006813///potassium ion transport+++GO:0055085///transmembrane transport+++GO:0071805///potassium ion transmembrane transport+++GO:0034765///regulation of ion transmembrane transport+++GO:0006811///ion transport
56461	Kcnip3	Kv channel interacting protein 3, calsenilin	72.1367	29.01	62.1933	46.7233	-1.33149	-0.0579471	0.999866	0.994603	0.99993		GO:0030425///dendrite+++GO:0005829///cytosol+++GO:0030424///axon+++GO:0008076///voltage-gated potassium channel complex+++GO:0005886///plasma membrane+++GO:0043679///axon terminus+++GO:0005634///nucleus+++GO:0032993///protein-DNA complex+++GO:0005737///cytoplasm+++GO:0005794///Golgi apparatus+++GO:0016020///membrane+++GO:0005783///endoplasmic reticulum	GO:0044325///ion channel binding+++GO:0000978///RNA polymerase II proximal promoter sequence-specific DNA binding+++GO:0001227///DNA-binding transcription repressor activity, RNA polymerase II-specific+++GO:0042803///protein homodimerization activity+++GO:0005509///calcium ion binding+++GO:0046872///metal ion binding+++GO:0005244///voltage-gated ion channel activity+++GO:0008022///protein C-termi…	GO:0071805///potassium ion transmembrane transport+++GO:0043523///regulation of neuron apoptotic process+++GO:1901379///regulation of potassium ion transmembrane transport+++GO:0006886///intracellular protein transport+++GO:0006915///apoptotic process+++GO:0006813///potassium ion transport+++GO:0048265///response to pain+++GO:0019233///sensory perception of pain+++GO:0034765///regulation of ion t…
80334	Kcnip4	Kv channel interacting protein 4	8.59667	0.12	33.2667	25.5167	-6.1259	2.12749	0.400229	0.731447	0.99993	04141///Protein processing in endoplasmic reticulum	GO:0016020///membrane+++GO:0030425///dendrite+++GO:0005737///cytoplasm+++GO:0008076///voltage-gated potassium channel complex+++GO:0005886///plasma membrane+++GO:0043025///neuronal cell body+++GO:0005829///cytosol	GO:0005267///potassium channel activity+++GO:0005244///voltage-gated ion channel activity+++GO:0015459///potassium channel regulator activity+++GO:0046872///metal ion binding+++GO:0005509///calcium ion binding	GO:0072659///protein localization to plasma membrane+++GO:0034765///regulation of ion transmembrane transport+++GO:0006811///ion transport+++GO:0006813///potassium ion transport+++GO:0071805///potassium ion transmembrane transport+++GO:1901379///regulation of potassium ion transmembrane transport
70357	Kcnip1	Kv channel-interacting protein 1	55.1633	215.677	66.76	55.5867	2.15227	0.645821	0.960123	0.970295	0.99993		GO:0043025///neuronal cell body+++GO:0042995///cell projection+++GO:0005886///plasma membrane+++GO:0030425///dendrite+++GO:0031234///extrinsic component of cytoplasmic side of plasma membrane+++GO:0016020///membrane+++GO:0034705///potassium channel complex+++GO:0008076///voltage-gated potassium channel complex+++GO:0005737///cytoplasm	GO:0044325///ion channel binding+++GO:0046982///protein heterodimerization activity+++GO:0005267///potassium channel activity+++GO:0005244///voltage-gated ion channel activity+++GO:0047485///protein N-terminus binding+++GO:0046872///metal ion binding+++GO:0005509///calcium ion binding+++GO:0015459///potassium channel regulator activity	GO:0045760///positive regulation of action potential+++GO:0006813///potassium ion transport+++GO:0034765///regulation of ion transmembrane transport+++GO:1901379///regulation of potassium ion transmembrane transport+++GO:0006811///ion transport+++GO:0071805///potassium ion transmembrane transport
80906	Kcnip2	Kv channel-interacting protein 2	54.2267	89.5767	36.07	45.43	0.763684	-0.413515	0.999866	0.981239	0.99993		GO:0005737///cytoplasm+++GO:0005886///plasma membrane+++GO:0016020///membrane+++GO:0008076///voltage-gated potassium channel complex	GO:0005267///potassium channel activity+++GO:0047485///protein N-terminus binding+++GO:0005244///voltage-gated ion channel activity+++GO:0005250///A-type (transient outward) potassium channel activity+++GO:0042802///identical protein binding+++GO:0015459///potassium channel regulator activity+++GO:0044325///ion channel binding+++GO:0046872///metal ion binding+++GO:0005509///calcium ion binding	GO:0006813///potassium ion transport+++GO:0071805///potassium ion transmembrane transport+++GO:0034765///regulation of ion transmembrane transport+++GO:1901379///regulation of potassium ion transmembrane transport+++GO:1903766///positive regulation of potassium ion export across plasma membrane+++GO:0045163///clustering of voltage-gated potassium channels+++GO:0097623///potassium ion export acros…
74287	Kcmf1	potassium channel modulatory factor 1	0.186667	1.15333	1.13667	1.14	2.64281	2.81983	0.999866	0.817783	0.99993		GO:0005829///cytosol	GO:0061630///ubiquitin protein ligase activity+++GO:0008270///zinc ion binding+++GO:0003676///nucleic acid binding+++GO:0016740///transferase activity+++GO:0046872///metal ion binding	GO:0016567///protein ubiquitination
106931	Kctd1	potassium channel tetramerisation domain containing 1	3.97333	4.43667	0.203333	4.93	-0.169517	-4.47726	0.999866	0.353259	0.830334	03010///Ribosome	GO:0005634///nucleus	GO:0008134///transcription factor binding+++GO:0003714///transcription corepressor activity+++GO:0042802///identical protein binding	GO:0051260///protein homooligomerization+++GO:0045892///negative regulation of transcription, DNA-templated
330171	Kctd10	potassium channel tetramerisation domain containing 10	21.4833	10.18	37.3233	19.3233	-0.956987	0.964377	0.999866	0.935742	0.675092		GO:0036038///MKS complex+++GO:0005634///nucleus+++GO:0005654///nucleoplasm+++GO:0005829///cytosol+++GO:0031463///Cul3-RING ubiquitin ligase complex	GO:0005515///protein binding+++GO:0004842///ubiquitin-protein transferase activity+++GO:0005112///Notch binding	GO:0051260///protein homooligomerization+++GO:0016567///protein ubiquitination+++GO:0006511///ubiquitin-dependent protein catabolic process+++GO:0007507///heart development+++GO:0001525///angiogenesis+++GO:0043161///proteasome-mediated ubiquitin-dependent protein catabolic process+++GO:0045746///negative regulation of Notch signaling pathway
239217	Kctd12	potassium channel tetramerisation domain containing 12	4.09	1.65667	1.97667	0	-1.36456	-1.0274	0.999866	0.970295	8.57389e-08		GO:0030054///cell junction+++GO:0042734///presynaptic membrane+++GO:0005886///plasma membrane+++GO:0016020///membrane+++GO:0045202///synapse+++GO:0043235///receptor complex+++GO:0045211///postsynaptic membrane	GO:0042802///identical protein binding+++GO:0005515///protein binding	GO:0008277///regulation of G protein-coupled receptor signaling pathway+++GO:0051260///protein homooligomerization
233877	Kctd13	potassium channel tetramerisation domain containing 13	119.597	54.2467	39.2367	25.7767	-1.23816	-1.56089	0.571195	0.122935	0.99993		GO:0005634///nucleus+++GO:0031463///Cul3-RING ubiquitin ligase complex+++GO:0016604///nuclear body	GO:0017049///GTP-Rho binding+++GO:0019904///protein domain specific binding+++GO:0004842///ubiquitin-protein transferase activity+++GO:0042802///identical protein binding	GO:0035024///negative regulation of Rho protein signal transduction+++GO:0043161///proteasome-mediated ubiquitin-dependent protein catabolic process+++GO:0043149///stress fiber assembly+++GO:0050806///positive regulation of synaptic transmission+++GO:0061351///neural precursor cell proliferation+++GO:0006260///DNA replication+++GO:0016477///cell migration+++GO:0016567///protein ubiquitination+++G…
233529	Kctd14	potassium channel tetramerisation domain containing 14	0.0366667	0.19	0.0133333	0	2.95592	-0.371773	0.983007	0.986831	0.99993		GO:0005575///cellular_component	GO:0003674///molecular_function	GO:0008150///biological_process+++GO:0051260///protein homooligomerization
233107	Kctd15	potassium channel tetramerisation domain containing 15	7.59333	14.5467	0	0.00666667	1.05949	-24.7707	0.999866	1.93636e-08	0.99993		GO:0005575///cellular_component	GO:0042802///identical protein binding	GO:0008150///biological_process+++GO:0051260///protein homooligomerization+++GO:0007275///multicellular organism development
383348	Kctd16	potassium channel tetramerisation domain containing 16	58.3433	36.22	14.7067	38.1867	-0.739882	-1.94356	0.942702	3.68029e-05	0.144864		GO:0042734///presynaptic membrane+++GO:0030054///cell junction+++GO:0005886///plasma membrane+++GO:0016020///membrane+++GO:0045202///synapse+++GO:0043235///receptor complex+++GO:0045211///postsynaptic membrane	GO:0003674///molecular_function	GO:0051260///protein homooligomerization+++GO:0008277///regulation of G protein-coupled receptor signaling pathway
72844	Kctd17	potassium channel tetramerisation domain containing 17	38.5267	38.15	34.16	41.5433	-0.0468729	-0.00154738	0.999866	0.999702	0.99993		GO:0031463///Cul3-RING ubiquitin ligase complex+++GO:0005737///cytoplasm+++GO:0005783///endoplasmic reticulum	GO:0042802///identical protein binding+++GO:0097602///cullin family protein binding	GO:0051260///protein homooligomerization+++GO:0043161///proteasome-mediated ubiquitin-dependent protein catabolic process+++GO:0045724///positive regulation of cilium assembly+++GO:0032469///endoplasmic reticulum calcium ion homeostasis
51960	Kctd18	potassium channel tetramerisation domain containing 18	4.66667	1.30667	0.77	4.68333	-1.74775	-2.37815	0.999866	0.857758	0.99993		GO:0005575///cellular_component	GO:0003674///molecular_function	GO:0008150///biological_process+++GO:0051260///protein homooligomerization
70382	Kctd2	potassium channel tetramerisation domain containing 2	1.07333	0	1.77333	2.78	-7.27326	0.83948	0.362491	0.981239	0.99993		GO:0031463///Cul3-RING ubiquitin ligase complex+++GO:0005737///cytoplasm	GO:0044877///protein-containing complex binding+++GO:0097602///cullin family protein binding	GO:0043161///proteasome-mediated ubiquitin-dependent protein catabolic process+++GO:0051260///protein homooligomerization
66989	Kctd20	potassium channel tetramerisation domain containing 20	21.0233	10.9633	13.6533	27.1133	-0.898543	-0.45134	0.999866	0.923702	0.67796		GO:0005737///cytoplasm	GO:0005515///protein binding	GO:0042327///positive regulation of phosphorylation
622320	Kctd21	potassium channel tetramerisation domain containing 21	13.8633	0	6.62	14.7533	-25.6427	-1.12845	7.40389e-09	0.973644	0.99993		GO:0005575///cellular_component	GO:0097602///cullin family protein binding+++GO:0042826///histone deacetylase binding+++GO:0042802///identical protein binding	GO:0051260///protein homooligomerization+++GO:0045879///negative regulation of smoothened signaling pathway+++GO:0006511///ubiquitin-dependent protein catabolic process+++GO:0040008///regulation of growth+++GO:0016567///protein ubiquitination
226823	Kctd3	potassium channel tetramerisation domain containing 3	7.69	4.64	10.0633	12.6833	-0.727934	0.672353	0.999866	0.977635	0.99993		GO:0005886///plasma membrane+++GO:0016020///membrane	GO:0005515///protein binding	GO:0051260///protein homooligomerization+++GO:0008150///biological_process
67516	Kctd4	potassium channel tetramerisation domain containing 4	3.40667	0.386667	6.4	6.73667	-3.27078	1.00384	0.453379	0.953158	0.99993		GO:0005575///cellular_component	GO:0003674///molecular_function	GO:0051260///protein homooligomerization+++GO:0008150///biological_process
69259	Kctd5	potassium channel tetramerisation domain containing 5	22.03	5.86	17.56	2.84667	-2.00054	-0.235205	0.999866	0.982125	0.93568		GO:0031463///Cul3-RING ubiquitin ligase complex+++GO:0005829///cytosol+++GO:0005737///cytoplasm	GO:0042802///identical protein binding+++GO:0097602///cullin family protein binding+++GO:0044877///protein-containing complex binding	GO:0051260///protein homooligomerization+++GO:0043161///proteasome-mediated ubiquitin-dependent protein catabolic process
71393	Kctd6	potassium channel tetramerisation domain containing 6	14.8733	12.3567	3.80333	5.74	-0.44636	-1.91801	0.999866	0.877635	0.99993		GO:0005575///cellular_component+++GO:0031430///M band+++GO:0005737///cytoplasm	GO:0097602///cullin family protein binding+++GO:0042802///identical protein binding+++GO:0030506///ankyrin binding	GO:0045879///negative regulation of smoothened signaling pathway+++GO:0040008///regulation of growth+++GO:0016567///protein ubiquitination+++GO:0051260///protein homooligomerization+++GO:0006511///ubiquitin-dependent protein catabolic process
212919	Kctd7	potassium channel tetramerisation domain containing 7	0.00666667	5.72333	8.72	2.39333	10.0765	10.786	0.0494837	0.000441636	0.99993		GO:0005829///cytosol+++GO:0016020///membrane+++GO:0005886///plasma membrane+++GO:0005737///cytoplasm	GO:0003674///molecular_function	GO:0030007///cellular potassium ion homeostasis+++GO:0060081///membrane hyperpolarization+++GO:0090461///glutamate homeostasis+++GO:0032411///positive regulation of transporter activity+++GO:0051260///protein homooligomerization
243043	Kctd8	potassium channel tetramerisation domain containing 8	8.55333	13.5533	10.93	5.41	0.497045	0.342343	0.999866	0.981239	0.99993		GO:0043235///receptor complex+++GO:0016020///membrane+++GO:0030054///cell junction+++GO:0042734///presynaptic membrane+++GO:0045211///postsynaptic membrane+++GO:0045202///synapse+++GO:0005886///plasma membrane	GO:0003674///molecular_function	GO:0051260///protein homooligomerization+++GO:0008277///regulation of G protein-coupled receptor signaling pathway
105440	Kctd9	potassium channel tetramerisation domain containing 9	0.693333	3.23	1.62667	3.35667	2.13677	1.36014	0.999866	0.970295	0.99993		GO:0005622///intracellular	GO:0097602///cullin family protein binding+++GO:0043621///protein self-association+++GO:0042802///identical protein binding	GO:0035556///intracellular signal transduction+++GO:0008150///biological_process+++GO:0051260///protein homooligomerization+++GO:0016567///protein ubiquitination
16525	Kcnk1	potassium channel, subfamily K, member 1	73.85	112.697	101.647	82.0767	0.627793	0.584747	0.967032	0.610926	0.961075		GO:0030054///cell junction+++GO:0031526///brush border membrane+++GO:0016020///membrane+++GO:0034705///potassium channel complex+++GO:0043231///intracellular membrane-bounded organelle+++GO:0005887///integral component of plasma membrane+++GO:0042995///cell projection+++GO:0005768///endosome+++GO:0005886///plasma membrane+++GO:0016021///integral component of membrane+++GO:0030425///dendrite+++GO:…	GO:0022841///potassium ion leak channel activity+++GO:0042802///identical protein binding+++GO:0005267///potassium channel activity+++GO:0005272///sodium channel activity+++GO:0005242///inward rectifier potassium channel activity	GO:0060075///regulation of resting membrane potential+++GO:0071805///potassium ion transmembrane transport+++GO:0006811///ion transport+++GO:0006813///potassium ion transport+++GO:0035094///response to nicotine+++GO:0035725///sodium ion transmembrane transport
210741	Kcnk12	potassium channel, subfamily K, member 12	3.48	2.16	3.22	21.16	-0.556567	0.0422831	0.999866	0.998303	0.99594		GO:0016021///integral component of membrane+++GO:0005887///integral component of plasma membrane+++GO:0016020///membrane	GO:0022841///potassium ion leak channel activity+++GO:0005267///potassium channel activity	GO:0071805///potassium ion transmembrane transport+++GO:0006811///ion transport
217826	Kcnk13	potassium channel, subfamily K, member 13	1.48333	0	2.17667	3.50667	-22.8378	0.515684	9.08508e-08	0.982125	0.99993		GO:0005887///integral component of plasma membrane+++GO:0016021///integral component of membrane+++GO:0016020///membrane	GO:0022841///potassium ion leak channel activity+++GO:0005267///potassium channel activity+++GO:0005244///voltage-gated ion channel activity	GO:0006811///ion transport+++GO:0006813///potassium ion transport+++GO:0071805///potassium ion transmembrane transport+++GO:0034765///regulation of ion transmembrane transport
241769	Kcnk15	potassium channel, subfamily K, member 15	0	0	1.28	0		6.76459		0.362531	0.491357		GO:0005887///integral component of plasma membrane+++GO:0016020///membrane+++GO:0016021///integral component of membrane	GO:0022841///potassium ion leak channel activity+++GO:0005267///potassium channel activity	GO:0006813///potassium ion transport+++GO:0006811///ion transport+++GO:0071805///potassium ion transmembrane transport
16526	Kcnk2	potassium channel, subfamily K, member 2	16.8933	27.8933	1.66333	12.69	0.476384	-3.09593	0.999866	0.209512	0.448547	04971///Gastric acid secretion+++04927///Cortisol synthesis and secretion	GO:0005886///plasma membrane+++GO:0043005///neuron projection+++GO:0043679///axon terminus+++GO:0030424///axon+++GO:0016324///apical plasma membrane+++GO:0008076///voltage-gated potassium channel complex+++GO:0005783///endoplasmic reticulum+++GO:0097449///astrocyte projection+++GO:0044305///calyx of Held+++GO:0009986///cell surface+++GO:0043025///neuronal cell body+++GO:0016020///membrane+++GO:00…	GO:0005515///protein binding+++GO:0019870///potassium channel inhibitor activity+++GO:0005249///voltage-gated potassium channel activity+++GO:0015271///outward rectifier potassium channel activity+++GO:0005267///potassium channel activity+++GO:0022841///potassium ion leak channel activity	GO:0003231///cardiac ventricle development+++GO:0048678///response to axon injury+++GO:0010942///positive regulation of cell death+++GO:0060044///negative regulation of cardiac muscle cell proliferation+++GO:0071805///potassium ion transmembrane transport+++GO:0071456///cellular response to hypoxia+++GO:1900039///positive regulation of cellular response to hypoxia+++GO:0006811///ion transport+++G…
16527	Kcnk3	potassium channel, subfamily K, member 3	23.5533	18.2767	8.46	16.1167	-0.372109	-1.30324	0.999866	0.683616	0.604093	04927///Cortisol synthesis and secretion+++04925///Aldosterone synthesis and secretion	GO:0005887///integral component of plasma membrane+++GO:0016020///membrane+++GO:0016021///integral component of membrane+++GO:0005886///plasma membrane	GO:0022841///potassium ion leak channel activity+++GO:0008022///protein C-terminus binding+++GO:0044548///S100 protein binding+++GO:0005216///ion channel activity+++GO:0005267///potassium channel activity+++GO:0005252///open rectifier potassium channel activity	GO:0071805///potassium ion transmembrane transport+++GO:0071294///cellular response to zinc ion+++GO:0006811///ion transport+++GO:0007420///brain development+++GO:0071456///cellular response to hypoxia+++GO:0006813///potassium ion transport+++GO:0042493///response to drug+++GO:0034220///ion transmembrane transport+++GO:0090102///cochlea development+++GO:0051481///negative regulation of cytosolic …
16528	Kcnk4	potassium channel, subfamily K, member 4	12.8933	12.3367	6.73333	9.05333	-0.259318	-1.34264	0.999866	0.960286	0.99993		GO:0016021///integral component of membrane+++GO:0005737///cytoplasm+++GO:0031514///motile cilium+++GO:0042995///cell projection+++GO:0016020///membrane+++GO:0034705///potassium channel complex+++GO:0005886///plasma membrane+++GO:0005929///cilium+++GO:0005887///integral component of plasma membrane+++GO:0036128///CatSper complex+++GO:0097228///sperm principal piece	GO:0022841///potassium ion leak channel activity+++GO:0042802///identical protein binding+++GO:0005244///voltage-gated ion channel activity+++GO:0003674///molecular_function+++GO:0097604///temperature-gated cation channel activity+++GO:0098782///mechanosensitived potassium channel activity+++GO:0005267///potassium channel activity	GO:0019233///sensory perception of pain+++GO:0034765///regulation of ion transmembrane transport+++GO:0007283///spermatogenesis+++GO:0071469///cellular response to alkaline pH+++GO:0071398///cellular response to fatty acid+++GO:0048240///sperm capacitation+++GO:0006811///ion transport+++GO:0030154///cell differentiation+++GO:0071260///cellular response to mechanical stimulus+++GO:0050951///sensor…
16530	Kcnk7	potassium channel, subfamily K, member 7	3.63	0	0	0	-22.6731	-22.2336	1.10567e-07	2.88695e-07			GO:0005887///integral component of plasma membrane+++GO:0016020///membrane+++GO:0016021///integral component of membrane	GO:0005244///voltage-gated ion channel activity+++GO:0022841///potassium ion leak channel activity+++GO:0005267///potassium channel activity	GO:0006813///potassium ion transport+++GO:0071805///potassium ion transmembrane transport+++GO:0003085///negative regulation of systemic arterial blood pressure+++GO:0034765///regulation of ion transmembrane transport+++GO:0006811///ion transport+++GO:0003073///regulation of systemic arterial blood pressure+++GO:0060075///regulation of resting membrane potential
223604	Kcnk9	potassium channel, subfamily K, member 9	0.716667	1.62667	1.65667	1	1.06621	-1.07618	0.999866	0.97635	0.99993	04925///Aldosterone synthesis and secretion	GO:0016021///integral component of membrane+++GO:0016020///membrane+++GO:0005887///integral component of plasma membrane+++GO:0008021///synaptic vesicle+++GO:0005886///plasma membrane	GO:0005267///potassium channel activity+++GO:0005249///voltage-gated potassium channel activity+++GO:0022841///potassium ion leak channel activity	GO:0071805///potassium ion transmembrane transport+++GO:0006813///potassium ion transport+++GO:0006811///ion transport
227632	Kcnt1	potassium channel, subfamily T, member 1	39.16	37.97	18.3033	20.89	0.0149191	-1.01955	0.999866	0.650343	0.99993		GO:0016021///integral component of membrane+++GO:0016020///membrane+++GO:0005886///plasma membrane	GO:0005228///intracellular sodium activated potassium channel activity+++GO:0015271///outward rectifier potassium channel activity+++GO:0005267///potassium channel activity	GO:0042391///regulation of membrane potential+++GO:0006811///ion transport+++GO:0006813///potassium ion transport+++GO:0071805///potassium ion transmembrane transport
240776	Kcnt2	potassium channel, subfamily T, member 2	2.68	1.42	0.723333	3.83333	-1.59975	-2.35292	0.999866	0.859222	0.87051		GO:0016020///membrane+++GO:0005886///plasma membrane+++GO:0016021///integral component of membrane	GO:0015271///outward rectifier potassium channel activity+++GO:0070089///chloride-activated potassium channel activity+++GO:0005228///intracellular sodium activated potassium channel activity+++GO:0005267///potassium channel activity	GO:0097623///potassium ion export across plasma membrane+++GO:0042391///regulation of membrane potential+++GO:0006813///potassium ion transport
16532	Kcnu1	potassium channel, subfamily U, member 1	4	0	1.15333	0	-10.0975	-1.64111	0.00851679	0.954013	2.47962e-07	04022///cGMP-PKG signaling pathway+++04270///Vascular smooth muscle contraction+++04911///Insulin secretion	GO:0016021///integral component of membrane+++GO:0016020///membrane+++GO:0008076///voltage-gated potassium channel complex+++GO:0005886///plasma membrane	GO:0015269///calcium-activated potassium channel activity+++GO:0005244///voltage-gated ion channel activity+++GO:0060072///large conductance calcium-activated potassium channel activity+++GO:0005249///voltage-gated potassium channel activity+++GO:0005267///potassium channel activity+++GO:0015271///outward rectifier potassium channel activity+++GO:0005216///ion channel activity	GO:0071805///potassium ion transmembrane transport+++GO:0055085///transmembrane transport+++GO:0006813///potassium ion transport+++GO:0022414///reproductive process+++GO:0042391///regulation of membrane potential+++GO:0006811///ion transport+++GO:0050821///protein stabilization+++GO:0034765///regulation of ion transmembrane transport
67498	Kcnv1	potassium channel, subfamily V, member 1	26.3733	5.45667	16.9367	16.2933	-2.14479	-0.546707	0.88271	0.929663	0.99993		GO:0016021///integral component of membrane+++GO:0005886///plasma membrane+++GO:0016020///membrane+++GO:0008076///voltage-gated potassium channel complex	GO:0005216///ion channel activity+++GO:0005249///voltage-gated potassium channel activity+++GO:0005267///potassium channel activity+++GO:0005244///voltage-gated ion channel activity	GO:0071805///potassium ion transmembrane transport+++GO:0006813///potassium ion transport+++GO:0006811///ion transport+++GO:0034765///regulation of ion transmembrane transport+++GO:0051260///protein homooligomerization+++GO:0055085///transmembrane transport
84036	Kcnn1	potassium intermediate/small conductance calcium-activated channel, subfamily N, member 1	18.8767	0.04	2.69333	0	-9.00116	-2.77023	0.0083594	0.883906	9.90249e-08	04911///Insulin secretion	GO:0016020///membrane+++GO:0005886///plasma membrane+++GO:0005737///cytoplasm+++GO:0016021///integral component of membrane+++GO:0043005///neuron projection+++GO:0043025///neuronal cell body	GO:0015269///calcium-activated potassium channel activity+++GO:0005516///calmodulin binding+++GO:0016286///small conductance calcium-activated potassium channel activity+++GO:0046982///protein heterodimerization activity	GO:0006811///ion transport+++GO:0006813///potassium ion transport+++GO:0071805///potassium ion transmembrane transport
140492	Kcnn2	potassium intermediate/small conductance calcium-activated channel, subfamily N, member 2	16	12.7767	47.72	36.47	-0.492118	1.60511	0.999866	0.566859	0.99993	04911///Insulin secretion+++04726///Serotonergic synapse+++04976///Bile secretion	GO:0016020///membrane+++GO:0042383///sarcolemma+++GO:0005886///plasma membrane+++GO:0030315///T-tubule+++GO:0043197///dendritic spine+++GO:0005790///smooth endoplasmic reticulum+++GO:0016021///integral component of membrane+++GO:0043005///neuron projection+++GO:0030018///Z disc+++GO:0043025///neuronal cell body+++GO:0009986///cell surface	GO:0042803///protein homodimerization activity+++GO:0019904///protein domain specific binding+++GO:0005515///protein binding+++GO:0016286///small conductance calcium-activated potassium channel activity+++GO:0005516///calmodulin binding+++GO:0015269///calcium-activated potassium channel activity+++GO:0051393///alpha-actinin binding+++GO:0005216///ion channel activity	GO:0006813///potassium ion transport+++GO:0006811///ion transport+++GO:0098914///membrane repolarization during atrial cardiac muscle cell action potential+++GO:1901379///regulation of potassium ion transmembrane transport+++GO:0034220///ion transmembrane transport+++GO:0048168///regulation of neuronal synaptic plasticity+++GO:0071805///potassium ion transmembrane transport
140493	Kcnn3	potassium intermediate/small conductance calcium-activated channel, subfamily N, member 3	0.0333333	0	0	0.616667	-4.43957	-4.75539	0.863254	0.64819	2.75105e-07	04911///Insulin secretion	GO:0005886///plasma membrane+++GO:0005737///cytoplasm+++GO:0044297///cell body+++GO:0016021///integral component of membrane+++GO:0043005///neuron projection+++GO:0043025///neuronal cell body+++GO:0031594///neuromuscular junction+++GO:0030175///filopodium+++GO:0016020///membrane	GO:0046982///protein heterodimerization activity+++GO:0016286///small conductance calcium-activated potassium channel activity+++GO:0005516///calmodulin binding+++GO:0015269///calcium-activated potassium channel activity	GO:0006811///ion transport+++GO:0071805///potassium ion transmembrane transport+++GO:0006813///potassium ion transport
16514	Kcnj11	potassium inwardly rectifying channel, subfamily J, member 11	7.52667	10.8633	6.69667	4.79667	0.398393	-0.0623159	0.999866	0.994999	0.99993	04911///Insulin secretion	GO:0070852///cell body fiber+++GO:0043231///intracellular membrane-bounded organelle+++GO:0030673///axolemma+++GO:0014704///intercalated disc+++GO:0001669///acrosomal vesicle+++GO:0008282///inward rectifying potassium channel+++GO:0005829///cytosol+++GO:0005886///plasma membrane+++GO:0005635///nuclear envelope+++GO:0005768///endosome+++GO:0005783///endoplasmic reticulum+++GO:0043025///neuronal ce…	GO:0005242///inward rectifier potassium channel activity+++GO:0005244///voltage-gated ion channel activity+++GO:0015272///ATP-activated inward rectifier potassium channel activity+++GO:0030506///ankyrin binding+++GO:0030955///potassium ion binding+++GO:0008022///protein C-terminus binding+++GO:0005249///voltage-gated potassium channel activity+++GO:0005515///protein binding+++GO:0044325///ion cha…	GO:0034220///ion transmembrane transport+++GO:0033198///response to ATP+++GO:0050877///nervous system process+++GO:0032355///response to estradiol+++GO:0071805///potassium ion transmembrane transport+++GO:0050796///regulation of insulin secretion+++GO:0006811///ion transport+++GO:0071356///cellular response to tumor necrosis factor+++GO:0071316///cellular response to nicotine+++GO:0033574///respo…
16513	Kcnj10	potassium inwardly-rectifying channel, subfamily J, member 10	0.76	1.57667	0.00333333	0.0266667	0.782733	-7.93828	0.999866	0.228427	0.99993	04971///Gastric acid secretion	GO:0097449///astrocyte projection+++GO:0005902///microvillus+++GO:0016020///membrane+++GO:0016324///apical plasma membrane+++GO:0005887///integral component of plasma membrane+++GO:0016323///basolateral plasma membrane+++GO:0098793///presynapse+++GO:0005886///plasma membrane+++GO:0016021///integral component of membrane	GO:0005524///ATP binding+++GO:0005515///protein binding+++GO:0005244///voltage-gated ion channel activity+++GO:0000166///nucleotide binding+++GO:0005102///signaling receptor binding+++GO:0005242///inward rectifier potassium channel activity+++GO:0005267///potassium channel activity+++GO:0042802///identical protein binding	GO:0060075///regulation of resting membrane potential+++GO:0055075///potassium ion homeostasis+++GO:0007628///adult walking behavior+++GO:0006813///potassium ion transport+++GO:1990573///potassium ion import across plasma membrane+++GO:0007601///visual perception+++GO:0051938///L-glutamate import+++GO:0051930///regulation of sensory perception of pain+++GO:0042391///regulation of membrane potenti…
16515	Kcnj12	potassium inwardly-rectifying channel, subfamily J, member 12	1.47	4.22	1.24667	3.49333	1.52724	-0.0362054	0.999866	0.998303	0.99993	04921///Oxytocin signaling pathway+++04725///Cholinergic synapse	GO:0043025///neuronal cell body+++GO:0030315///T-tubule+++GO:0016021///integral component of membrane+++GO:0016020///membrane+++GO:0030425///dendrite+++GO:0005886///plasma membrane+++GO:0031224///intrinsic component of membrane	GO:0030165///PDZ domain binding+++GO:0005244///voltage-gated ion channel activity+++GO:0005242///inward rectifier potassium channel activity	GO:0034220///ion transmembrane transport+++GO:0006811///ion transport+++GO:1990573///potassium ion import across plasma membrane+++GO:0006813///potassium ion transport+++GO:0051289///protein homotetramerization+++GO:0071805///potassium ion transmembrane transport+++GO:0034765///regulation of ion transmembrane transport
100040591	Kcnj13	potassium inwardly-rectifying channel, subfamily J, member 13	0.0666667	0	0.5	0	-4.08244	3.04934	0.923449	0.862192	7.49959e-07	04974///Protein digestion and absorption	GO:0016021///integral component of membrane+++GO:0016020///membrane	GO:0005244///voltage-gated ion channel activity+++GO:0005242///inward rectifier potassium channel activity	GO:0006811///ion transport+++GO:0034765///regulation of ion transmembrane transport+++GO:0006813///potassium ion transport+++GO:0034220///ion transmembrane transport+++GO:0071805///potassium ion transmembrane transport+++GO:1990573///potassium ion import across plasma membrane
16519	Kcnj3	potassium inwardly-rectifying channel, subfamily J, member 3	17.4567	28.6533	32.6533	35.5567	0.627126	1.12368	0.999866	0.0134378	0.99993	04726///Serotonergic synapse+++04725///Cholinergic synapse+++04724///Glutamatergic synapse+++04713///Circadian entrainment+++04921///Oxytocin signaling pathway+++04728///Dopaminergic synapse+++04723///Retrograde endocannabinoid signaling+++04915///Estrogen signaling pathway	GO:0009897///external side of plasma membrane+++GO:0009986///cell surface+++GO:0016021///integral component of membrane+++GO:0098688///parallel fiber to Purkinje cell synapse+++GO:0099056///integral component of presynaptic membrane+++GO:0016020///membrane+++GO:0030315///T-tubule+++GO:0008076///voltage-gated potassium channel complex	GO:0005244///voltage-gated ion channel activity+++GO:0015467///G-protein activated inward rectifier potassium channel activity+++GO:0005242///inward rectifier potassium channel activity	GO:0034765///regulation of ion transmembrane transport+++GO:0071805///potassium ion transmembrane transport+++GO:0034220///ion transmembrane transport+++GO:0051602///response to electrical stimulus+++GO:1990573///potassium ion import across plasma membrane+++GO:0006811///ion transport+++GO:0006813///potassium ion transport
16520	Kcnj4	potassium inwardly-rectifying channel, subfamily J, member 4	0.00333333	0	1.05	4.97	-1.01896	6.82142	0.999866	0.355365	0.99993	04921///Oxytocin signaling pathway+++04725///Cholinergic synapse	GO:0045211///postsynaptic membrane+++GO:0016020///membrane+++GO:0030425///dendrite+++GO:0030659///cytoplasmic vesicle membrane+++GO:0043025///neuronal cell body+++GO:0005886///plasma membrane+++GO:0016021///integral component of membrane+++GO:0031410///cytoplasmic vesicle+++GO:0045202///synapse+++GO:0030054///cell junction+++GO:0016323///basolateral plasma membrane	GO:0005242///inward rectifier potassium channel activity+++GO:0005244///voltage-gated ion channel activity+++GO:0030165///PDZ domain binding	GO:0071805///potassium ion transmembrane transport+++GO:0006811///ion transport+++GO:1990573///potassium ion import across plasma membrane+++GO:0006813///potassium ion transport+++GO:0034765///regulation of ion transmembrane transport+++GO:0034220///ion transmembrane transport
16522	Kcnj6	potassium inwardly-rectifying channel, subfamily J, member 6	8.72	28.33	1.40333	1.85333	1.30629	-3.04487	0.999866	0.767773	0.99993	04713///Circadian entrainment+++04921///Oxytocin signaling pathway+++04727///GABAergic synapse+++04723///Retrograde endocannabinoid signaling+++04726///Serotonergic synapse+++04915///Estrogen signaling pathway+++04725///Cholinergic synapse+++04728///Dopaminergic synapse	GO:0032809///neuronal cell body membrane+++GO:0016020///membrane+++GO:0016021///integral component of membrane+++GO:0099056///integral component of presynaptic membrane+++GO:0005737///cytoplasm+++GO:0009986///cell surface+++GO:0098688///parallel fiber to Purkinje cell synapse+++GO:0030425///dendrite+++GO:0030424///axon	GO:0001965///G-protein alpha-subunit binding+++GO:0015467///G-protein activated inward rectifier potassium channel activity+++GO:0005242///inward rectifier potassium channel activity+++GO:0005244///voltage-gated ion channel activity	GO:1990573///potassium ion import across plasma membrane+++GO:0006811///ion transport+++GO:0034220///ion transmembrane transport+++GO:0006813///potassium ion transport+++GO:0034765///regulation of ion transmembrane transport+++GO:0071805///potassium ion transmembrane transport
16524	Kcnj9	potassium inwardly-rectifying channel, subfamily J, member 9	42.1167	61.74	41.3533	72.5067	0.526535	0.010908	0.999866	0.997781	0.700703	04726///Serotonergic synapse+++04728///Dopaminergic synapse+++04921///Oxytocin signaling pathway+++04915///Estrogen signaling pathway+++04723///Retrograde endocannabinoid signaling+++04713///Circadian entrainment	GO:0099056///integral component of presynaptic membrane+++GO:0005886///plasma membrane+++GO:0098688///parallel fiber to Purkinje cell synapse+++GO:0016020///membrane+++GO:0016021///integral component of membrane	GO:0005244///voltage-gated ion channel activity+++GO:0005242///inward rectifier potassium channel activity+++GO:0030165///PDZ domain binding+++GO:0015467///G-protein activated inward rectifier potassium channel activity	GO:0071805///potassium ion transmembrane transport+++GO:0034220///ion transmembrane transport+++GO:0006813///potassium ion transport+++GO:1990573///potassium ion import across plasma membrane+++GO:0006811///ion transport+++GO:0034765///regulation of ion transmembrane transport
52150	Kcnk6	potassium inwardly-rectifying channel, subfamily K, member 6	0.13	0.14	0.00666667	0.0233333	-0.00679236	-3.96091	0.999866	0.468478	0.99993		GO:0005886///plasma membrane+++GO:0008076///voltage-gated potassium channel complex	GO:0022841///potassium ion leak channel activity+++GO:0005242///inward rectifier potassium channel activity+++GO:0005267///potassium channel activity	GO:0061337///cardiac conduction+++GO:0060075///regulation of resting membrane potential+++GO:0006813///potassium ion transport+++GO:0030322///stabilization of membrane potential+++GO:0034765///regulation of ion transmembrane transport+++GO:0003085///negative regulation of systemic arterial blood pressure
16531	Kcnma1	potassium large conductance calcium-activated channel, subfamily M, alpha member 1	30.4467	17.2733	15.2	14.0233	-0.831809	-1.24038	0.817702	0.291401	0.99993	04022///cGMP-PKG signaling pathway+++04972///Pancreatic secretion+++04970///Salivary secretion+++04911///Insulin secretion+++04270///Vascular smooth muscle contraction+++04924///Renin secretion	GO:0045211///postsynaptic membrane+++GO:0048787///presynaptic active zone membrane+++GO:0016324///apical plasma membrane+++GO:0032991///protein-containing complex+++GO:0005783///endoplasmic reticulum+++GO:0099059///integral component of presynaptic active zone membrane+++GO:0005737///cytoplasm+++GO:0048471///perinuclear region of cytoplasm+++GO:0030425///dendrite+++GO:0005901///caveola+++GO:00431…	GO:0005515///protein binding+++GO:0046872///metal ion binding+++GO:0042803///protein homodimerization activity+++GO:0005249///voltage-gated potassium channel activity+++GO:0005216///ion channel activity+++GO:0044877///protein-containing complex binding+++GO:0099507///ligand-gated ion channel activity involved in regulation of presynaptic membrane potential+++GO:0042802///identical protein binding…	GO:0045475///locomotor rhythm+++GO:0007628///adult walking behavior+++GO:0060082///eye blink reflex+++GO:0060073///micturition+++GO:0051289///protein homotetramerization+++GO:0071805///potassium ion transmembrane transport+++GO:0006970///response to osmotic stress+++GO:0042391///regulation of membrane potential+++GO:0043525///positive regulation of neuron apoptotic process+++GO:0097746///regulati…
72413	Kcnmb2	potassium large conductance calcium-activated channel, subfamily M, beta member 2	18.1833	28.6567	11.7233	32.13	0.652084	-0.504535	0.999866	0.968916	0.808039	04911///Insulin secretion+++04022///cGMP-PKG signaling pathway+++04270///Vascular smooth muscle contraction	GO:0016021///integral component of membrane+++GO:0016020///membrane+++GO:0005887///integral component of plasma membrane+++GO:0008076///voltage-gated potassium channel complex	GO:0015459///potassium channel regulator activity+++GO:0015269///calcium-activated potassium channel activity+++GO:0005267///potassium channel activity	GO:0006813///potassium ion transport+++GO:0001508///action potential+++GO:0019228///neuronal action potential+++GO:0006811///ion transport+++GO:0005513///detection of calcium ion+++GO:0071805///potassium ion transmembrane transport
100502876	Kcnmb3	potassium large conductance calcium-activated channel, subfamily M, beta member 3	0.00333333	0.443333	1.78667	0.963333	6.77309	8.70127	0.440716	0.00402575	0.99993	04270///Vascular smooth muscle contraction+++04911///Insulin secretion+++04022///cGMP-PKG signaling pathway	GO:0016021///integral component of membrane+++GO:0016020///membrane+++GO:0005887///integral component of plasma membrane+++GO:0008076///voltage-gated potassium channel complex	GO:0015269///calcium-activated potassium channel activity+++GO:0015459///potassium channel regulator activity	GO:0071805///potassium ion transmembrane transport+++GO:0006813///potassium ion transport+++GO:0001508///action potential+++GO:0019228///neuronal action potential+++GO:0005513///detection of calcium ion
58802	Kcnmb4	potassium large conductance calcium-activated channel, subfamily M, beta member 4	1.51667	0	7.06	20.5733	-6.78765	2.40258	0.439797	0.845016	0.647834	04270///Vascular smooth muscle contraction+++04022///cGMP-PKG signaling pathway+++04911///Insulin secretion	GO:0016020///membrane+++GO:0016021///integral component of membrane+++GO:0005887///integral component of plasma membrane+++GO:0008076///voltage-gated potassium channel complex	GO:0015459///potassium channel regulator activity+++GO:0005267///potassium channel activity+++GO:0015269///calcium-activated potassium channel activity+++GO:0005515///protein binding	GO:0071805///potassium ion transmembrane transport+++GO:0005513///detection of calcium ion+++GO:0006813///potassium ion transport+++GO:0019228///neuronal action potential+++GO:0006811///ion transport+++GO:0001508///action potential
16500	Kcnb1	potassium voltage gated channel, Shab-related subfamily, member 1	16.2433	9.62333	5.02333	0.92	-0.785761	-1.50752	0.999866	0.85314	0.921795		GO:0045211///postsynaptic membrane+++GO:0042383///sarcolemma+++GO:0005886///plasma membrane+++GO:0008076///voltage-gated potassium channel complex+++GO:0016021///integral component of membrane+++GO:0043204///perikaryon+++GO:0030054///cell junction+++GO:0043025///neuronal cell body+++GO:0016328///lateral plasma membrane+++GO:0030424///axon+++GO:0043005///neuron projection+++GO:0005783///endoplasmi…	GO:0046982///protein heterodimerization activity+++GO:0044325///ion channel binding+++GO:0005244///voltage-gated ion channel activity+++GO:0005251///delayed rectifier potassium channel activity+++GO:0005249///voltage-gated potassium channel activity+++GO:0005515///protein binding+++GO:0047485///protein N-terminus binding+++GO:0000149///SNARE binding+++GO:0015271///outward rectifier potassium chan…	GO:0006904///vesicle docking involved in exocytosis+++GO:0006813///potassium ion transport+++GO:2000671///regulation of motor neuron apoptotic process+++GO:0055085///transmembrane transport+++GO:0007215///glutamate receptor signaling pathway+++GO:0071333///cellular response to glucose stimulus+++GO:0051259///protein complex oligomerization+++GO:0006811///ion transport+++GO:0033605///positive regu…
98741	Kcnb2	potassium voltage gated channel, Shab-related subfamily, member 2	9.66	0.0266667	0.653333	2.99333	-8.86457	-2.59212	0.0113283	0.830541	0.99993		GO:0030425///dendrite+++GO:0042995///cell projection+++GO:0032809///neuronal cell body membrane+++GO:0008076///voltage-gated potassium channel complex+++GO:0043025///neuronal cell body+++GO:0016020///membrane+++GO:0043204///perikaryon+++GO:0005886///plasma membrane+++GO:0016021///integral component of membrane	GO:0044325///ion channel binding+++GO:0005244///voltage-gated ion channel activity+++GO:0005251///delayed rectifier potassium channel activity+++GO:0005249///voltage-gated potassium channel activity+++GO:0005267///potassium channel activity+++GO:0005216///ion channel activity+++GO:0046982///protein heterodimerization activity	GO:0006813///potassium ion transport+++GO:0071805///potassium ion transmembrane transport+++GO:0051260///protein homooligomerization+++GO:0055085///transmembrane transport+++GO:0034765///regulation of ion transmembrane transport+++GO:0006811///ion transport+++GO:0072659///protein localization to plasma membrane
16502	Kcnc1	potassium voltage gated channel, Shaw-related subfamily, member 1	30.5	36.6833	10.8633	15.1233	-0.126814	-1.34007	0.999866	0.651874	0.99993		GO:0016021///integral component of membrane+++GO:0032590///dendrite membrane+++GO:0030424///axon+++GO:0030673///axolemma+++GO:0030425///dendrite+++GO:0099055///integral component of postsynaptic membrane+++GO:0016020///membrane+++GO:0032589///neuron projection membrane+++GO:0009986///cell surface+++GO:0032809///neuronal cell body membrane+++GO:0005886///plasma membrane+++GO:0043025///neuronal cel…	GO:0099508///voltage-gated ion channel activity involved in regulation of presynaptic membrane potential+++GO:0005216///ion channel activity+++GO:0005251///delayed rectifier potassium channel activity+++GO:0044325///ion channel binding+++GO:0019894///kinesin binding+++GO:0005244///voltage-gated ion channel activity+++GO:0005515///protein binding+++GO:0005249///voltage-gated potassium channel acti…	GO:0021549///cerebellum development+++GO:0051260///protein homooligomerization+++GO:0007420///brain development+++GO:0099505///regulation of presynaptic membrane potential+++GO:0014075///response to amine+++GO:0055085///transmembrane transport+++GO:0021759///globus pallidus development+++GO:0009636///response to toxic substance+++GO:0009642///response to light intensity+++GO:1903818///positive re…
268345	Kcnc2	potassium voltage gated channel, Shaw-related subfamily, member 2	71.6167	161.023	246.763	220.923	1.25183	1.98267	0.443753	0.00034753	0.983176		GO:0032590///dendrite membrane+++GO:0016021///integral component of membrane+++GO:0005886///plasma membrane+++GO:0045211///postsynaptic membrane+++GO:0045202///synapse+++GO:0032809///neuronal cell body membrane+++GO:0030425///dendrite+++GO:0016323///basolateral plasma membrane+++GO:0043204///perikaryon+++GO:0042995///cell projection+++GO:0005887///integral component of plasma membrane+++GO:001632…	GO:0005244///voltage-gated ion channel activity+++GO:0005515///protein binding+++GO:0005249///voltage-gated potassium channel activity+++GO:0005216///ion channel activity+++GO:0099508///voltage-gated ion channel activity involved in regulation of presynaptic membrane potential+++GO:0005267///potassium channel activity+++GO:0044325///ion channel binding+++GO:0005251///delayed rectifier potassium c…	GO:0099505///regulation of presynaptic membrane potential+++GO:0006813///potassium ion transport+++GO:0014075///response to amine+++GO:0097237///cellular response to toxic substance+++GO:1901381///positive regulation of potassium ion transmembrane transport+++GO:0051260///protein homooligomerization+++GO:0014070///response to organic cyclic compound+++GO:0021759///globus pallidus development+++GO…
16504	Kcnc3	potassium voltage gated channel, Shaw-related subfamily, member 3	10.9	14.3067	5.16333	3.96	0.423822	-0.994964	0.999866	0.817449	0.99993		GO:0008076///voltage-gated potassium channel complex+++GO:0005737///cytoplasm+++GO:0030424///axon+++GO:0042734///presynaptic membrane+++GO:0030425///dendrite+++GO:0099055///integral component of postsynaptic membrane+++GO:0043679///axon terminus+++GO:0032590///dendrite membrane+++GO:0030673///axolemma+++GO:0005856///cytoskeleton+++GO:0099056///integral component of presynaptic membrane+++GO:00989…	GO:0005244///voltage-gated ion channel activity+++GO:0005267///potassium channel activity+++GO:0005216///ion channel activity+++GO:0005251///delayed rectifier potassium channel activity+++GO:0005249///voltage-gated potassium channel activity	GO:0051262///protein tetramerization+++GO:0071805///potassium ion transmembrane transport+++GO:0034765///regulation of ion transmembrane transport+++GO:0006811///ion transport+++GO:0006813///potassium ion transport+++GO:0046928///regulation of neurotransmitter secretion+++GO:0055085///transmembrane transport+++GO:0051260///protein homooligomerization
99738	Kcnc4	potassium voltage gated channel, Shaw-related subfamily, member 4	8.61	0.00666667	12.1133	2.37333	-10.1083	0.663128	0.076515	0.981239	0.99993		GO:0030425///dendrite+++GO:0008021///synaptic vesicle+++GO:0016020///membrane+++GO:0043679///axon terminus+++GO:0008076///voltage-gated potassium channel complex+++GO:0005886///plasma membrane+++GO:0009986///cell surface+++GO:0031594///neuromuscular junction+++GO:0099055///integral component of postsynaptic membrane+++GO:0098794///postsynapse+++GO:0099056///integral component of presynaptic membr…	GO:0005249///voltage-gated potassium channel activity+++GO:1905030///voltage-gated ion channel activity involved in regulation of postsynaptic membrane potential+++GO:0005251///delayed rectifier potassium channel activity+++GO:0005244///voltage-gated ion channel activity+++GO:0005216///ion channel activity+++GO:0005267///potassium channel activity+++GO:0099508///voltage-gated ion channel activity…	GO:0060078///regulation of postsynaptic membrane potential+++GO:1904456///negative regulation of neuronal action potential+++GO:0046928///regulation of neurotransmitter secretion+++GO:0006813///potassium ion transport+++GO:0099505///regulation of presynaptic membrane potential+++GO:0006811///ion transport+++GO:1904057///negative regulation of sensory perception of pain+++GO:0051260///protein homo…
238076	Kcns3	potassium voltage-gated channel, delayed-rectifier, subfamily S, member 3	29.4467	124.13	25.6867	15.19	2.06565	-0.100487	0.00977181	0.981239	0.99993		GO:0008076///voltage-gated potassium channel complex+++GO:0005829///cytosol+++GO:0005794///Golgi apparatus+++GO:0005886///plasma membrane+++GO:0016021///integral component of membrane+++GO:0016020///membrane	GO:0005216///ion channel activity+++GO:0005267///potassium channel activity+++GO:0005249///voltage-gated potassium channel activity+++GO:0005244///voltage-gated ion channel activity	GO:0006811///ion transport+++GO:0051260///protein homooligomerization+++GO:0071805///potassium ion transmembrane transport+++GO:0006813///potassium ion transport+++GO:0034765///regulation of ion transmembrane transport+++GO:0055085///transmembrane transport
16497	Kcnab1	potassium voltage-gated channel, shaker-related subfamily, beta member 1	53.5733	81.35	87.46	73.8733	0.506293	0.758483	0.999866	0.740162	0.99993		GO:0034705///potassium channel complex+++GO:0016021///integral component of membrane+++GO:0005829///cytosol+++GO:0030424///axon+++GO:0043025///neuronal cell body+++GO:0005886///plasma membrane+++GO:0016020///membrane+++GO:0044224///juxtaparanode region of axon+++GO:0005737///cytoplasm+++GO:0008076///voltage-gated potassium channel complex+++GO:0043204///perikaryon+++GO:0032839///dendrite cytoplas…	GO:0019904///protein domain specific binding+++GO:0070402///NADPH binding+++GO:0005515///protein binding+++GO:0005244///voltage-gated ion channel activity+++GO:0044325///ion channel binding+++GO:0004033///aldo-keto reductase (NADP) activity+++GO:0005249///voltage-gated potassium channel activity+++GO:0015459///potassium channel regulator activity+++GO:0016491///oxidoreductase activity	GO:0006811///ion transport+++GO:0071805///potassium ion transmembrane transport+++GO:0006813///potassium ion transport+++GO:0060539///diaphragm development+++GO:1902259///regulation of delayed rectifier potassium channel activity+++GO:0055085///transmembrane transport+++GO:0007420///brain development+++GO:1901016///regulation of potassium ion transmembrane transporter activity+++GO:0007507///hear…
16498	Kcnab2	potassium voltage-gated channel, shaker-related subfamily, beta member 2	60.5133	61.7833	50.47	85.65	-0.0569067	-0.206033	0.999866	0.981239	0.939441		GO:0044224///juxtaparanode region of axon+++GO:0042995///cell projection+++GO:0014069///postsynaptic density+++GO:0031091///platelet alpha granule+++GO:0043679///axon terminus+++GO:0030054///cell junction+++GO:0034705///potassium channel complex+++GO:0005886///plasma membrane+++GO:0005737///cytoplasm+++GO:0005615///extracellular space+++GO:0008076///voltage-gated potassium channel complex+++GO:00…	GO:0005515///protein binding+++GO:0004033///aldo-keto reductase (NADP) activity+++GO:0016491///oxidoreductase activity+++GO:0005244///voltage-gated ion channel activity+++GO:0005507///copper ion binding+++GO:0044325///ion channel binding+++GO:0005249///voltage-gated potassium channel activity+++GO:0046872///metal ion binding+++GO:0015459///potassium channel regulator activity	GO:0008015///blood circulation+++GO:0034765///regulation of ion transmembrane transport+++GO:0050905///neuromuscular process+++GO:0006813///potassium ion transport+++GO:0051291///protein heterooligomerization+++GO:0006811///ion transport+++GO:2000008///regulation of protein localization to cell surface+++GO:0002244///hematopoietic progenitor cell differentiation+++GO:1901379///regulation of potas…
16499	Kcnab3	potassium voltage-gated channel, shaker-related subfamily, beta member 3	68.3567	112.203	109.413	135.497	0.721818	0.802138	0.999866	0.637608	0.951191		GO:0016021///integral component of membrane+++GO:0005737///cytoplasm	GO:0005244///voltage-gated ion channel activity+++GO:0005515///protein binding+++GO:0005249///voltage-gated potassium channel activity	GO:0006813///potassium ion transport+++GO:0034765///regulation of ion transmembrane transport+++GO:0006811///ion transport+++GO:0034220///ion transmembrane transport+++GO:0071805///potassium ion transmembrane transport
16485	Kcna1	potassium voltage-gated channel, shaker-related subfamily, member 1	17.6767	21.9467	11.64	21.7367	0.263409	-0.466479	0.999866	0.738571	0.572436		GO:0031410///cytoplasmic vesicle+++GO:0099056///integral component of presynaptic membrane+++GO:0043679///axon terminus+++GO:0043025///neuronal cell body+++GO:0042734///presynaptic membrane+++GO:0043204///perikaryon+++GO:0030425///dendrite+++GO:0005886///plasma membrane+++GO:0016324///apical plasma membrane+++GO:0042995///cell projection+++GO:0044224///juxtaparanode region of axon+++GO:0033270///…	GO:0005216///ion channel activity+++GO:0005251///delayed rectifier potassium channel activity+++GO:0005244///voltage-gated ion channel activity+++GO:0099508///voltage-gated ion channel activity involved in regulation of presynaptic membrane potential+++GO:0005267///potassium channel activity+++GO:0005249///voltage-gated potassium channel activity+++GO:1905030///voltage-gated ion channel activity …	GO:0007420///brain development+++GO:0034765///regulation of ion transmembrane transport+++GO:0021766///hippocampus development+++GO:0019228///neuronal action potential+++GO:0051260///protein homooligomerization+++GO:0071805///potassium ion transmembrane transport+++GO:0023041///neuronal signal transduction+++GO:0006937///regulation of muscle contraction+++GO:0001964///startle response+++GO:006007…
16490	Kcna2	potassium voltage-gated channel, shaker-related subfamily, member 2	11.01	16.4533	12.0867	12.1567	0.528457	0.27253	0.999866	0.969528	0.99993		GO:0032809///neuronal cell body membrane+++GO:0043204///perikaryon+++GO:0043005///neuron projection+++GO:0099056///integral component of presynaptic membrane+++GO:0043679///axon terminus+++GO:0030424///axon+++GO:0034705///potassium channel complex+++GO:0044305///calyx of Held+++GO:0030425///dendrite+++GO:0008076///voltage-gated potassium channel complex+++GO:0016020///membrane+++GO:0005783///endo…	GO:0005244///voltage-gated ion channel activity+++GO:0005515///protein binding+++GO:0015271///outward rectifier potassium channel activity+++GO:0005251///delayed rectifier potassium channel activity+++GO:0005216///ion channel activity+++GO:0005249///voltage-gated potassium channel activity+++GO:0005267///potassium channel activity+++GO:0019894///kinesin binding	GO:0006811///ion transport+++GO:0034765///regulation of ion transmembrane transport+++GO:0055085///transmembrane transport+++GO:0051260///protein homooligomerization+++GO:0006813///potassium ion transport+++GO:0051259///protein complex oligomerization+++GO:0045188///regulation of circadian sleep/wake cycle, non-REM sleep+++GO:0071805///potassium ion transmembrane transport+++GO:0014059///regulati…
16491	Kcna3	potassium voltage-gated channel, shaker-related subfamily, member 3	0.446667	10.9433	11.62	27.4733	4.61961	4.85489	0.792788	0.241006	0.769331		GO:0016020///membrane+++GO:0005887///integral component of plasma membrane+++GO:0044305///calyx of Held+++GO:0016021///integral component of membrane+++GO:0099056///integral component of presynaptic membrane+++GO:0099055///integral component of postsynaptic membrane+++GO:0030424///axon+++GO:0045121///membrane raft+++GO:0008076///voltage-gated potassium channel complex+++GO:0098978///glutamatergic…	GO:0005216///ion channel activity+++GO:0005249///voltage-gated potassium channel activity+++GO:0005251///delayed rectifier potassium channel activity+++GO:0005244///voltage-gated ion channel activity+++GO:0015271///outward rectifier potassium channel activity+++GO:0005267///potassium channel activity	GO:0051260///protein homooligomerization+++GO:0034765///regulation of ion transmembrane transport+++GO:0006813///potassium ion transport+++GO:0006811///ion transport+++GO:0071805///potassium ion transmembrane transport+++GO:0055085///transmembrane transport+++GO:0097623///potassium ion export across plasma membrane
16492	Kcna4	potassium voltage-gated channel, shaker-related subfamily, member 4	4.29667	0	5.08667	3.27333	-10.8273	0.383051	0.0380266	0.981239	0.99993	04927///Cortisol synthesis and secretion	GO:0098978///glutamatergic synapse+++GO:0009986///cell surface+++GO:0030424///axon+++GO:0008076///voltage-gated potassium channel complex+++GO:0099055///integral component of postsynaptic membrane+++GO:0016021///integral component of membrane+++GO:0099056///integral component of presynaptic membrane+++GO:0005887///integral component of plasma membrane+++GO:0043197///dendritic spine+++GO:0005886//…	GO:0005216///ion channel activity+++GO:0005244///voltage-gated ion channel activity+++GO:0005267///potassium channel activity+++GO:0030955///potassium ion binding+++GO:0005251///delayed rectifier potassium channel activity+++GO:0005249///voltage-gated potassium channel activity+++GO:0005515///protein binding	GO:0055085///transmembrane transport+++GO:0071805///potassium ion transmembrane transport+++GO:0051260///protein homooligomerization+++GO:0034765///regulation of ion transmembrane transport+++GO:0006813///potassium ion transport+++GO:0006811///ion transport
16493	Kcna5	potassium voltage-gated channel, shaker-related subfamily, member 5	0	0.283333	2.72	4.74667	6.21881	22.7764	0.537199	1.50714e-07	0.99993		GO:0034705///potassium channel complex+++GO:0005886///plasma membrane+++GO:0005783///endoplasmic reticulum+++GO:0048471///perinuclear region of cytoplasm+++GO:0005794///Golgi apparatus+++GO:0030018///Z disc+++GO:0008076///voltage-gated potassium channel complex+++GO:0005887///integral component of plasma membrane+++GO:0045121///membrane raft+++GO:0014704///intercalated disc+++GO:0046691///intrace…	GO:0005216///ion channel activity+++GO:0005244///voltage-gated ion channel activity+++GO:0086089///voltage-gated potassium channel activity involved in atrial cardiac muscle cell action potential repolarization+++GO:0019870///potassium channel inhibitor activity+++GO:0005251///delayed rectifier potassium channel activity+++GO:0005515///protein binding+++GO:0005249///voltage-gated potassium channe…	GO:0019229///regulation of vasoconstriction+++GO:0086014///atrial cardiac muscle cell action potential+++GO:0055075///potassium ion homeostasis+++GO:0055085///transmembrane transport+++GO:0043267///negative regulation of potassium ion transport+++GO:0042391///regulation of membrane potential+++GO:0098914///membrane repolarization during atrial cardiac muscle cell action potential+++GO:0086091///r…
16494	Kcna6	potassium voltage-gated channel, shaker-related, subfamily, member 6	19.8067	16.4333	38.24	38.6	-0.281123	1.05233	0.999866	0.579619	0.99993		GO:0008076///voltage-gated potassium channel complex+++GO:0005887///integral component of plasma membrane+++GO:0043679///axon terminus+++GO:0016021///integral component of membrane+++GO:0016020///membrane+++GO:0034705///potassium channel complex+++GO:0005886///plasma membrane+++GO:0030424///axon	GO:0005267///potassium channel activity+++GO:0005249///voltage-gated potassium channel activity+++GO:0005251///delayed rectifier potassium channel activity+++GO:0005216///ion channel activity+++GO:0005244///voltage-gated ion channel activity	GO:0071805///potassium ion transmembrane transport+++GO:0051260///protein homooligomerization+++GO:0006813///potassium ion transport+++GO:0006811///ion transport+++GO:0055085///transmembrane transport+++GO:0034765///regulation of ion transmembrane transport
16506	Kcnd1	potassium voltage-gated channel, Shal-related family, member 1	5.13667	0	4.48333	2.36667	-24.5928	-0.0444713	1.68049e-08	0.998303	0.99993		GO:0043025///neuronal cell body+++GO:0016021///integral component of membrane+++GO:0042995///cell projection+++GO:0030425///dendrite+++GO:0008076///voltage-gated potassium channel complex+++GO:0016020///membrane	GO:0005249///voltage-gated potassium channel activity+++GO:0005244///voltage-gated ion channel activity+++GO:0005216///ion channel activity+++GO:0005267///potassium channel activity+++GO:0046872///metal ion binding	GO:0071805///potassium ion transmembrane transport+++GO:0006811///ion transport+++GO:0006813///potassium ion transport+++GO:0055085///transmembrane transport+++GO:0034765///regulation of ion transmembrane transport+++GO:0051260///protein homooligomerization
16508	Kcnd2	potassium voltage-gated channel, Shal-related family, member 2	16.8267	2.44	3.89667	7.51	-2.81209	-1.99052	0.28254	0.744245	0.99993	04726///Serotonergic synapse	GO:0098982///GABA-ergic synapse+++GO:0098978///glutamatergic synapse+++GO:0032809///neuronal cell body membrane+++GO:0016020///membrane+++GO:0042383///sarcolemma+++GO:0030425///dendrite+++GO:0097038///perinuclear endoplasmic reticulum+++GO:0045202///synapse+++GO:0008076///voltage-gated potassium channel complex+++GO:0030315///T-tubule+++GO:0099055///integral component of postsynaptic membrane+++G…	GO:0005515///protein binding+++GO:0046872///metal ion binding+++GO:0005216///ion channel activity+++GO:0005249///voltage-gated potassium channel activity+++GO:0005250///A-type (transient outward) potassium channel activity+++GO:0005244///voltage-gated ion channel activity+++GO:0005267///potassium channel activity+++GO:0046982///protein heterodimerization activity+++GO:1905030///voltage-gated ion …	GO:0006811///ion transport+++GO:0001508///action potential+++GO:0071456///cellular response to hypoxia+++GO:0055085///transmembrane transport+++GO:0019233///sensory perception of pain+++GO:0019228///neuronal action potential+++GO:0006813///potassium ion transport+++GO:0071805///potassium ion transmembrane transport+++GO:0060078///regulation of postsynaptic membrane potential+++GO:0051291///protei…
56543	Kcnd3	potassium voltage-gated channel, Shal-related family, member 3	12.5633	7.68	0.766667	0.19	-1.94293	-3.37457	0.468105	0.605994	0.99993		GO:0042995///cell projection+++GO:0043005///neuron projection+++GO:0042383///sarcolemma+++GO:0098982///GABA-ergic synapse+++GO:0005886///plasma membrane+++GO:0097038///perinuclear endoplasmic reticulum+++GO:0099060///integral component of postsynaptic specialization membrane+++GO:0034705///potassium channel complex+++GO:0005901///caveola+++GO:0008076///voltage-gated potassium channel complex+++GO…	GO:1902282///voltage-gated potassium channel activity involved in ventricular cardiac muscle cell action potential repolarization+++GO:0005216///ion channel activity+++GO:0005244///voltage-gated ion channel activity+++GO:0005515///protein binding+++GO:0046872///metal ion binding+++GO:0044325///ion channel binding+++GO:0005250///A-type (transient outward) potassium channel activity+++GO:0005267///…	GO:0086009///membrane repolarization+++GO:0099625///ventricular cardiac muscle cell membrane repolarization+++GO:0006813///potassium ion transport+++GO:0071805///potassium ion transmembrane transport+++GO:0034765///regulation of ion transmembrane transport+++GO:1990573///potassium ion import across plasma membrane+++GO:0006811///ion transport+++GO:0098915///membrane repolarization during ventricu…
382571	Kcnf1	potassium voltage-gated channel, subfamily F, member 1	7.72667	0.00333333	35.53	38.18	-10.6841	2.33017	2.79111e-06	0.247584	0.99993		GO:0008076///voltage-gated potassium channel complex+++GO:0016021///integral component of membrane	GO:0005249///voltage-gated potassium channel activity	GO:0034765///regulation of ion transmembrane transport+++GO:0071805///potassium ion transmembrane transport+++GO:0051260///protein homooligomerization
241794	Kcng1	potassium voltage-gated channel, subfamily G, member 1	6.19333	0	0.953333	0.0133333	-24.2151	-1.77674	2.2905e-08	0.959022	0.607435		GO:0005886///plasma membrane+++GO:0016020///membrane+++GO:0008076///voltage-gated potassium channel complex+++GO:0016021///integral component of membrane	GO:0005267///potassium channel activity+++GO:0005216///ion channel activity+++GO:0005251///delayed rectifier potassium channel activity+++GO:0005249///voltage-gated potassium channel activity+++GO:0005244///voltage-gated ion channel activity	GO:0006813///potassium ion transport+++GO:0071805///potassium ion transmembrane transport+++GO:0051260///protein homooligomerization+++GO:0034765///regulation of ion transmembrane transport+++GO:0055085///transmembrane transport+++GO:0006811///ion transport+++GO:1902259///regulation of delayed rectifier potassium channel activity
240444	Kcng2	potassium voltage-gated channel, subfamily G, member 2	0	0	2.06333	0		22.2638		2.77735e-07	1.33092e-07		GO:0016021///integral component of membrane+++GO:0008076///voltage-gated potassium channel complex+++GO:0016020///membrane	GO:0005267///potassium channel activity+++GO:0005244///voltage-gated ion channel activity+++GO:0005216///ion channel activity+++GO:0005249///voltage-gated potassium channel activity	GO:0006813///potassium ion transport+++GO:0051260///protein homooligomerization+++GO:0055085///transmembrane transport+++GO:0034765///regulation of ion transmembrane transport+++GO:0071805///potassium ion transmembrane transport+++GO:0006811///ion transport
225030	Kcng3	potassium voltage-gated channel, subfamily G, member 3	0.773333	0	0	0.15	-9.40698	-9.70332	0.00629011	0.0237266	0.447625		GO:0005737///cytoplasm+++GO:0005783///endoplasmic reticulum+++GO:0005886///plasma membrane+++GO:0016020///membrane+++GO:0016021///integral component of membrane+++GO:0008076///voltage-gated potassium channel complex	GO:0005267///potassium channel activity+++GO:0005249///voltage-gated potassium channel activity+++GO:0005216///ion channel activity+++GO:0005244///voltage-gated ion channel activity+++GO:0005251///delayed rectifier potassium channel activity	GO:0034765///regulation of ion transmembrane transport+++GO:0051260///protein homooligomerization+++GO:0006811///ion transport+++GO:0006813///potassium ion transport+++GO:0055085///transmembrane transport+++GO:0071805///potassium ion transmembrane transport
66733	Kcng4	potassium voltage-gated channel, subfamily G, member 4	5.37333	0	0	0	-24.656	-24.9631	1.59176e-08	1.56017e-08			GO:0016020///membrane+++GO:0008076///voltage-gated potassium channel complex+++GO:0016021///integral component of membrane+++GO:0005886///plasma membrane	GO:0005244///voltage-gated ion channel activity+++GO:0005267///potassium channel activity+++GO:0044325///ion channel binding+++GO:0005216///ion channel activity+++GO:0005251///delayed rectifier potassium channel activity+++GO:0005249///voltage-gated potassium channel activity	GO:0034765///regulation of ion transmembrane transport+++GO:0006813///potassium ion transport+++GO:0051260///protein homooligomerization+++GO:0071805///potassium ion transmembrane transport+++GO:0006811///ion transport+++GO:0055085///transmembrane transport
16510	Kcnh1	potassium voltage-gated channel, subfamily H (eag-related), member 1	6.40667	10.0233	8.28333	4.39333	0.46012	0.477062	0.999866	0.950056	0.99993		GO:0043231///intracellular membrane-bounded organelle+++GO:0030054///cell junction+++GO:0098688///parallel fiber to Purkinje cell synapse+++GO:0042734///presynaptic membrane+++GO:0031901///early endosome membrane+++GO:0043025///neuronal cell body+++GO:0005887///integral component of plasma membrane+++GO:0099056///integral component of presynaptic membrane+++GO:0005886///plasma membrane+++GO:00484…	GO:0005516///calmodulin binding+++GO:0005249///voltage-gated potassium channel activity+++GO:0019901///protein kinase binding+++GO:0030551///cyclic nucleotide binding+++GO:0008289///lipid binding+++GO:0005216///ion channel activity+++GO:0044325///ion channel binding+++GO:0046982///protein heterodimerization activity+++GO:0042802///identical protein binding+++GO:0099508///voltage-gated ion channel…	GO:0099505///regulation of presynaptic membrane potential+++GO:2000300///regulation of synaptic vesicle exocytosis+++GO:0042391///regulation of membrane potential+++GO:0034765///regulation of ion transmembrane transport+++GO:0055085///transmembrane transport+++GO:0006813///potassium ion transport+++GO:0048015///phosphatidylinositol-mediated signaling+++GO:0034220///ion transmembrane transport+++G…
16511	Kcnh2	potassium voltage-gated channel, subfamily H (eag-related), member 2	4.66	13.1033	8.38333	7.19667	1.5673	1.14789	0.999866	0.972589	0.99993		GO:0048471///perinuclear region of cytoplasm+++GO:1902937///inward rectifier potassium channel complex+++GO:0005887///integral component of plasma membrane+++GO:0005737///cytoplasm+++GO:0016021///integral component of membrane+++GO:0008076///voltage-gated potassium channel complex+++GO:0016020///membrane+++GO:0005886///plasma membrane+++GO:0009986///cell surface+++GO:0005635///nuclear envelope	GO:0097110///scaffold protein binding+++GO:0055131///C3HC4-type RING finger domain binding+++GO:0042803///protein homodimerization activity+++GO:0005251///delayed rectifier potassium channel activity+++GO:0031625///ubiquitin protein ligase binding+++GO:0005267///potassium channel activity+++GO:0005242///inward rectifier potassium channel activity+++GO:0005216///ion channel activity+++GO:0042802//…	GO:0098915///membrane repolarization during ventricular cardiac muscle cell action potential+++GO:1990573///potassium ion import across plasma membrane+++GO:0060307///regulation of ventricular cardiac muscle cell membrane repolarization+++GO:0086010///membrane depolarization during action potential+++GO:0060306///regulation of membrane repolarization+++GO:0006813///potassium ion transport+++GO:00…
16512	Kcnh3	potassium voltage-gated channel, subfamily H (eag-related), member 3	23.39	5.32333	3.2	0.623333	-2.27637	-2.81735	0.95074	0.773782	0.99993		GO:0005887///integral component of plasma membrane+++GO:0016020///membrane+++GO:0016021///integral component of membrane	GO:0005267///potassium channel activity+++GO:0005216///ion channel activity+++GO:0005244///voltage-gated ion channel activity+++GO:0005249///voltage-gated potassium channel activity	GO:0034765///regulation of ion transmembrane transport+++GO:0071805///potassium ion transmembrane transport+++GO:0042391///regulation of membrane potential+++GO:0055085///transmembrane transport+++GO:0006811///ion transport+++GO:0006813///potassium ion transport
380728	Kcnh4	potassium voltage-gated channel, subfamily H (eag-related), member 4	12.0267	0.02	1.32	1.49667	-9.32105	-3.05006	0.107826	0.858635	0.99993		GO:0005887///integral component of plasma membrane+++GO:0016021///integral component of membrane+++GO:0016020///membrane	GO:0005267///potassium channel activity+++GO:0005244///voltage-gated ion channel activity+++GO:0005216///ion channel activity+++GO:0005249///voltage-gated potassium channel activity	GO:0071805///potassium ion transmembrane transport+++GO:0006811///ion transport+++GO:0034765///regulation of ion transmembrane transport+++GO:0042391///regulation of membrane potential+++GO:0055085///transmembrane transport+++GO:0006813///potassium ion transport
238271	Kcnh5	potassium voltage-gated channel, subfamily H (eag-related), member 5	9.79333	8.2	1.43	3.13	-0.21279	-2.66395	0.999866	0.792644	0.99993		GO:0016020///membrane+++GO:0016021///integral component of membrane+++GO:0009986///cell surface+++GO:0005887///integral component of plasma membrane	GO:0005244///voltage-gated ion channel activity+++GO:0046982///protein heterodimerization activity+++GO:0005516///calmodulin binding+++GO:0005216///ion channel activity+++GO:0005249///voltage-gated potassium channel activity+++GO:0044325///ion channel binding+++GO:0005267///potassium channel activity	GO:0034765///regulation of ion transmembrane transport+++GO:0010389///regulation of G2/M transition of mitotic cell cycle+++GO:0042391///regulation of membrane potential+++GO:0071805///potassium ion transmembrane transport+++GO:0006813///potassium ion transport+++GO:0006811///ion transport+++GO:0055085///transmembrane transport
192775	Kcnh6	potassium voltage-gated channel, subfamily H (eag-related), member 6	80.2933	86.04	34.8067	33.8833	0.0455704	-1.13898	0.999866	0.202264	0.99993		GO:0005887///integral component of plasma membrane+++GO:0016021///integral component of membrane+++GO:0016020///membrane	GO:0005244///voltage-gated ion channel activity+++GO:0005267///potassium channel activity+++GO:0005242///inward rectifier potassium channel activity+++GO:0005216///ion channel activity+++GO:0005249///voltage-gated potassium channel activity	GO:0034765///regulation of ion transmembrane transport+++GO:0071805///potassium ion transmembrane transport+++GO:0006811///ion transport+++GO:0055085///transmembrane transport+++GO:0006813///potassium ion transport+++GO:0042391///regulation of membrane potential+++GO:0051291///protein heterooligomerization
170738	Kcnh7	potassium voltage-gated channel, subfamily H (eag-related), member 7	54.7367	57.28	19.27	62.0433	0.325981	-0.910993	0.999866	0.718442	0.0346116		GO:0016020///membrane+++GO:0005887///integral component of plasma membrane+++GO:0016021///integral component of membrane	GO:0005216///ion channel activity+++GO:0005267///potassium channel activity+++GO:0005242///inward rectifier potassium channel activity+++GO:0005249///voltage-gated potassium channel activity+++GO:0005244///voltage-gated ion channel activity	GO:0034220///ion transmembrane transport+++GO:0071805///potassium ion transmembrane transport+++GO:0034765///regulation of ion transmembrane transport+++GO:0042391///regulation of membrane potential+++GO:0051291///protein heterooligomerization+++GO:0006813///potassium ion transport+++GO:0055085///transmembrane transport+++GO:0006811///ion transport
16535	Kcnq1	potassium voltage-gated channel, subfamily Q, member 1	0.263333	8.93667	0	0.0133333	5.80611	-5.49039	0.565976	0.53745	0.99993	04261///Adrenergic signaling in cardiomyocytes+++04972///Pancreatic secretion+++04971///Gastric acid secretion+++04725///Cholinergic synapse+++04974///Protein digestion and absorption	GO:0005768///endosome+++GO:0005770///late endosome+++GO:0008076///voltage-gated potassium channel complex+++GO:0030659///cytoplasmic vesicle membrane+++GO:0016021///integral component of membrane+++GO:0042383///sarcolemma+++GO:0005886///plasma membrane+++GO:0031410///cytoplasmic vesicle+++GO:0005783///endoplasmic reticulum+++GO:0005764///lysosome+++GO:0042589///zymogen granule membrane+++GO:00057…	GO:0097110///scaffold protein binding+++GO:0005546///phosphatidylinositol-4,5-bisphosphate binding+++GO:0034236///protein kinase A catalytic subunit binding+++GO:0042803///protein homodimerization activity+++GO:0015271///outward rectifier potassium channel activity+++GO:0034237///protein kinase A regulatory subunit binding+++GO:0086008///voltage-gated potassium channel activity involved in cardia…	GO:0097623///potassium ion export across plasma membrane+++GO:0060372///regulation of atrial cardiac muscle cell membrane repolarization+++GO:0072347///response to anesthetic+++GO:1901381///positive regulation of potassium ion transmembrane transport+++GO:0086014///atrial cardiac muscle cell action potential+++GO:0098915///membrane repolarization during ventricular cardiac muscle cell action pote…
16536	Kcnq2	potassium voltage-gated channel, subfamily Q, member 2	26.5867	37.5567	8.33667	18.99	0.454066	-1.64746	0.999866	0.414314	0.0230362	04725///Cholinergic synapse	GO:0033268///node of Ranvier+++GO:0008076///voltage-gated potassium channel complex+++GO:0005887///integral component of plasma membrane+++GO:0032991///protein-containing complex+++GO:0043194///axon initial segment+++GO:0005886///plasma membrane+++GO:0016020///membrane+++GO:0009986///cell surface+++GO:0016021///integral component of membrane	GO:0030506///ankyrin binding+++GO:0005216///ion channel activity+++GO:0005251///delayed rectifier potassium channel activity+++GO:0005244///voltage-gated ion channel activity+++GO:0047485///protein N-terminus binding+++GO:0005515///protein binding+++GO:0005249///voltage-gated potassium channel activity+++GO:0005516///calmodulin binding+++GO:0005267///potassium channel activity	GO:0006813///potassium ion transport+++GO:0019226///transmission of nerve impulse+++GO:0055085///transmembrane transport+++GO:0006811///ion transport+++GO:0034765///regulation of ion transmembrane transport+++GO:0071805///potassium ion transmembrane transport
110862	Kcnq3	potassium voltage-gated channel, subfamily Q, member 3	8.48667	7.78667	2.06667	4.34333	-0.168572	-2.07401	0.999866	0.326665	0.99993	04725///Cholinergic synapse	GO:0045121///membrane raft+++GO:0043025///neuronal cell body+++GO:0016020///membrane+++GO:0033268///node of Ranvier+++GO:0008076///voltage-gated potassium channel complex+++GO:0005886///plasma membrane+++GO:0036477///somatodendritic compartment+++GO:0043194///axon initial segment+++GO:0030425///dendrite+++GO:0043005///neuron projection+++GO:0009986///cell surface+++GO:0016021///integral component…	GO:0005516///calmodulin binding+++GO:0005244///voltage-gated ion channel activity+++GO:0031625///ubiquitin protein ligase binding+++GO:0044325///ion channel binding+++GO:0019901///protein kinase binding+++GO:0005216///ion channel activity+++GO:0005267///potassium channel activity+++GO:0005249///voltage-gated potassium channel activity+++GO:0005251///delayed rectifier potassium channel activity	GO:0006813///potassium ion transport+++GO:0055085///transmembrane transport+++GO:0071805///potassium ion transmembrane transport+++GO:0071242///cellular response to ammonium ion+++GO:0060081///membrane hyperpolarization+++GO:0034220///ion transmembrane transport+++GO:0034765///regulation of ion transmembrane transport+++GO:0006811///ion transport
226922	Kcnq5	potassium voltage-gated channel, subfamily Q, member 5	2.85333	1.20333	1.84333	3.10333	-1.22054	-0.479176	0.999866	0.984042	0.99993	04725///Cholinergic synapse	GO:0016020///membrane+++GO:0030118///clathrin coat+++GO:0005886///plasma membrane+++GO:0008076///voltage-gated potassium channel complex+++GO:0005887///integral component of plasma membrane+++GO:0016021///integral component of membrane	GO:0005216///ion channel activity+++GO:0005251///delayed rectifier potassium channel activity+++GO:0005249///voltage-gated potassium channel activity+++GO:0005516///calmodulin binding+++GO:0005267///potassium channel activity+++GO:0005244///voltage-gated ion channel activity	GO:0034765///regulation of ion transmembrane transport+++GO:0006813///potassium ion transport+++GO:0006811///ion transport+++GO:0071805///potassium ion transmembrane transport+++GO:0055085///transmembrane transport

## Sheet: Au1-specific
K+ channel genes expressed only in Au1 but not in PrL
Gene ID	Gene Symbol	GeneBank Desc	A1_Veh Expression	A1_M8324 Expression	PrL_Veh Expression	PrL_M8324 Expression	A1_Veh_1 Expression	A1_Veh_2 Expression	A1_Veh_3 Expression	A1_M8324_1 Expression	A1_M8324_2 Expression	A1_M8324_3 Expression	PrL_Veh_1 Expression	PrL_Veh_2 Expression	PrL_Veh_3 Expression	PrL_M8324_1 Expression	PrL_M8324_2 Expression	PrL_M8324_3 Expression	log2 (A1_M8324 / A1_Veh)	log2 (PrL_Veh / A1_Veh)	Qvalue (A1_M8324 / A1_Veh)	Qvalue (PrL_Veh / A1_Veh)	Qvalue (PrL_M8324 / PrL_Veh)	KEGG Pathway Desc	GO_C Desc	GO_F Desc	GO_P Desc
16535	Kcnq1	potassium voltage-gated channel, subfamily Q, member 1	0.263333	8.93667	0	0.0133333	0	0.76	0.03	0	0	26.81	0	0	0	0	0	0.04	5.80611	-5.49039	0.565976	0.53745	0.99993	04261///Adrenergic signaling in cardiomyocytes+++04972///Pancreatic secretion+++04971///Gastric acid secretion+++04725///Cholinergic synapse+++04974///Protein digestion and absorption	GO:0005768///endosome+++GO:0005770///late endosome+++GO:0008076///voltage-gated potassium channel complex+++GO:0030659///cytoplasmic vesicle membrane+++GO:0016021///integral component of membrane+++GO:0042383///sarcolemma+++GO:0005886///plasma membrane+++GO:0031410///cytoplasmic vesicle+++GO:0005783///endoplasmic reticulum+++GO:0005764///lysosome+++GO:0042589///zymogen granule membrane+++GO:00057…	GO:0097110///scaffold protein binding+++GO:0005546///phosphatidylinositol-4,5-bisphosphate binding+++GO:0034236///protein kinase A catalytic subunit binding+++GO:0042803///protein homodimerization activity+++GO:0015271///outward rectifier potassium channel activity+++GO:0034237///protein kinase A regulatory subunit binding+++GO:0086008///voltage-gated potassium channel activity involved in cardia…	GO:0097623///potassium ion export across plasma membrane+++GO:0060372///regulation of atrial cardiac muscle cell membrane repolarization+++GO:0072347///response to anesthetic+++GO:1901381///positive regulation of potassium ion transmembrane transport+++GO:0086014///atrial cardiac muscle cell action potential+++GO:0098915///membrane repolarization during ventricular cardiac muscle cell action pote…
233107	Kctd15	potassium channel tetramerisation domain containing 15	7.59333	14.5467	0	0.00666667	0	0	22.78	43.64	0	0	0	0	0	0	0	0.02	1.05949	-24.7707	0.999866	1.93636e-08	0.99993		GO:0005575///cellular_component	GO:0042802///identical protein binding	GO:0008150///biological_process+++GO:0051260///protein homooligomerization+++GO:0007275///multicellular organism development
225030	Kcng3	potassium voltage-gated channel, subfamily G, member 3	0.773333	0	0	0.15	1.42	0.01	0.89	0	0	0	0	0	0	0	0.18	0.27	-9.40698	-9.70332	0.00629011	0.0237266	0.447625		GO:0005737///cytoplasm+++GO:0005783///endoplasmic reticulum+++GO:0005886///plasma membrane+++GO:0016020///membrane+++GO:0016021///integral component of membrane+++GO:0008076///voltage-gated potassium channel complex	GO:0005267///potassium channel activity+++GO:0005249///voltage-gated potassium channel activity+++GO:0005216///ion channel activity+++GO:0005244///voltage-gated ion channel activity+++GO:0005251///delayed rectifier potassium channel activity	GO:0034765///regulation of ion transmembrane transport+++GO:0051260///protein homooligomerization+++GO:0006811///ion transport+++GO:0006813///potassium ion transport+++GO:0055085///transmembrane transport+++GO:0071805///potassium ion transmembrane transport
16530	Kcnk7	potassium channel, subfamily K, member 7	3.63	0	0	0	0	0	10.89	0	0	0	0	0	0	0	0	0	-22.6731	-22.2336	1.10567e-07	2.88695e-07			GO:0005887///integral component of plasma membrane+++GO:0016020///membrane+++GO:0016021///integral component of membrane	GO:0005244///voltage-gated ion channel activity+++GO:0022841///potassium ion leak channel activity+++GO:0005267///potassium channel activity	GO:0006813///potassium ion transport+++GO:0071805///potassium ion transmembrane transport+++GO:0003085///negative regulation of systemic arterial blood pressure+++GO:0034765///regulation of ion transmembrane transport+++GO:0006811///ion transport+++GO:0003073///regulation of systemic arterial blood pressure+++GO:0060075///regulation of resting membrane potential
66733	Kcng4	potassium voltage-gated channel, subfamily G, member 4	5.37333	0	0	0	0	0.02	16.1	0	0	0	0	0	0	0	0	0	-24.656	-24.9631	1.59176e-08	1.56017e-08			GO:0016020///membrane+++GO:0008076///voltage-gated potassium channel complex+++GO:0016021///integral component of membrane+++GO:0005886///plasma membrane	GO:0005244///voltage-gated ion channel activity+++GO:0005267///potassium channel activity+++GO:0044325///ion channel binding+++GO:0005216///ion channel activity+++GO:0005251///delayed rectifier potassium channel activity+++GO:0005249///voltage-gated potassium channel activity	GO:0034765///regulation of ion transmembrane transport+++GO:0006813///potassium ion transport+++GO:0051260///protein homooligomerization+++GO:0071805///potassium ion transmembrane transport+++GO:0006811///ion transport+++GO:0055085///transmembrane transport
Compared with PrL, K+ channel genes that are significantly higher expressed in Au1
383348	Kctd16	potassium channel tetramerisation domain containing 16	58.3433	36.22	14.7067	38.1867	49.29	60.77	64.97	30.46	16.25	61.95	11.97	13.32	18.83	36.45	23.91	54.2	-0.739882	-1.94356	0.942702	3.68029e-05	0.144864

## Sheet: PrL-specific
K+ channel genes expressed only in PrL but not in Au1
Gene ID	Gene Symbol	GeneBank Desc		A1_Veh Expression	A1_M8324 Expression	PrL_Veh Expression	PrL_M8324 Expression	A1_Veh_1 Expression	A1_Veh_2 Expression	A1_Veh_3 Expression	A1_M8324_1 Expression	A1_M8324_2 Expression	A1_M8324_3 Expression	PrL_Veh_1 Expression	PrL_Veh_2 Expression	PrL_Veh_3 Expression	PrL_M8324_1 Expression	PrL_M8324_2 Expression	PrL_M8324_3 Expression	log2 (A1_M8324 / A1_Veh)	log2 (PrL_Veh / A1_Veh)	Qvalue (A1_M8324 / A1_Veh)	Qvalue (PrL_Veh / A1_Veh)	Qvalue (PrL_M8324 / PrL_Veh)	KEGG Pathway Desc	GO_C Desc	GO_F Desc	GO_P Desc
16538	Kcns1	K+ voltage-gated channel, subfamily S, 1		0	2.54667	2.86667	0.823333	0	0	0	0	0	7.64	8.6	0	0	0	2.45	0.02	22.3697	21.4964	1.59355e-07	6.68622e-07	0.99993		GO:0016021///integral component of membrane+++GO:0005886///plasma membrane+++GO:0016020///membrane+++GO:0048471///perinuclear region of cytoplasm+++GO:0008076///voltage-gated potassium channel complex	GO:0015459///potassium channel regulator activity+++GO:0005249///voltage-gated potassium channel activity+++GO:0005244///voltage-gated ion channel activity+++GO:0005251///delayed rectifier potassium channel activity+++GO:0005216///ion channel activity+++GO:0005267///potassium channel activity	GO:0055085///transmembrane transport+++GO:0051260///protein homooligomerization+++GO:0006811///ion transport+++GO:0071805///potassium ion transmembrane transport+++GO:1902259///regulation of delayed rectifier potassium channel activity+++GO:0006813///potassium ion transport+++GO:0034765///regulation of ion transmembrane transport
16493	Kcna5	potassium voltage-gated channel, shaker-related subfamily, member 5		0	0.283333	2.72	4.74667	0	0	0	0.85	0	0	8.16	0	0	0	14.24	0	6.21881	22.7764	0.537199	1.50714e-07	0.99993		GO:0034705///potassium channel complex+++GO:0005886///plasma membrane+++GO:0005783///endoplasmic reticulum+++GO:0048471///perinuclear region of cytoplasm+++GO:0005794///Golgi apparatus+++GO:0030018///Z disc+++GO:0008076///voltage-gated potassium channel complex+++GO:0005887///integral component of plasma membrane+++GO:0045121///membrane raft+++GO:0014704///intercalated disc+++GO:0046691///intrace…	GO:0005216///ion channel activity+++GO:0005244///voltage-gated ion channel activity+++GO:0086089///voltage-gated potassium channel activity involved in atrial cardiac muscle cell action potential repolarization+++GO:0019870///potassium channel inhibitor activity+++GO:0005251///delayed rectifier potassium channel activity+++GO:0005515///protein binding+++GO:0005249///voltage-gated potassium channe…	GO:0019229///regulation of vasoconstriction+++GO:0086014///atrial cardiac muscle cell action potential+++GO:0055075///potassium ion homeostasis+++GO:0055085///transmembrane transport+++GO:0043267///negative regulation of potassium ion transport+++GO:0042391///regulation of membrane potential+++GO:0098914///membrane repolarization during atrial cardiac muscle cell action potential+++GO:0086091///r…
240444	Kcng2	potassium voltage-gated channel, subfamily G, member 2		0	0	2.06333	0	0	0	0	0	0	0	0	0	6.19	0	0	0		22.2638		2.77735e-07	1.33092e-07		GO:0016021///integral component of membrane+++GO:0008076///voltage-gated potassium channel complex+++GO:0016020///membrane	GO:0005267///potassium channel activity+++GO:0005244///voltage-gated ion channel activity+++GO:0005216///ion channel activity+++GO:0005249///voltage-gated potassium channel activity	GO:0006813///potassium ion transport+++GO:0051260///protein homooligomerization+++GO:0055085///transmembrane transport+++GO:0034765///regulation of ion transmembrane transport+++GO:0071805///potassium ion transmembrane transport+++GO:0006811///ion transport
241769	Kcnk15	potassium channel, subfamily K, member 15		0	0	1.28	0	0	0	0	0	0	0	3.84	0	0	0	0	0		6.76459		0.362531	0.491357		GO:0005887///integral component of plasma membrane+++GO:0016020///membrane+++GO:0016021///integral component of membrane	GO:0022841///potassium ion leak channel activity+++GO:0005267///potassium channel activity	GO:0006813///potassium ion transport+++GO:0006811///ion transport+++GO:0071805///potassium ion transmembrane transport
16539	Kcns2	K+ voltage-gated channel, subfamily S, 2		0	5.13333	1.06	2.04333	0	0	0	0	0	15.4	3.18	0	0	0	0	6.13	23.4625	22.2185	4.65778e-08	2.91754e-07	0.99993		GO:0005886///plasma membrane+++GO:0016021///integral component of membrane+++GO:0016020///membrane+++GO:0008076///voltage-gated potassium channel complex+++GO:0048471///perinuclear region of cytoplasm	GO:0005216///ion channel activity+++GO:0005244///voltage-gated ion channel activity+++GO:0005249///voltage-gated potassium channel activity+++GO:0005267///potassium channel activity	GO:1902259///regulation of delayed rectifier potassium channel activity+++GO:0051260///protein homooligomerization+++GO:0006813///potassium ion transport+++GO:0055085///transmembrane transport+++GO:0071805///potassium ion transmembrane transport+++GO:0034765///regulation of ion transmembrane transport+++GO:0006811///ion transport
Compared with Au1, K+ channel genes that are significantly higher expressed in PrL
268345	Kcnc2	potassium voltage gated channel, Shaw-related subfamily, member 2		71.6167	161.023	246.763	220.923	66.27	47.36	101.22	221.87	162.08	99.12	224.75	225.96	289.58	224.4	194.68	243.69	1.25183	1.98267	0.443753	0.00034753	0.983176
16519	Kcnj3	potassium inwardly-rectifying channel, subfamily J, member 3		17.4567	28.6533	32.6533	35.5567	13.72	19	19.65	9.73	47.32	28.91	31.97	42	23.99	41.11	38.45	27.11	0.627126	1.12368	0.999866	0.0134378	0.99993
212919	Kctd7	potassium channel tetramerisation domain containing 7		0.00666667	5.72333	8.72	2.39333	0	0	0.02	17.15	0	0.02	4.44	0.01	21.71	0.02	0	7.16	10.0765	10.786	0.0494837	0.000441636	0.99993
100502876	Kcnmb3	potassium large conductance calcium-activated channel, subfamily M, beta member 3		0.00333333	0.443333	1.78667	0.963333	0.01	0	0	0	0	1.33	0.37	2.21	2.78	2.03	0.82	0.04	6.77309	8.70127	0.440716	0.00402575	0.99993

## Sheet: DEGs after M8324 treatment
Au1-specific differentially expressed K+ channel genes after M-8324 treatment
Gene ID	Gene Symbol	GeneBank Desc	A1_Veh Expression	A1_M8324 Expression	PrL_Veh Expression	PrL_M8324 Expression	A1_Veh_1 Expression	A1_Veh_2 Expression	A1_Veh_3 Expression	A1_M8324_1 Expression	A1_M8324_2 Expression	A1_M8324_3 Expression	PrL_Veh_1 Expression	PrL_Veh_2 Expression	PrL_Veh_3 Expression	PrL_M8324_1 Expression	PrL_M8324_2 Expression	PrL_M8324_3 Expression	log2 (A1_M8324 / A1_Veh)	log2 (PrL_M8324 / PrL_Veh)	log2 (PrL_Veh / A1_Veh)	Qvalue (A1_M8324 / A1_Veh)	Qvalue (PrL_M8324 / PrL_Veh)	Qvalue (PrL_Veh / A1_Veh)	KEGG Pathway Desc	GO_C Desc	GO_F Desc	GO_P Desc
238076	Kcns3	potassium voltage-gated channel, delayed-rectifier, subfamily S, member 3	29.4467	124.13	25.6867	15.19	26.59	36.34	25.41	179.56	88.43	104.4	24.97	14.49	37.6	0	37.64	7.93	2.06565	-0.784186	-0.100487	0.00977181	0.99993	0.981239		GO:0008076///voltage-gated potassium channel complex+++GO:0005829///cytosol+++GO:0005794///Golgi apparatus+++GO:0005886///plasma membrane+++GO:0016021///integral component of membrane+++GO:0016020///membrane	GO:0005216///ion channel activity+++GO:0005267///potassium channel activity+++GO:0005249///voltage-gated potassium channel activity+++GO:0005244///voltage-gated ion channel activity	GO:0006811///ion transport+++GO:0051260///protein homooligomerization+++GO:0071805///potassium ion transmembrane transport+++GO:0006813///potassium ion transport+++GO:0034765///regulation of ion transmembrane transport+++GO:0055085///transmembrane transport
212919	Kctd7	potassium channel tetramerisation domain containing 7	0.00666667	5.72333	8.72	2.39333	0	0	0.02	17.15	0	0.02	4.44	0.01	21.71	0.02	0	7.16	10.0765	-1.89167	10.786	0.0494837	0.99993	0.000441636		GO:0005829///cytosol+++GO:0016020///membrane+++GO:0005886///plasma membrane+++GO:0005737///cytoplasm	GO:0003674///molecular_function	GO:0030007///cellular potassium ion homeostasis+++GO:0060081///membrane hyperpolarization+++GO:0090461///glutamate homeostasis+++GO:0032411///positive regulation of transporter activity+++GO:0051260///protein homooligomerization
16539	Kcns2	K+ voltage-gated channel, subfamily S, 2	0	5.13333	1.06	2.04333	0	0	0	0	0	15.4	3.18	0	0	0	0	6.13	23.4625	0.976868	22.2185	4.65778e-08	0.99993	2.91754e-07		GO:0005886///plasma membrane+++GO:0016021///integral component of membrane+++GO:0016020///membrane+++GO:0008076///voltage-gated potassium channel complex+++GO:0048471///perinuclear region of cytoplasm	GO:0005216///ion channel activity+++GO:0005244///voltage-gated ion channel activity+++GO:0005249///voltage-gated potassium channel activity+++GO:0005267///potassium channel activity	GO:1902259///regulation of delayed rectifier potassium channel activity+++GO:0051260///protein homooligomerization+++GO:0006813///potassium ion transport+++GO:0055085///transmembrane transport+++GO:0071805///potassium ion transmembrane transport+++GO:0034765///regulation of ion transmembrane transport+++GO:0006811///ion transport
16538	Kcns1	K+ voltage-gated channel, subfamily S, 1	0	2.54667	2.86667	0.823333	0	0	0	0	0	7.64	8.6	0	0	0	2.45	0.02	22.3697	-1.7876	21.4964	1.59355e-07	0.99993	6.68622e-07		GO:0016021///integral component of membrane+++GO:0005886///plasma membrane+++GO:0016020///membrane+++GO:0048471///perinuclear region of cytoplasm+++GO:0008076///voltage-gated potassium channel complex	GO:0015459///potassium channel regulator activity+++GO:0005249///voltage-gated potassium channel activity+++GO:0005244///voltage-gated ion channel activity+++GO:0005251///delayed rectifier potassium channel activity+++GO:0005216///ion channel activity+++GO:0005267///potassium channel activity	GO:0055085///transmembrane transport+++GO:0051260///protein homooligomerization+++GO:0006811///ion transport+++GO:0071805///potassium ion transmembrane transport+++GO:1902259///regulation of delayed rectifier potassium channel activity+++GO:0006813///potassium ion transport+++GO:0034765///regulation of ion transmembrane transport
98741	Kcnb2	potassium voltage gated channel, Shab-related subfamily, member 2	9.66	0.0266667	0.653333	2.99333	3.72	25.26	0	0	0.01	0.07	0.11	0	1.85	0.03	0	8.95	-8.86457	0.935285	-2.59212	0.0113283	0.99993	0.830541		GO:0030425///dendrite+++GO:0042995///cell projection+++GO:0032809///neuronal cell body membrane+++GO:0008076///voltage-gated potassium channel complex+++GO:0043025///neuronal cell body+++GO:0016020///membrane+++GO:0043204///perikaryon+++GO:0005886///plasma membrane+++GO:0016021///integral component of membrane	GO:0044325///ion channel binding+++GO:0005244///voltage-gated ion channel activity+++GO:0005251///delayed rectifier potassium channel activity+++GO:0005249///voltage-gated potassium channel activity+++GO:0005267///potassium channel activity+++GO:0005216///ion channel activity+++GO:0046982///protein heterodimerization activity	GO:0006813///potassium ion transport+++GO:0071805///potassium ion transmembrane transport+++GO:0051260///protein homooligomerization+++GO:0055085///transmembrane transport+++GO:0034765///regulation of ion transmembrane transport+++GO:0006811///ion transport+++GO:0072659///protein localization to plasma membrane
382571	Kcnf1	potassium voltage-gated channel, subfamily F, member 1	7.72667	0.00333333	35.53	38.18	5.28	0.55	17.35	0	0.01	0	23.03	46.6	36.96	65.46	18.28	30.8	-10.6841	0.138927	2.33017	2.79111e-06	0.99993	0.247584		GO:0008076///voltage-gated potassium channel complex+++GO:0016021///integral component of membrane	GO:0005249///voltage-gated potassium channel activity	GO:0034765///regulation of ion transmembrane transport+++GO:0071805///potassium ion transmembrane transport+++GO:0051260///protein homooligomerization
622320	Kctd21	potassium channel tetramerisation domain containing 21	13.8633	0	6.62	14.7533	41.59	0	0	0	0	0	19.84	0.02	0	0	28.74	15.52	-25.6427	1.17614	-1.12845	7.40389e-09	0.99993	0.973644		GO:0005575///cellular_component	GO:0097602///cullin family protein binding+++GO:0042826///histone deacetylase binding+++GO:0042802///identical protein binding	GO:0051260///protein homooligomerization+++GO:0045879///negative regulation of smoothened signaling pathway+++GO:0006511///ubiquitin-dependent protein catabolic process+++GO:0040008///regulation of growth+++GO:0016567///protein ubiquitination
241794	Kcng1	potassium voltage-gated channel, subfamily G, member 1	6.19333	0	0.953333	0.0133333	0	0	18.58	0	0	0	2.86	0	0	0	0.04	0	-24.2151	-6.21997	-1.77674	2.2905e-08	0.607435	0.959022		GO:0005886///plasma membrane+++GO:0016020///membrane+++GO:0008076///voltage-gated potassium channel complex+++GO:0016021///integral component of membrane	GO:0005267///potassium channel activity+++GO:0005216///ion channel activity+++GO:0005251///delayed rectifier potassium channel activity+++GO:0005249///voltage-gated potassium channel activity+++GO:0005244///voltage-gated ion channel activity	GO:0006813///potassium ion transport+++GO:0071805///potassium ion transmembrane transport+++GO:0051260///protein homooligomerization+++GO:0034765///regulation of ion transmembrane transport+++GO:0055085///transmembrane transport+++GO:0006811///ion transport+++GO:1902259///regulation of delayed rectifier potassium channel activity
66733	Kcng4	potassium voltage-gated channel, subfamily G, member 4	5.37333	0	0	0	0	0.02	16.1	0	0	0	0	0	0	0	0	0	-24.656		-24.9631	1.59176e-08		1.56017e-08		GO:0016020///membrane+++GO:0008076///voltage-gated potassium channel complex+++GO:0016021///integral component of membrane+++GO:0005886///plasma membrane	GO:0005244///voltage-gated ion channel activity+++GO:0005267///potassium channel activity+++GO:0044325///ion channel binding+++GO:0005216///ion channel activity+++GO:0005251///delayed rectifier potassium channel activity+++GO:0005249///voltage-gated potassium channel activity	GO:0034765///regulation of ion transmembrane transport+++GO:0006813///potassium ion transport+++GO:0051260///protein homooligomerization+++GO:0071805///potassium ion transmembrane transport+++GO:0006811///ion transport+++GO:0055085///transmembrane transport
16506	Kcnd1	potassium voltage-gated channel, Shal-related family, member 1	5.13667	0	4.48333	2.36667	0	15.41	0	0	0	0	11.7	0	1.75	0	7.09	0.01	-24.5928	-0.910253	-0.0444713	1.68049e-08	0.99993	0.998303		GO:0043025///neuronal cell body+++GO:0016021///integral component of membrane+++GO:0042995///cell projection+++GO:0030425///dendrite+++GO:0008076///voltage-gated potassium channel complex+++GO:0016020///membrane	GO:0005249///voltage-gated potassium channel activity+++GO:0005244///voltage-gated ion channel activity+++GO:0005216///ion channel activity+++GO:0005267///potassium channel activity+++GO:0046872///metal ion binding	GO:0071805///potassium ion transmembrane transport+++GO:0006811///ion transport+++GO:0006813///potassium ion transport+++GO:0055085///transmembrane transport+++GO:0034765///regulation of ion transmembrane transport+++GO:0051260///protein homooligomerization
16492	Kcna4	potassium voltage-gated channel, shaker-related subfamily, member 4	4.29667	0	5.08667	3.27333	3.54	0	9.35	0	0	0	0.03	5.83	9.4	0	0	9.82	-10.8273	-0.668357	0.383051	0.0380266	0.99993	0.981239	04927///Cortisol synthesis and secretion	GO:0098978///glutamatergic synapse+++GO:0009986///cell surface+++GO:0030424///axon+++GO:0008076///voltage-gated potassium channel complex+++GO:0099055///integral component of postsynaptic membrane+++GO:0016021///integral component of membrane+++GO:0099056///integral component of presynaptic membrane+++GO:0005887///integral component of plasma membrane+++GO:0043197///dendritic spine+++GO:0005886//…	GO:0005216///ion channel activity+++GO:0005244///voltage-gated ion channel activity+++GO:0005267///potassium channel activity+++GO:0030955///potassium ion binding+++GO:0005251///delayed rectifier potassium channel activity+++GO:0005249///voltage-gated potassium channel activity+++GO:0005515///protein binding	GO:0055085///transmembrane transport+++GO:0071805///potassium ion transmembrane transport+++GO:0051260///protein homooligomerization+++GO:0034765///regulation of ion transmembrane transport+++GO:0006813///potassium ion transport+++GO:0006811///ion transport
16530	Kcnk7	potassium channel, subfamily K, member 7	3.63	0	0	0	0	0	10.89	0	0	0	0	0	0	0	0	0	-22.6731		-22.2336	1.10567e-07		2.88695e-07		GO:0005887///integral component of plasma membrane+++GO:0016020///membrane+++GO:0016021///integral component of membrane	GO:0005244///voltage-gated ion channel activity+++GO:0022841///potassium ion leak channel activity+++GO:0005267///potassium channel activity	GO:0006813///potassium ion transport+++GO:0071805///potassium ion transmembrane transport+++GO:0003085///negative regulation of systemic arterial blood pressure+++GO:0034765///regulation of ion transmembrane transport+++GO:0006811///ion transport+++GO:0003073///regulation of systemic arterial blood pressure+++GO:0060075///regulation of resting membrane potential
217826	Kcnk13	potassium channel, subfamily K, member 13	1.48333	0	2.17667	3.50667	4.45	0	0	0	0	0	6.53	0	0	0	0	10.52	-22.8378	0.645897	0.515684	9.08508e-08	0.99993	0.982125		GO:0005887///integral component of plasma membrane+++GO:0016021///integral component of membrane+++GO:0016020///membrane	GO:0022841///potassium ion leak channel activity+++GO:0005267///potassium channel activity+++GO:0005244///voltage-gated ion channel activity	GO:0006811///ion transport+++GO:0006813///potassium ion transport+++GO:0071805///potassium ion transmembrane transport+++GO:0034765///regulation of ion transmembrane transport
225030	Kcng3	potassium voltage-gated channel, subfamily G, member 3	0.773333	0	0	0.15	1.42	0.01	0.89	0	0	0	0	0	0	0	0.18	0.27	-9.40698	7.35424	-9.70332	0.00629011	0.447625	0.0237266		GO:0005737///cytoplasm+++GO:0005783///endoplasmic reticulum+++GO:0005886///plasma membrane+++GO:0016020///membrane+++GO:0016021///integral component of membrane+++GO:0008076///voltage-gated potassium channel complex	GO:0005267///potassium channel activity+++GO:0005249///voltage-gated potassium channel activity+++GO:0005216///ion channel activity+++GO:0005244///voltage-gated ion channel activity+++GO:0005251///delayed rectifier potassium channel activity	GO:0034765///regulation of ion transmembrane transport+++GO:0051260///protein homooligomerization+++GO:0006811///ion transport+++GO:0006813///potassium ion transport+++GO:0055085///transmembrane transport+++GO:0071805///potassium ion transmembrane transport
PrL-specific differentially expressed K+ channel genes after M-8324 treatment
Gene ID	Gene Symbol	GeneBank Desc	A1_Veh Expression	A1_M8324 Expression	PrL_Veh Expression	PrL_M8324 Expression	A1_Veh_1 Expression	A1_Veh_2 Expression	A1_Veh_3 Expression	A1_M8324_1 Expression	A1_M8324_2 Expression	A1_M8324_3 Expression	PrL_Veh_1 Expression	PrL_Veh_2 Expression	PrL_Veh_3 Expression	PrL_M8324_1 Expression	PrL_M8324_2 Expression	PrL_M8324_3 Expression	log2 (A1_M8324 / A1_Veh)	log2 (PrL_M8324 / PrL_Veh)	log2 (PrL_Veh / A1_Veh)	Qvalue (A1_M8324 / A1_Veh)	Qvalue (PrL_M8324 / PrL_Veh)	Qvalue (PrL_Veh / A1_Veh)	KEGG Pathway Desc	GO_C Desc	GO_F Desc	GO_P Desc
170738	Kcnh7	potassium voltage-gated channel, subfamily H (eag-related), member 7	54.7367	57.28	19.27	62.0433	7.04	27.59	129.58	4.56	119.91	47.37	22.57	15.76	19.48	104.54	53.13	28.46	0.325981	1.54554	-0.910993	0.999866	0.0346116	0.718442		GO:0016020///membrane+++GO:0005887///integral component of plasma membrane+++GO:0016021///integral component of membrane	GO:0005216///ion channel activity+++GO:0005267///potassium channel activity+++GO:0005242///inward rectifier potassium channel activity+++GO:0005249///voltage-gated potassium channel activity+++GO:0005244///voltage-gated ion channel activity	GO:0034220///ion transmembrane transport+++GO:0071805///potassium ion transmembrane transport+++GO:0034765///regulation of ion transmembrane transport+++GO:0042391///regulation of membrane potential+++GO:0051291///protein heterooligomerization+++GO:0006813///potassium ion transport+++GO:0055085///transmembrane transport+++GO:0006811///ion transport
16536	Kcnq2	potassium voltage-gated channel, subfamily Q, member 2	26.5867	37.5567	8.33667	18.99	21.34	9.1	49.32	31.38	57.03	24.26	8.85	6.04	10.12	19.29	13.88	23.8	0.454066	1.32401	-1.64746	0.999866	0.0230362	0.414314	04725///Cholinergic synapse	GO:0033268///node of Ranvier+++GO:0008076///voltage-gated potassium channel complex+++GO:0005887///integral component of plasma membrane+++GO:0032991///protein-containing complex+++GO:0043194///axon initial segment+++GO:0005886///plasma membrane+++GO:0016020///membrane+++GO:0009986///cell surface+++GO:0016021///integral component of membrane	GO:0030506///ankyrin binding+++GO:0005216///ion channel activity+++GO:0005251///delayed rectifier potassium channel activity+++GO:0005244///voltage-gated ion channel activity+++GO:0047485///protein N-terminus binding+++GO:0005515///protein binding+++GO:0005249///voltage-gated potassium channel activity+++GO:0005516///calmodulin binding+++GO:0005267///potassium channel activity	GO:0006813///potassium ion transport+++GO:0019226///transmission of nerve impulse+++GO:0055085///transmembrane transport+++GO:0006811///ion transport+++GO:0034765///regulation of ion transmembrane transport+++GO:0071805///potassium ion transmembrane transport
140493	Kcnn3	potassium intermediate/small conductance calcium-activated channel, subfamily N, member 3	0.0333333	0	0	0.616667	0.03	0.07	0	0	0	0	0	0	0	0	0	1.85	-4.43957	22.3778	-4.75539	0.863254	2.75105e-07	0.64819	04911///Insulin secretion	GO:0005886///plasma membrane+++GO:0005737///cytoplasm+++GO:0044297///cell body+++GO:0016021///integral component of membrane+++GO:0043005///neuron projection+++GO:0043025///neuronal cell body+++GO:0031594///neuromuscular junction+++GO:0030175///filopodium+++GO:0016020///membrane	GO:0046982///protein heterodimerization activity+++GO:0016286///small conductance calcium-activated potassium channel activity+++GO:0005516///calmodulin binding+++GO:0015269///calcium-activated potassium channel activity	GO:0006811///ion transport+++GO:0071805///potassium ion transmembrane transport+++GO:0006813///potassium ion transport
239217	Kctd12	potassium channel tetramerisation domain containing 12	4.09	1.65667	1.97667	0	9.2	1.97	1.1	4.97	0	0	0	5.93	0	0	0	0	-1.36456	-24.3197	-1.0274	0.999866	8.57389e-08	0.970295		GO:0030054///cell junction+++GO:0042734///presynaptic membrane+++GO:0005886///plasma membrane+++GO:0016020///membrane+++GO:0045202///synapse+++GO:0043235///receptor complex+++GO:0045211///postsynaptic membrane	GO:0042802///identical protein binding+++GO:0005515///protein binding	GO:0008277///regulation of G protein-coupled receptor signaling pathway+++GO:0051260///protein homooligomerization
240444	Kcng2	potassium voltage-gated channel, subfamily G, member 2	0	0	2.06333	0	0	0	0	0	0	0	0	0	6.19	0	0	0		-23.2195	22.2638		1.33092e-07	2.77735e-07		GO:0016021///integral component of membrane+++GO:0008076///voltage-gated potassium channel complex+++GO:0016020///membrane	GO:0005267///potassium channel activity+++GO:0005244///voltage-gated ion channel activity+++GO:0005216///ion channel activity+++GO:0005249///voltage-gated potassium channel activity	GO:0006813///potassium ion transport+++GO:0051260///protein homooligomerization+++GO:0055085///transmembrane transport+++GO:0034765///regulation of ion transmembrane transport+++GO:0071805///potassium ion transmembrane transport+++GO:0006811///ion transport
100040591	Kcnj13	potassium inwardly-rectifying channel, subfamily J, member 13	0.0666667	0	0.5	0	0	0	0.2	0	0	0	0	1.5	0	0	0	0	-4.08244	-21.4986	3.04934	0.923449	7.49959e-07	0.862192	04974///Protein digestion and absorption	GO:0016021///integral component of membrane+++GO:0016020///membrane	GO:0005244///voltage-gated ion channel activity+++GO:0005242///inward rectifier potassium channel activity	GO:0006811///ion transport+++GO:0034765///regulation of ion transmembrane transport+++GO:0006813///potassium ion transport+++GO:0034220///ion transmembrane transport+++GO:0071805///potassium ion transmembrane transport+++GO:1990573///potassium ion import across plasma membrane
Shared differential K+ channnel related genes in Au1 and PrL after M-8324 treatment
Gene ID	Gene Symbol	GeneBank Desc	A1_Veh Expression	A1_M8324 Expression	PrL_Veh Expression	PrL_M8324 Expression	A1_Veh_1 Expression	A1_Veh_2 Expression	A1_Veh_3 Expression	A1_M8324_1 Expression	A1_M8324_2 Expression	A1_M8324_3 Expression	PrL_Veh_1 Expression	PrL_Veh_2 Expression	PrL_Veh_3 Expression	PrL_M8324_1 Expression	PrL_M8324_2 Expression	PrL_M8324_3 Expression	log2 (A1_M8324 / A1_Veh)	log2 (PrL_M8324 / PrL_Veh)	log2 (PrL_Veh / A1_Veh)	Qvalue (A1_M8324 / A1_Veh)	Qvalue (PrL_M8324 / PrL_Veh)	Qvalue (PrL_Veh / A1_Veh)	KEGG Pathway Desc	GO_C Desc	GO_F Desc	GO_P Desc
84036	Kcnn1	potassium intermediate/small conductance calcium-activated channel, subfamily N, member 1	18.8767	0.04	2.69333	0	25.51	0	31.12	0	0.09	0.03	8.08	0	0	0	0	0	-9.00116	-23.7257	-2.77023	0.0083594	9.90249e-08	0.883906	04911///Insulin secretion	GO:0016020///membrane+++GO:0005886///plasma membrane+++GO:0005737///cytoplasm+++GO:0016021///integral component of membrane+++GO:0043005///neuron projection+++GO:0043025///neuronal cell body	GO:0015269///calcium-activated potassium channel activity+++GO:0005516///calmodulin binding+++GO:0016286///small conductance calcium-activated potassium channel activity+++GO:0046982///protein heterodimerization activity	GO:0006811///ion transport+++GO:0006813///potassium ion transport+++GO:0071805///potassium ion transmembrane transport
16532	Kcnu1	potassium channel, subfamily U, member 1	4	0	1.15333	0	0.05	0.16	11.79	0	0	0	0	3.46	0	0	0	0	-10.0975	-22.4942	-1.64111	0.00851679	2.47962e-07	0.954013	04022///cGMP-PKG signaling pathway+++04270///Vascular smooth muscle contraction+++04911///Insulin secretion	GO:0016021///integral component of membrane+++GO:0016020///membrane+++GO:0008076///voltage-gated potassium channel complex+++GO:0005886///plasma membrane	GO:0015269///calcium-activated potassium channel activity+++GO:0005244///voltage-gated ion channel activity+++GO:0060072///large conductance calcium-activated potassium channel activity+++GO:0005249///voltage-gated potassium channel activity+++GO:0005267///potassium channel activity+++GO:0015271///outward rectifier potassium channel activity+++GO:0005216///ion channel activity	GO:0071805///potassium ion transmembrane transport+++GO:0055085///transmembrane transport+++GO:0006813///potassium ion transport+++GO:0022414///reproductive process+++GO:0042391///regulation of membrane potential+++GO:0006811///ion transport+++GO:0050821///protein stabilization+++GO:0034765///regulation of ion transmembrane transport
