# Supplementary material for: Long-Term Enhancement of NMDA Receptor Function in Inhibitory Neurons Preferentially Modulates Potassium Channels and Cell Adhesion Molecules
Source: Front Pharmacol. 2022 Jan 4;12:796179. doi: 10.3389/fphar.2021.796179 (PMC8764260; doi:10.3389/fphar.2021.796179)
Supplement: Supplementary file 15 [file Table6.XLS]

## Sheet: Sheet1
	Au1				PrL-PFC
	Term ID	Gene ontology term	Q-value(Corrected P-value)		Term ID	Gene ontology term	Q-value(Corrected P-value)
	Celluar component
	GO:0005737	cytoplasm	1.2367e-05		GO:0005887	integral component of plasma membrane	0.0226767
	GO:0045335	phagocytic vesicle	0.00212384		GO:0005737	cytoplasm	0.0277944
	GO:0005944	phosphatidylinositol 3-kinase complex, class IB	0.0125847		GO:0009897	external side of plasma membrane	0.0310586
					GO:0005856	cytoskeleton	0.0329705
					GO:0031012	extracellular matrix	0.0329705
					GO:0045335	phagocytic vesicle	0.0329705
	Molecular function
					GO:0005515	protein binding	0.0370661
					GO:0005509	calcium ion binding	0.0374308
					GO:0046872	metal ion binding	0.0374308
	Biological process
	GO:0007159	leukocyte cell-cell adhesion	4.97689e-05			cell adhesion	1.5528e-05
	GO:0002755	MyD88-dependent toll-like receptor signaling pathway	0.00149398
	GO:0001525	angiogenesis	0.00743486
	GO:0008360	regulation of cell shape	0.00743486
	GO:0007155	cell adhesion	0.012421
	GO:0030031	cell projection assembly	0.0171609
	GO:0030889	negative regulation of B cell proliferation	0.0225715
	GO:0031507	heterochromatin assembly	0.0225715
	GO:0033634	positive regulation of cell-cell adhesion mediated by integrin	0.0225715
	GO:0034351	negative regulation of glial cell apoptotic process	0.0225715
	GO:0006935	chemotaxis	0.0238933
	GO:0007166	cell surface receptor signaling pathway	0.0238933
	GO:0035556	intracellular signal transduction	0.0238933
	GO:0045766	positive regulation of angiogenesis	0.0238933
	GO:0043406	positive regulation of MAP kinase activity	0.0249708
